# Supplementary material for: Gut microbiome responds compositionally and functionally to the seasonal diet variations in wild gibbons
Source: NPJ Biofilms Microbiomes. 2023 Apr 21;9:21. doi: 10.1038/s41522-023-00388-2 (PMC10121652; doi:10.1038/s41522-023-00388-2)
Supplement: Supplementary file 2 — Supplementary Table 1 [file 41522_2023_388_MOESM2_ESM.xlsx]

## Sheet: Sheet1
Supplementary Table 1 Abundance of the core ZOTUs appears in over 90% of the samples
ZOTU_ID	A001	A002	A003	A004	A005	A006	A007	A008	A009	A010	A011	A012	A013	A014	A015	A016	A017	A018	A019	A020	A021	A022	A023	A024	A025	A026	A027	A028	A029	A030	A034	A035	A036	A037	A038	A039	A040	A041	A042	A043	A044	A045	A046	A048	A049	A050	A051	A052	A053
ZOTU1	9736	16851	19183	9094	26193	18246	30660	26173	20303	14115	16253	13810	13235	17958	11127	17630	9253	16833	18051	4999	3392	6716	10330	9384	23991	11350	9250	20779	17044	15525	9964	18005	26220	26227	21524	11961	19550	11646	22058	11124	15791	25046	13520	22280	15312	21621	30247	17949	27467
ZOTU2	828	1650	1062	1433	927	947	6367	4714	1564	3101	1069	1598	2525	1175	1643	4344	2513	585	921	1643	84	826	730	2051	1060	8693	3324	689	1077	1518	1225	1275	4149	1455	5934	6977	797	5683	3090	939	5020	4075	2720	5913	2846	861	12811	9551	1167
ZOTU3	1908	2608	2363	2084	744	1986	1578	1740	777	476	909	2443	317	1390	5461	3180	1690	4633	2000	2483	4018	2564	2862	1485	3251	247	1148	1027	1360	1490	1258	562	1023	1057	1257	601	976	1278	772	2661	4139	1596	846	1122	607	3261	432	408	1015
ZOTU4	2538	4511	2327	1950	8371	5069	1626	1886	1024	4380	771	2506	5653	7778	4000	5914	7407	10602	13622	14824	4071	10476	2081	2513	2486	3231	1976	4334	2441	3043	6076	7552	2300	2092	3426	3868	1787	3094	4818	6129	3815	2732	6559	4086	5514	4451	3725	2438	4448
ZOTU6	3619	2417	1791	1547	2391	4145	1054	1763	2955	3540	1558	1282	1276	2536	2149	1570	2387	2797	2935	1692	7190	5179	4714	4104	1657	1591	3996	4511	4682	4566	2691	2787	1632	1111	3453	1216	2525	1955	1748	4029	1875	3183	778	2623	1266	3904	536	448	1283
ZOTU7	1516	1024	747	1179	2747	1595	774	797	1451	1807	1067	583	2557	2159	442	565	1790	1168	1332	1093	4566	2383	1600	1120	1273	1157	1089	1378	1014	754	1174	1353	640	830	671	2090	1658	1403	1997	1750	1134	824	3571	1708	1515	875	638	1382	963
ZOTU8	1979	1905	2003	3232	646	1648	1259	1534	999	363	4052	5617	627	1849	1479	644	731	801	741	605	1388	608	3376	525	1078	1507	3756	1206	1572	2102	926	2260	3689	3674	2841	742	1628	1332	1135	1388	1944	4162	405	1552	266	2128	369	458	646
ZOTU10	599	2076	1741	1185	1629	1178	3334	2470	4207	1142	1389	2317	2878	2075	1638	2379	1039	832	1407	811	292	694	422	2349	1479	1096	2653	625	1348	1813	1078	698	1955	753	1455	2506	859	1517	1001	1380	3391	1526	1346	2151	743	577	3449	1585	984
ZOTU11	1728	2243	1728	3475	3128	1461	1587	1877	724	1197	790	2013	2886	3902	2848	2726	3375	1761	2441	6268	2384	3764	1850	2931	1305	991	1470	4606	2020	2942	3227	1963	2188	1865	1431	2020	1445	2273	3334	1923	1804	1766	2846	1738	1499	2123	1469	564	2539
ZOTU12	626	2858	2359	1515	1533	1550	951	1264	1280	955	371	445	1156	1592	1618	1816	2052	1809	2902	1544	310	661	128	1280	1125	428	2194	1190	2076	1116	3888	1023	1224	1076	276	475	1224	659	2234	2811	3084	1589	604	2802	283	1062	593	463	1031
ZOTU13	42	727	525	82	174	170	120	129	329	78	61	87	100	227	992	111	68	163	226	68	66	54	55	102	79	95	5466	323	79	96	458	95	3964	84	132	165	415	107	112	763	4654	1970	118	3243	99	282	188	105	449
ZOTU14	278	1124	711	385	734	439	898	844	257	460	145	628	425	1817	1378	1090	1198	501	736	996	378	1557	577	1082	366	714	401	1401	921	1678	1011	907	585	522	492	598	484	637	677	780	649	866	1635	717	795	596	375	153	316
ZOTU16	1477	4185	2526	993	610	3133	1292	1958	1541	599	1334	3493	196	696	8230	2211	2012	4829	3135	630	10107	2948	2453	2764	895	255	2294	2468	1161	1223	1147	706	1539	1009	787	152	3302	284	696	563	837	1552	557	489	126	1733	134	70	806
ZOTU18	1804	1532	1302	2024	295	1549	1120	1723	1259	630	2011	872	327	701	1100	822	2109	926	634	437	3463	1276	2127	1403	711	217	1756	393	1635	1929	330	527	1513	781	863	198	1728	289	426	213	567	545	102	279	70	330	82	118	109
ZOTU19	4383	1483	5010	3862	992	627	776	305	1225	1878	1227	513	990	698	570	289	285	241	295	435	268	232	752	558	898	346	1666	934	1284	1617	1078	1562	707	2074	368	589	855	428	814	347	223	357	1299	362	518	506	346	410	546
ZOTU20	610	1504	768	417	257	783	550	545	190	448	435	536	224	244	1584	926	1560	752	775	407	2514	2743	2332	2013	280	86	454	1035	499	553	233	303	270	272	151	77	393	96	213	346	343	705	310	624	290	563	86	34	203
ZOTU21	578	933	637	609	976	716	762	509	529	1330	335	308	430	618	2516	872	1359	1145	956	606	913	1427	1377	2038	835	910	512	2534	473	471	594	637	541	374	846	774	283	874	562	1222	520	380	342	1208	482	513	507	1650	889
ZOTU23	2459	2405	2344	2835	1025	1377	527	599	677	757	1342	2420	442	1428	978	382	415	1116	467	1533	533	782	1170	784	539	539	1297	828	915	1572	605	631	638	536	612	377	554	721	244	696	990	1144	210	927	172	453	64	95	393
ZOTU24	778	1124	698	604	170	552	188	484	494	726	948	995	615	278	702	384	688	250	330	518	899	692	850	495	562	1034	479	377	874	855	304	646	306	574	980	529	370	629	1476	311	536	390	550	169	228	409	178	454	173
ZOTU25	893	329	570	1175	509	520	868	967	416	389	3104	926	1390	747	194	757	1369	487	577	1472	897	467	652	1020	2594	846	913	1160	6017	4993	3352	4154	724	5351	991	684	2182	1102	1522	1166	633	499	1655	286	560	1214	981	1019	1506
ZOTU26	393	111	118	193	912	1223	618	373	522	606	98	149	175	541	101	219	857	241	336	372	216	642	153	811	457	200	244	321	535	509	460	2932	185	344	219	727	527	1076	2090	248	214	350	2886	531	564	429	533	574	373
ZOTU27	296	1062	546	229	464	941	372	478	679	211	131	384	114	571	1315	766	723	793	785	170	933	940	710	694	610	248	689	1354	1124	633	456	252	122	178	533	493	827	784	281	526	213	435	95	549	169	760	117	89	468
ZOTU28	2269	1217	1660	3092	376	270	217	336	937	1934	2035	418	1998	370	678	290	274	348	570	1184	795	538	990	1081	791	863	1129	669	359	575	380	370	677	1009	764	216	150	292	325	920	677	492	138	136	370	318	194	242	280
ZOTU29	561	285	268	228	1392	1226	196	88	749	749	124	105	448	895	370	131	362	536	806	493	540	251	145	314	213	386	436	629	623	171	350	580	183	150	395	1335	819	1010	1326	602	340	179	1328	848	525	746	577	1254	574
ZOTU30	72	74	78	32	136	150	44	21	165	126	29	33	87	144	98	42	51	97	148	75	82	45	16	69	312	200	362	364	727	176	319	984	115	168	210	803	843	617	1480	837	226	320	2548	1574	455	654	473	854	699
ZOTU31	494	157	158	438	603	939	183	99	671	328	143	92	159	199	128	142	296	120	146	488	136	99	271	239	350	242	409	230	599	332	365	327	144	193	157	325	451	279	549	407	361	149	2543	317	217	339	271	579	246
ZOTU32	1407	235	352	1042	715	199	452	498	95	2059	371	1301	760	211	153	518	1049	393	417	1462	102	522	286	315	220	401	447	500	264	260	489	131	142	85	397	206	107	308	284	284	364	62	81	105	1549	79	397	255	116
ZOTU34	376	486	283	617	685	853	968	710	679	859	245	855	725	1304	246	629	1037	427	501	272	120	291	447	553	175	779	324	90	116	139	315	211	202	241	438	819	209	880	327	423	454	254	267	630	263	248	554	1325	294
ZOTU35	269	326	103	128	256	422	73	64	88	318	55	79	300	138	220	262	283	197	271	137	302	231	442	159	180	202	239	512	496	319	239	434	123	125	234	283	204	168	258	325	224	179	185	530	114	421	64	93	90
ZOTU36	523	730	376	406	252	810	171	324	748	517	691	763	338	436	500	274	440	333	453	369	1300	429	613	356	280	734	357	494	624	579	432	451	275	396	800	410	532	419	862	399	339	275	302	136	138	762	127	227	215
ZOTU37	203	279	285	205	28	217	249	316	101	84	505	636	27	73	396	332	414	166	92	51	536	428	439	546	197	76	389	130	337	355	75	200	488	236	315	37	258	74	139	72	212	353	74	88	55	153	26	24	70
ZOTU38	293	148	146	140	313	349	215	325	1006	2983	148	100	561	225	132	102	227	256	441	977	528	785	263	338	180	239	355	95	160	110	87	373	114	104	124	785	137	251	176	82	155	126	552	290	172	90	176	289	100
ZOTU39	302	79	77	78	363	519	48	19	274	206	39	18	117	274	76	33	66	104	211	108	125	45	47	74	83	101	212	419	166	73	206	211	88	59	136	295	453	196	164	318	106	91	445	385	118	365	120	173	207
ZOTU41	590	143	145	242	685	885	193	82	525	2120	213	97	1606	316	211	133	316	296	378	855	402	177	118	320	165	401	236	414	229	89	184	257	132	103	270	1195	319	968	365	258	119	60	413	276	297	257	268	478	209
ZOTU43	466	456	239	263	190	259	78	53	68	169	126	185	176	154	411	240	246	202	219	199	63	179	462	213	89	71	212	168	220	184	125	69	94	51	84	79	148	148	143	272	187	162	71	270	52	227	25	59	103
ZOTU44	376	49	55	281	149	244	68	52	375	297	470	102	1260	534	32	76	260	312	413	447	377	161	158	192	365	4555	83	585	260	345	2333	664	86	308	690	2223	1269	2817	528	1940	130	80	2114	118	3731	1071	488	465	1055
ZOTU45	349	800	529	383	403	519	323	281	336	674	201	427	485	627	401	260	459	326	285	151	195	216	572	369	149	529	357	121	117	151	316	183	156	131	183	452	207	487	126	444	255	89	124	190	130	192	273	632	175
ZOTU46	219	100	107	101	224	176	193	60	207	316	47	95	160	135	195	132	376	129	171	209	109	144	51	286	121	195	164	254	139	59	128	307	63	102	183	1121	366	750	620	139	105	54	510	219	186	226	219	485	210
ZOTU50	33	75	71	37	77	79	190	103	77	94	53	56	53	70	72	137	68	54	84	44	16	29	29	83	54	143	107	60	78	62	88	83	250	97	263	198	114	158	170	91	238	204	115	322	159	125	416	135	129
ZOTU51	117	42	30	24	475	440	37	17	87	300	41	26	99	252	57	48	87	186	260	173	84	41	71	79	76	278	191	180	401	553	1195	544	108	42	158	415	189	222	282	427	145	77	238	158	340	312	125	234	143
ZOTU52	683	138	366	1284	125	123	383	237	262	164	981	411	679	224	44	113	201	101	89	1436	65	122	639	166	970	1266	161	258	1066	1382	420	1401	144	974	653	573	297	1170	503	216	187	134	432	137	1073	382	563	913	259
ZOTU54	1172	91	278	1722	105	103	71	66	597	279	3228	51	843	189	70	59	123	73	74	497	56	59	638	78	174	650	1035	222	441	392	701	454	265	236	269	803	416	665	195	496	418	216	439	259	937	344	603	908	471
ZOTU55	193	88	171	206	146	194	99	82	303	202	295	91	275	179	51	67	83	116	143	158	113	77	127	80	167	364	173	157	269	204	307	315	283	243	283	426	458	405	199	281	187	125	376	198	717	268	317	253	340
ZOTU56	72	238	166	131	71	153	150	137	929	237	194	110	82	96	194	71	109	109	115	115	445	423	287	499	146	134	161	53	129	82	117	120	90	55	74	59	45	72	54	129	98	37	36	46	78	59	65	106	45
ZOTU58	315	49	43	123	290	399	62	68	408	318	68	89	56	81	41	69	99	49	64	113	55	22	141	95	140	117	72	110	84	60	164	60	47	86	56	85	126	122	114	100	51	34	307	66	94	68	46	215	91
ZOTU60	1006	379	482	1022	130	119	127	124	344	935	1820	142	4081	150	170	112	324	113	174	714	148	224	691	223	536	2802	868	376	791	783	686	559	774	287	787	1715	433	1426	247	288	1191	471	1080	460	3086	372	793	1646	496
ZOTU66	408	38	45	127	237	406	54	15	134	224	40	14	88	74	29	32	57	60	89	51	36	23	80	78	33	35	129	41	305	94	101	75	26	25	39	138	446	71	69	76	42	16	97	63	123	57	158	92	49
ZOTU68	83	56	38	36	37	112	33	39	54	93	65	44	14	39	57	64	27	50	53	31	156	154	110	165	43	61	135	74	143	154	69	141	103	39	162	43	102	68	62	86	76	70	40	84	40	119	12	6	36
ZOTU70	133	26	17	102	142	105	107	117	730	1079	89	20	315	51	25	34	75	67	115	238	41	26	27	46	51	69	37	13	51	31	58	66	15	18	41	212	98	66	36	57	17	19	211	44	52	44	83	131	78
ZOTU73	228	57	51	176	238	127	36	30	217	134	234	44	282	162	27	39	130	92	123	342	257	262	95	91	109	92	79	152	92	41	64	126	30	56	57	160	100	80	361	236	215	97	195	243	114	86	61	75	58
ZOTU74	39	65	15	12	37	100	11	5	14	58	12	19	36	23	47	46	45	44	42	34	57	37	90	36	28	41	60	109	126	66	68	131	39	15	65	70	62	48	49	71	55	65	36	159	24	110	14	15	22
ZOTU75	109	233	131	110	93	285	223	216	65	35	63	242	23	93	441	372	313	435	228	197	887	144	351	240	197	29	265	138	291	252	92	146	185	354	128	46	149	60	185	74	110	171	71	40	17	122	12	18	58
ZOTU77	57	87	43	52	129	119	30	34	24	96	16	54	83	169	92	108	95	219	266	224	93	188	44	54	42	61	51	102	43	55	175	229	71	56	95	103	62	87	124	140	96	94	173	107	161	133	62	43	150
ZOTU81	222	57	124	198	56	108	47	23	194	146	204	49	149	74	28	19	42	32	39	88	52	31	68	50	79	158	145	91	153	193	220	197	100	177	73	141	188	112	86	95	42	34	235	39	199	76	65	64	74
ZOTU85	105	50	53	72	66	131	32	23	75	94	85	83	139	450	88	49	135	154	237	100	46	113	194	130	126	155	201	537	197	191	434	158	184	146	246	218	656	306	63	203	100	1016	122	556	177	733	204	265	262
ZOTU86	20	26	15	9	42	22	23	57	71	309	17	17	15	22	8	16	16	41	20	23	35	14	55	25	66	39	25	80	50	48	41	8	22	26	20	52	37	51	35	213	24	16	41	43	34	35	28	80	96
ZOTU88	47	29	43	43	1048	56	25	9	125	231	19	29	27	92	42	38	65	43	65	62	66	72	40	100	92	38	17	26	24	22	34	76	20	50	7	24	40	35	200	44	16	9	34	31	40	25	15	36	51
ZOTU91	63	80	52	42	27	109	25	45	75	35	116	119	31	52	58	44	57	36	29	32	121	48	79	40	30	97	61	39	90	126	39	123	105	63	130	47	77	53	131	35	55	46	36	24	18	67	22	22	19
ZOTU93	41	77	58	37	5	40	28	45	26	19	70	96	6	8	91	55	56	26	21	8	61	69	57	79	21	35	42	27	59	58	8	32	46	35	74	17	44	19	70	15	44	30	35	12	14	27	7	6	9
ZOTU95	30	8	15	28	92	69	94	60	391	116	58	56	39	188	7	28	72	52	116	18	82	72	41	41	8	17	25	21	9	8	37	11	13	10	14	22	17	14	8	7	22	19	29	20	20	8	25	19	18
ZOTU99	52	21	35	72	32	62	16	10	54	72	84	23	83	65	11	14	33	37	28	55	67	39	80	40	40	104	48	49	77	71	106	82	45	38	49	180	97	107	51	87	49	31	199	59	161	42	44	59	70
ZOTU106	38	55	32	28	12	80	29	19	27	17	43	70	4	32	31	30	22	28	29	17	83	35	80	29	17	36	79	31	44	63	32	75	85	48	80	14	77	36	40	31	34	75	13	53	11	65	9	4	15
ZOTU109	67	15	17	29	127	150	56	118	42	40	59	27	102	59	59	82	159	93	109	71	41	91	95	131	34	110	103	106	34	82	178	70	36	37	105	128	50	88	92	85	61	27	151	106	42	131	71	296	87
ZOTU112	34	18	15	34	51	33	17	11	20	41	52	16	57	34	14	13	39	14	21	35	67	30	53	29	28	31	36	29	57	33	40	61	23	31	23	71	93	45	48	38	42	23	101	29	57	26	29	29	21
ZOTU113	17	25	18	21	12	26	14	14	8	5	5	25	2	20	65	34	18	71	40	50	60	43	21	23	21	5	5	14	13	17	23	6	18	7	17	14	7	21	20	55	62	25	22	31	9	54	5	10	21
ZOTU114	145	120	67	45	103	91	45	41	49	76	14	21	41	62	44	39	50	64	68	36	118	76	52	104	54	85	52	147	92	69	170	72	47	98	86	65	63	71	88	105	38	46	56	56	50	62	14	20	32
ZOTU123	38	42	51	28	65	67	92	71	74	49	47	50	26	60	58	75	31	69	66	25	8	21	28	37	77	31	26	61	49	54	21	49	76	88	50	19	28	20	39	23	29	59	33	49	27	52	59	35	47
ZOTU124	19	35	26	22	83	66	12	12	14	55	8	27	32	83	48	49	28	121	119	91	24	64	8	20	18	35	10	32	34	26	47	116	55	31	70	60	48	49	75	68	80	50	68	80	68	69	71	24	77
ZOTU125	9	31	38	15	37	58	41	37	42	28	21	14	20	45	34	42	10	44	65	13	14	11	15	34	40	20	32	31	51	26	41	33	85	52	32	32	52	36	75	54	63	43	35	82	26	53	52	24	62
ZOTU144	7	26	29	11	42	32	19	16	20	16	12	17	12	24	14	9	12	12	23	16	12	21	12	11	25	11	11	24	15	11	19	29	27	24	18	17	36	20	20	23	20	19	38	38	34	24	22	15	34
ZOTU156	5	12	12	9	11	19	39	26	24	16	7	17	17	14	7	40	10	6	7	5	2	6	6	19	10	43	21	8	11	19	10	11	67	15	43	40	11	32	28	15	29	29	25	41	16	14	83	39	21
ZOTU175	31	13	21	17	28	26	6	7	33	24	31	6	39	31	5	6	16	16	16	12	29	10	19	19	22	61	24	19	12	20	53	33	17	18	26	74	58	58	27	35	25	12	124	25	130	19	17	22	33
ZOTU5	5956	6602	7532	5640	522	1521	5082	11897	2356	2151	8935	11687	835	1247	10746	11519	11127	1399	1314	919	6252	13215	10221	16394	5885	1312	4927	2101	5813	5655	1240	1682	3834	3595	4062	761	2895	1531	2265	912	4041	5581	974	1001	1133	1644	638	1112	1564
ZOTU9	7	13	19	11	7	6	21	51	6	8	28	39	3	7	30	40	33	5	10	4	19	44	19	39	23	6	13	10	38	34	4	11	15	32	14	13	5	1	32	3	11	18	8	6	8	3	6	8	9
ZOTU53	494	497	513	520	84	97	101	124	287	531	878	148	2199	118	190	102	329	100	141	373	154	232	339	232	478	1664	1169	344	686	744	619	586	987	230	502	1157	463	892	268	266	1505	621	1167	596	2103	403	531	943	491
ZOTU62	162	41	57	85	224	185	51	51	177	71	51	24	138	140	65	57	103	118	143	578	273	45	173	57	140	125	195	49	147	139	148	137	48	46	59	381	84	240	150	155	34	73	132	213	70	79	44	252	79
ZOTU108	46	21	45	34	111	65	38	31	211	163	18	8	44	57	32	35	78	43	84	108	34	26	52	82	38	36	43	29	33	16	40	39	23	21	19	110	174	155	74	60	48	39	257	128	40	63	100	147	69
ZOTU119	55	25	22	26	36	101	12	8	26	44	10	13	14	30	42	15	42	26	34	19	43	12	7	35	30	15	33	39	69	11	27	83	3	23	20	59	59	46	166	42	14	22	172	59	27	55	42	45	31
ZOTU131	20	38	25	23	6	39	24	17	7	4	34	35	5	8	39	14	42	26	20	16	41	38	75	37	15	8	41	27	38	36	14	24	40	26	16	8	23	12	23	15	20	44	6	32	3	34	2	3	4
ZOTU136	22	14	18	12	12	61	7	2	11	18	9	14	9	12	13	16	13	11	18	11	31	16	41	12	12	19	25	23	48	36	19	73	43	15	49	27	44	31	22	36	32	38	9	75	8	59	11	2	6
ZOTU151	19	30	50	17	47	30	43	30	47	34	52	20	50	31	21	21	17	18	18	9	7	11	24	16	40	26	29	31	32	33	20	49	80	51	54	43	56	34	43	22	46	45	55	51	101	38	67	37	72
ZOTU154	28	17	24	23	14	57	8	20	15	10	28	34	6	21	24	13	21	30	21	14	63	34	50	28	19	25	65	31	63	59	35	43	48	27	62	13	52	17	18	25	36	46	7	37	6	45	5	1	12
ZOTU84	108	41	137	210	50	75	112	49	682	75	210	130	83	119	13	20	44	13	28	30	57	27	87	45	121	39	344	86	47	64	245	176	82	302	50	48	189	42	83	65	80	67	84	67	215	228	126	127	97
ZOTU135	42	16	24	39	136	64	29	7	104	106	34	14	53	107	31	14	33	33	72	64	49	12	21	15	42	41	45	31	24	17	25	14	16	24	20	123	30	95	29	53	34	15	35	82	50	15	14	50	24
ZOTU182	33	24	13	10	7	7	10	7	7	14	30	9	30	13	14	15	29	14	7	66	29	15	13	16	47	7	51	42	38	20	24	41	34	9	11	20	37	10	42	32	41	24	29	36	15	22	11	14	29
ZOTU187	15	23	69	21	34	19	40	18	26	17	19	14	13	13	11	9	10	13	13	4	9	7	9	5	44	10	17	25	23	29	13	29	26	48	8	11	22	11	21	8	9	7	27	10	16	16	20	16	19
ZOTU87	30	12	34	20	27	36	59	20	267	127	31	8	47	17	21	8	42	10	15	116	27	8	44	30	43	135	108	17	27	11	37	39	28	12	83	266	56	205	46	32	128	79	78	254	64	69	136	251	58
ZOTU97	28	44	49	19	3	17	40	39	12	11	36	49	3	10	55	58	89	11	9	3	67	130	84	185	11	6	21	20	30	35	7	15	26	12	12	2	19	7	14	10	12	36	11	15	7	8	1	3	16
ZOTU143	47	32	29	17	77	86	31	25	23	68	18	49	104	94	23	53	52	51	54	118	22	36	58	50	109	145	46	88	57	62	79	63	24	31	32	104	21	89	42	97	43	39	21	52	51	50	34	57	31
ZOTU163	16	18	23	14	4	7	16	24	4	6	8	24	2	7	27	36	27	3	5	3	9	32	21	33	18	5	13	3	16	8	4	12	21	9	13	1	19	7	16	7	26	29	5	6	7	6	3	10	10
ZOTU170	35	17	11	15	27	32	5	10	37	42	13	11	10	14	20	9	13	21	25	14	34	42	35	22	11	14	38	35	40	33	46	42	19	12	68	35	35	50	29	56	32	35	18	48	15	46	1	4	30
ZOTU196	21	29	16	10	111	100	18	29	7	81	13	27	57	152	20	17	17	48	90	45	60	88	14	27	27	18	39	65	19	24	22	61	20	22	14	26	12	31	31	30	25	21	45	95	20	31	19	22	16
ZOTU122	9	49	33	15	115	99	27	45	109	16	13	39	9	67	35	20	77	72	157	14	198	86	6	109	187	18	66	80	215	106	118	95	33	48	9	26	85	27	98	361	58	78	59	255	24	56	11	18	70
ZOTU139	20	8	12	27	22	30	14	11	28	25	25	15	36	39	13	36	58	22	64	84	28	54	128	65	70	109	47	86	179	108	208	33	44	55	144	179	239	281	42	80	64	78	94	265	217	367	135	287	262
ZOTU140	2	5	8	6	3	11	51	29	9	14	10	13	13	7	11	22	5	8	9	8	2	4	1	10	1	45	22	2	7	12	13	13	65	16	63	56	10	37	26	6	36	38	16	55	32	9	122	54	17
ZOTU168	9	9	6	7	2	36	7	2	6	15	9	13	1	12	11	7	16	6	8	9	16	10	19	12	10	10	34	24	31	12	20	50	28	11	26	19	27	14	15	14	12	24	11	32	4	28	2	0	5
ZOTU89	137	31	43	62	230	173	124	42	53	74	15	126	19	102	25	88	114	20	28	57	42	16	33	29	328	73	93	187	83	65	110	214	51	132	57	41	38	74	265	82	27	72	34	45	84	22	53	50	65
ZOTU110	45	57	51	88	9	33	11	6	168	242	124	6	53	18	58	7	7	20	25	85	67	11	253	16	11	67	57	16	5	12	33	14	39	10	53	63	14	48	1	29	29	24	2	21	60	12	47	79	25
ZOTU208	20	5	9	2	28	40	6	6	40	25	11	8	4	15	5	6	7	8	4	12	3	6	18	9	16	9	4	14	8	7	13	8	3	9	6	7	25	8	12	8	6	4	39	7	10	13	8	23	14
ZOTU215	19	6	8	11	23	49	6	6	21	13	3	6	9	5	8	2	5	8	9	13	1	2	11	9	12	15	11	11	15	9	10	20	13	10	12	22	36	6	18	12	6	10	84	20	9	19	14	13	9
ZOTU120	30	8	1	45	50	27	4	5	279	57	72	4	20	54	6	3	5	15	17	8	69	2	59	3	6	74	5	69	10	4	100	11	8	6	40	20	72	39	4	41	4	2	4	3	55	17	21	31	37
ZOTU158	40	32	49	37	7	18	13	12	22	104	98	16	149	26	23	7	11	10	13	38	5	13	35	16	19	67	124	24	23	25	40	77	92	24	18	48	49	53	38	39	110	28	152	34	312	17	53	91	27
ZOTU165	25	34	34	21	9	55	17	26	24	22	47	68	5	8	67	39	49	21	23	7	96	61	35	60	18	17	41	26	45	39	20	10	32	22	55	10	50	21	30	14	29	23	23	11	3	34	5	11	18
ZOTU184	26	31	13	14	27	22	10	25	39	232	48	10	63	37	17	12	35	18	40	95	18	34	29	56	40	19	46	13	24	25	13	21	13	14	25	56	20	43	30	14	26	42	101	90	45	16	26	31	13
ZOTU247	10	11	14	18	15	14	9	7	6	7	1	8	6	24	20	16	13	13	14	28	4	12	11	21	3	5	5	22	16	11	9	14	24	25	14	12	9	20	33	14	11	21	14	16	17	19	17	3	32
ZOTU288	7	12	7	8	14	9	15	8	8	13	7	7	18	11	4	8	6	9	10	4	1	10	13	7	13	11	12	9	11	12	14	14	23	17	15	16	15	7	10	5	25	8	8	19	26	24	18	10	17
ZOTU111	62	28	26	80	76	14	22	28	354	256	50	25	60	106	17	18	38	30	56	148	84	27	127	63	90	121	17	44	73	47	116	77	24	22	43	93	43	139	98	180	44	24	100	91	158	57	68	1201	130
ZOTU127	28	89	509	23	87	93	27	42	45	13	49	60	42	69	14	16	24	16	18	32	32	21	21	32	16	25	63	25	23	15	42	34	36	22	2	3	6	8	3	21	36	27	6	26	5	16	2	4	19
ZOTU164	34	35	27	28	17	27	11	3	6	9	14	30	2	18	9	7	3	23	9	23	14	9	20	7	8	6	21	21	7	21	15	9	14	7	15	4	11	14	6	14	27	15	5	13	4	16	1	1	10
ZOTU211	79	18	17	42	12	8	4	11	59	68	43	15	35	19	5	6	8	2	12	20	19	14	39	10	25	9	35	11	22	25	31	18	13	33	29	34	70	21	28	31	20	42	21	68	36	31	11	37	20
ZOTU213	21	11	11	10	17	38	11	2	37	16	9	3	10	25	3	2	5	6	6	9	17	6	10	9	11	4	10	8	11	4	11	15	3	7	7	10	32	3	12	22	1	7	30	8	9	5	4	7	11
ZOTU236	11	7	8	7	18	18	4	3	6	8	3	6	8	15	4	8	9	6	22	15	28	24	13	14	12	7	9	6	4	1	7	10	7	5	6	10	6	9	6	8	6	9	18	11	8	15	0	1	4
ZOTU244	9	6	16	3	13	30	8	7	14	13	4	6	1	5	7	9	7	6	6	2	3	3	7	5	9	12	4	11	5	13	9	8	11	8	12	12	16	7	18	10	9	6	21	7	13	7	12	12	18
ZOTU69	276	13	25	213	65	90	24	27	162	159	319	45	862	191	19	21	107	115	160	313	151	70	103	59	100	2859	23	215	111	117	721	195	24	103	426	1487	396	1772	172	700	52	30	631	44	2254	378	340	256	386
ZOTU169	23	29	31	33	15	14	28	11	14	20	19	16	8	6	18	26	29	18	15	125	80	33	111	73	49	15	16	8	20	16	13	13	8	13	3	6	7	17	6	12	17	13	7	35	13	10	6	27	8
ZOTU179	68	14	13	54	47	74	22	14	38	59	31	43	85	117	6	21	31	53	73	102	74	28	63	27	73	207	14	446	51	38	156	38	20	24	86	158	54	206	19	132	24	51	20	55	82	140	70	186	93
ZOTU181	9	5	10	8	20	7	23	8	19	18	3	10	4	11	9	9	25	12	21	13	13	5	4	12	78	21	41	26	37	40	11	18	14	16	9	27	63	41	71	14	33	8	138	51	6	18	18	38	16
ZOTU185	10	23	34	4	6	7	13	14	8	36	13	7	22	8	19	10	3	10	13	7	2	4	11	8	12	4	24	10	6	9	9	10	50	18	14	5	9	9	20	7	41	11	30	21	28	12	26	18	16
ZOTU186	33	9	13	7	27	24	9	99	84	268	11	21	29	84	8	10	15	16	29	24	17	17	25	16	140	138	61	267	110	120	122	107	48	132	50	81	68	155	33	58	40	94	80	216	101	117	41	98	58
ZOTU219	16	9	10	8	20	32	5	6	14	27	20	4	31	15	9	4	15	10	12	19	25	26	16	17	15	32	24	13	10	13	29	34	17	14	16	72	63	37	26	38	24	11	128	32	93	13	18	19	20
ZOTU375	8	7	12	6	18	10	12	15	15	8	7	10	8	13	7	10	5	11	14	2	3	2	10	6	16	8	6	11	10	12	7	22	13	21	11	13	18	8	20	10	4	13	12	16	20	13	21	9	14
ZOTU261	8	2	6	3	15	29	5	4	18	12	5	4	5	10	1	1	5	8	7	5	2	1	4	5	10	2	3	13	7	11	10	7	6	7	8	7	9	7	10	1	5	7	23	11	11	8	14	8	12
ZOTU266	36	14	30	31	15	9	6	1	10	27	23	5	28	7	6	3	6	2	3	7	3	2	8	16	11	5	29	15	24	28	19	37	16	22	10	28	28	16	9	5	3	7	63	9	40	22	12	10	15
ZOTU102	6	2	7	10	5	6	37	38	7	10	31	6	99	17	3	62	129	53	34	173	2	67	8	36	57	68	8	8	22	7	1	14	201	24	208	204	18	345	67	23	208	77	42	78	31	32	53	52	18
ZOTU275	8	8	12	11	14	15	6	7	24	43	3	8	11	10	16	6	13	7	11	35	15	13	10	14	15	10	5	11	22	10	13	11	8	7	6	10	11	9	9	8	11	1	3	7	10	5	9	7	3
ZOTU290	8	8	7	3	20	26	5	3	2	9	5	9	8	16	6	17	12	24	41	24	6	12	6	15	9	23	6	12	3	8	29	20	16	14	17	14	6	23	20	17	22	15	12	18	18	16	11	5	17
ZOTU255	13	43	20	24	80	51	44	127	39	17	13	54	18	58	11	62	131	43	52	10	36	43	9	64	23	18	34	10	15	23	26	20	14	19	7	11	9	11	36	30	15	11	35	21	2	25	18	23	13
ZOTU79	332	12	19	482	16	26	8	17	29	178	506	18	563	27	10	7	15	21	19	51	9	6	186	13	17	90	21	22	12	10	30	14	30	21	42	65	4	40	1	3	2	0	5	2	44	7	14	70	3
ZOTU227	1	6	3	3	8	1	28	5	3	13	4	6	3	4	7	11	7	3	2	6	0	2	1	13	1	17	10	2	2	11	5	11	30	5	30	20	3	13	14	1	7	18	9	31	17	5	51	20	9
ZOTU317	9	11	6	8	6	14	8	14	13	3	15	11	16	9	14	12	15	7	0	12	13	10	8	5	7	9	10	9	6	10	9	6	7	7	12	14	14	16	9	9	7	16	10	13	13	2	4	16	17
ZOTU193	25	8	14	18	15	26	17	9	32	42	15	17	12	36	1	6	7	23	17	11	33	12	28	19	174	57	47	303	68	89	120	48	64	23	23	44	60	41	20	107	29	46	40	95	74	97	30	45	75
ZOTU258	10	9	8	4	43	18	3	8	19	29	5	3	12	9	8	7	14	6	6	14	5	7	16	7	2	14	3	10	8	2	15	3	14	5	5	19	9	10	17	13	2	1	24	12	4	18	10	38	18
ZOTU176	8	31	8	6	3	24	4	4	8	20	14	13	3	4	19	4	25	5	11	7	33	31	23	13	7	6	13	13	9	12	7	10	7	5	12	5	4	5	14	7	8	8	17	12	4	12	0	3	3
ZOTU189	30	15	48	35	24	13	26	18	15	11	72	33	42	18	2	11	13	7	4	103	9	10	27	8	33	121	18	25	54	66	23	90	20	51	50	52	31	120	32	19	26	17	62	13	138	44	52	74	29
ZOTU252	10	9	12	9	1	8	11	4	4	0	9	8	2	6	17	7	2	13	8	12	10	12	5	4	16	1	6	2	10	7	9	3	6	4	7	4	9	4	7	13	27	8	7	2	3	18	1	2	9
ZOTU105	72	134	130	51	10	59	80	165	46	30	107	238	4	14	329	173	149	46	33	14	201	218	119	302	56	14	91	52	97	75	19	42	120	41	62	5	123	16	30	17	43	69	22	14	12	50	7	0	32
ZOTU149	221	46	48	130	51	50	32	15	22	81	38	46	161	91	94	42	77	85	76	219	23	19	30	14	87	109	74	145	34	34	47	46	44	58	129	41	39	101	27	56	123	100	19	131	74	49	63	56	26
ZOTU201	22	5	10	25	12	14	11	2	14	13	5	15	8	31	3	1	11	7	11	11	5	2	10	6	9	10	10	13	2	3	22	12	26	22	18	19	30	23	14	17	10	31	19	42	29	50	27	20	81
ZOTU59	421	21	26	1077	69	158	36	53	196	203	690	34	552	207	17	21	32	78	121	359	37	25	233	25	36	104	183	99	37	39	452	80	141	70	152	245	1085	264	54	212	195	151	75	60	69	224	98	251	194
ZOTU265	17	13	6	11	25	11	6	3	15	18	11	8	17	42	11	3	10	15	25	26	5	8	56	19	24	17	9	23	17	19	18	9	12	21	11	21	24	20	40	21	15	32	20	142	46	64	16	33	30
ZOTU199	1	2	9	6	68	70	18	8	4	5	8	10	13	41	40	36	51	82	45	10	4	4	4	1	8	8	7	3	5	11	5	20	5	6	7	10	6	7	35	11	5	5	5	7	4	13	5	15	3
ZOTU270	11	6	5	4	13	25	2	2	22	14	1	1	3	6	1	2	3	2	1	1	5	3	10	6	7	4	6	6	1	4	16	3	11	6	4	10	17	8	8	3	3	4	36	11	9	11	5	14	18
ZOTU267	1	4	2	4	5	8	12	9	10	1	7	13	3	11	2	19	4	3	5	1	1	1	0	8	12	5	7	4	2	6	4	7	29	4	3	10	14	3	12	10	19	10	10	12	3	10	21	5	13
ZOTU286	13	8	26	12	13	18	14	15	17	8	20	10	15	12	9	8	4	10	11	9	1	2	11	7	18	14	15	14	22	18	16	27	33	28	19	11	36	14	23	10	6	19	10	20	34	21	21	19	20
ZOTU22	1641	2106	2046	2557	806	2044	1793	2020	800	471	3058	3941	414	1056	1646	1806	2903	2457	1389	1009	4213	2651	3743	2096	4684	891	4131	1293	4198	3854	1195	3051	3014	4250	2289	508	1159	798	1886	1569	1739	2652	367	679	167	1551	277	225	498
ZOTU279	92	11	11	75	26	14	3	5	12	60	25	9	112	15	8	3	2	6	11	100	10	5	27	17	17	44	10	11	13	11	9	31	8	6	11	28	15	17	9	9	10	11	12	7	50	7	17	57	7
ZOTU250	19	4	3	22	21	10	1	14	9	77	13	9	87	2	3	4	7	3	6	7	4	6	6	4	3	19	9	8	4	2	24	10	8	4	6	15	13	8	7	37	6	1	9	6	18	4	8	23	21
ZOTU296	6	2	5	12	30	18	2	5	27	30	4	7	8	5	0	3	6	6	4	7	3	4	2	4	8	4	10	19	18	5	11	4	27	17	24	5	16	3	9	9	3	2	14	11	10	7	3	17	4
ZOTU309	30	10	9	26	17	23	25	17	27	85	20	14	33	29	4	7	14	16	9	19	33	18	26	21	18	22	13	58	21	22	32	10	5	18	13	18	13	9	6	22	11	15	17	22	33	29	14	23	23
ZOTU100	183	395	691	132	58	56	39	56	44	54	82	92	50	188	54	16	18	24	32	54	42	13	84	11	107	46	95	57	65	50	37	42	108	56	83	53	65	132	30	46	54	170	80	86	71	28	60	28	54
ZOTU243	22	23	23	28	29	22	44	21	43	36	32	19	40	23	15	15	14	30	23	15	6	10	22	17	40	81	22	37	29	39	47	37	77	47	92	88	77	79	51	59	48	48	69	46	198	82	81	51	89
ZOTU249	9	4	4	4	2	15	8	1	6	9	1	0	1	5	1	3	6	3	1	9	1	1	6	8	5	9	6	4	8	5	3	4	11	3	6	24	15	11	17	8	16	8	67	22	2	5	21	16	5
ZOTU305	14	5	5	5	22	23	5	1	10	6	6	1	4	18	3	4	8	3	11	6	11	2	6	7	6	3	7	4	14	19	23	11	10	4	7	8	5	7	13	25	10	4	10	7	3	2	4	6	10
ZOTU325	21	18	5	3	15	10	2	3	3	7	6	4	3	7	5	2	12	13	9	3	15	8	6	28	2	15	14	16	15	7	19	12	14	10	8	8	13	8	8	12	4	6	6	7	5	8	5	4	2
ZOTU345	9	15	5	6	3	13	3	3	11	8	9	7	4	7	9	7	3	9	5	3	23	11	6	7	5	10	6	8	16	14	13	16	3	10	19	8	20	8	18	8	6	6	16	3	4	18	3	2	7
ZOTU148	28	7	11	20	13	12	50	168	42	59	33	175	76	47	8	98	187	54	79	19	82	57	8	30	6	24	19	13	17	9	18	85	11	40	10	31	6	11	142	8	6	1	278	7	71	10	30	46	10
ZOTU207	11	15	9	3	5	19	5	6	6	4	3	2	6	8	6	8	10	5	12	3	34	24	23	30	4	7	10	12	16	10	6	7	9	1	10	0	5	1	3	12	6	5	9	8	8	15	3	0	5
ZOTU280	10	4	10	6	14	24	1	2	16	12	4	6	3	3	3	1	2	4	4	1	1	1	8	4	5	9	7	3	8	8	4	7	11	3	7	5	17	8	8	3	8	2	30	4	6	8	5	10	6
ZOTU315	5	0	1	6	2	11	12	3	14	5	1	8	3	4	2	4	6	1	3	4	0	3	0	9	5	7	4	1	3	3	5	6	5	2	13	6	11	9	18	10	11	4	35	10	10	8	28	16	1
ZOTU452	3	8	2	11	11	5	4	9	13	3	15	8	7	7	6	11	2	6	2	2	1	3	11	3	6	10	6	12	7	4	6	9	11	10	14	9	16	8	15	9	11	13	10	12	22	11	15	5	15
ZOTU204	21	5	4	12	57	18	6	11	20	138	23	6	59	65	1	3	25	55	57	43	21	11	9	8	28	32	4	41	13	10	45	33	4	8	19	50	26	40	14	338	25	10	22	69	91	55	36	185	41
ZOTU342	8	4	7	6	4	7	11	2	11	17	7	1	7	5	2	2	2	1	3	5	1	1	5	3	4	8	4	9	7	3	17	15	16	6	10	9	25	6	5	3	11	6	10	14	27	11	14	9	17
ZOTU264	23	1	7	4	59	13	7	2	21	81	10	6	21	20	3	4	5	6	11	24	5	8	11	7	3	9	3	8	4	7	2	11	3	4	4	22	7	31	13	14	24	9	14	92	17	7	6	29	16
ZOTU292	14	4	2	14	19	23	4	1	14	4	19	8	24	133	6	7	9	28	72	20	3	14	23	9	7	19	5	12	10	4	19	7	20	7	37	36	27	65	7	35	3	12	12	19	13	24	28	23	8
ZOTU301	7	11	9	11	3	8	2	6	2	1	5	15	0	3	16	14	7	10	10	5	15	18	13	18	8	2	2	3	5	8	2	4	4	6	3	1	2	5	3	3	2	5	2	5	2	8	0	1	3
ZOTU230	17	32	83	13	2	2	4	5	3	46	16	0	36	1	21	2	3	1	4	9	2	1	13	1	3	7	66	3	2	2	7	12	46	9	1	0	2	3	6	2	19	7	18	7	32	0	10	9	4
ZOTU355	8	4	3	4	4	5	3	5	5	7	4	2	6	1	1	0	2	1	7	3	3	1	2	3	6	7	2	5	3	3	15	6	3	1	6	18	10	10	5	9	5	5	14	5	31	6	5	14	7
ZOTU387	8	2	6	17	3	8	2	2	11	7	13	3	8	7	2	5	7	6	5	11	2	4	2	2	10	7	12	8	24	9	22	11	15	9	3	9	17	16	7	15	13	8	12	16	16	12	9	15	17
ZOTU17	115	182	183	198	931	1199	4752	2444	1918	276	145	2878	249	2158	164	3884	2562	494	821	164	88	488	124	1390	2522	329	190	639	1283	1896	1292	1328	246	2152	246	361	1140	316	3091	3001	274	189	1116	269	210	1936	317	334	2537
ZOTU191	18	29	32	17	19	17	40	32	25	34	57	21	43	14	18	19	15	17	20	21	6	11	18	19	41	22	43	31	72	70	31	75	56	141	26	18	52	11	28	17	43	24	32	20	34	42	45	26	52
ZOTU221	9	24	8	5	3	33	4	3	0	9	6	7	1	4	36	18	10	16	20	6	65	44	24	41	3	1	2	20	8	17	3	6	13	3	4	1	17	2	5	8	6	15	9	15	7	17	2	0	10
ZOTU260	3	3	6	3	1	5	7	3	2	1	14	12	1	0	8	9	14	4	1	3	9	9	9	17	7	0	6	1	7	12	1	4	8	7	19	1	8	3	2	1	6	8	2	4	2	3	2	1	3
ZOTU33	625	1390	2120	355	118	94	200	202	128	2333	1030	137	3572	105	807	62	86	67	86	240	76	108	867	144	93	154	2330	152	83	66	173	484	1319	296	109	189	159	139	281	113	2129	416	994	433	1630	94	480	1501	158
ZOTU304	2	6	6	2	7	6	2	3	6	1	1	1	2	2	7	10	5	8	8	1	1	0	0	5	1	2	8	3	10	5	10	4	18	6	3	2	6	1	6	4	15	12	4	16	1	6	5	2	7
ZOTU232	4	8	5	3	1	6	6	6	3	0	18	20	1	3	2	1	1	3	0	1	1	3	7	1	1	21	6	3	9	10	0	13	19	13	20	7	6	10	12	4	8	18	5	8	3	7	3	0	2
ZOTU94	3	1	0	1	35	18	6	1	17	11	2	0	3	5	1	3	3	7	3	1	2	1	2	2	1	8	14	18	6	3	21	11	2	2	7	37	24	12	23	21	4	4	8	14	6	20	15	10	29
ZOTU142	108	5	3	50	19	11	3	3	21	30	22	6	132	40	2	3	10	16	60	51	20	3	70	1	15	12	2	6	4	3	9	49	3	14	39	42	30	41	33	35	12	10	68	21	82	21	48	129	31
ZOTU237	31	0	5	9	30	28	4	7	7	82	14	7	65	63	1	2	14	44	63	125	8	7	16	4	10	64	4	30	9	3	24	34	7	8	24	27	12	60	13	56	10	17	26	50	24	35	22	69	17
ZOTU210	3	10	4	3	0	2	9	1	3	4	6	18	1	0	17	11	12	0	1	1	7	33	19	42	3	3	5	2	10	10	2	6	5	7	7	0	12	5	7	3	8	8	5	8	7	7	1	0	4
ZOTU334	23	6	9	12	13	26	2	3	7	18	8	8	31	37	3	5	12	12	14	17	9	2	16	5	17	15	16	49	25	14	84	39	28	18	9	22	14	18	10	34	45	89	16	67	27	44	13	19	36
ZOTU101	130	7	6	179	5	5	4	2	12	39	41	3	86	6	3	2	4	7	3	153	4	1	5	3	8	106	25	20	4	8	53	6	41	2	307	439	95	546	51	100	176	89	64	103	357	92	472	1133	115
ZOTU117	17	18	46	14	6	2	8	2	5	24	12	2	24	1	7	2	2	1	3	6	3	1	10	3	4	3	41	3	6	7	9	13	15	11	4	2	1	3	5	3	18	7	26	6	18	6	6	9	3
ZOTU352	4	4	17	1	2	6	4	4	5	6	8	3	12	1	3	2	0	2	2	2	1	1	6	1	3	4	5	8	5	3	8	11	28	6	10	8	21	3	11	3	13	1	18	7	19	8	10	8	16
ZOTU160	41	73	37	43	8	102	40	31	27	11	68	148	7	34	84	41	40	67	48	13	146	55	76	43	47	27	156	40	55	72	34	79	150	91	52	10	91	19	19	19	25	87	10	19	5	60	9	1	20
ZOTU224	7	2	1	5	32	11	0	1	4	14	3	1	11	32	0	0	2	9	10	18	2	1	1	0	1	15	3	9	2	1	3	3	3	2	6	7	4	10	2	11	1	2	2	9	69	9	38	46	5
ZOTU362	2	7	4	8	4	8	0	0	9	8	9	1	3	12	2	0	3	5	4	7	9	4	1	1	4	7	2	4	1	0	6	3	7	0	5	3	10	6	4	8	3	6	10	8	14	9	2	5	6
ZOTU367	5	12	2	4	1	9	3	2	5	8	5	12	2	10	12	0	5	3	4	9	1	8	16	4	2	2	7	3	5	4	6	1	5	6	2	2	13	7	8	10	5	7	0	18	2	12	1	2	3
ZOTU147	52	7	5	16	44	28	5	2	3	101	7	5	20	20	6	3	8	42	33	619	10	2	8	5	1	217	5	6	5	3	7	11	6	1	20	38	7	69	13	15	8	14	17	24	50	6	17	49	12
ZOTU257	9	14	4	9	1	12	4	4	2	4	6	3	0	3	20	14	17	4	4	1	17	37	29	39	0	0	1	3	4	2	0	3	3	7	2	0	4	1	4	3	3	3	6	7	8	7	2	0	1
ZOTU418	2	8	4	4	0	9	1	0	2	2	2	8	1	4	8	3	4	5	6	0	10	7	6	9	1	2	7	1	9	11	4	6	3	5	10	3	12	7	3	3	4	4	2	7	0	5	0	0	3
ZOTU269	6	21	2	1	2	11	2	2	3	6	6	6	0	2	7	7	12	3	3	1	13	18	17	8	2	2	2	7	8	3	3	1	2	4	3	4	3	1	8	1	1	4	7	10	3	5	0	0	2
[truncated: 465 more columns]
