# Supplementary material for: Gut microbiome responds compositionally and functionally to the seasonal diet variations in wild gibbons
Source: NPJ Biofilms Microbiomes. 2023 Apr 21;9:21. doi: 10.1038/s41522-023-00388-2 (PMC10121652; doi:10.1038/s41522-023-00388-2)
Supplement: Supplementary file 3 — Supplementary Table 2 [file 41522_2023_388_MOESM3_ESM.xlsx]

## Sheet: Sheet1
Supplementary Table 2 SIMPER analysis results displaying the top 10 ZOTUs responsible for the dissimilarity between two social groups
	Phylum	Genus	Contrib (%)a	Mean abundb
				NK group (%)	BC group (%)
ZOTU1	Firmicutes	Anaeroplasma	5.87175	17.84	22.23
ZOTU5	Bacteroidota	Prevotella	3.39844	6.86	0.067
ZOTU9	Bacteroidota	Prevotella	2.87374	0.06	5.81
ZOTU4	Bacteroidota	Alloprevotella	2.44054	2.64	6.7
ZOTU2	Firmicutes	Erysipelatoclostridiaceae UCG0-004	2.01887	4.33	5.91
ZOTU3	Bacteroidota	Rikenellaceae_RC9_gut_group	1.76764	5.33	2.64
ZOTU13	Firmicutes	Asteroleplasma	1.51317	0.65	3.13
ZOTU7	Firmicutes	Lachnospiraceae_NK3A20_group	1.38165	2.4	3.56
ZOTU6	Bacteroidota	Prevotella	1.2409	3.19	3.25
ZOTU17	Bacteroidota	Alloprevotella	1.2079	2.43	0.017
a Contribution of ZOTU to the overall dissimilarity between social groups.
b Average abundance of OTU in each social group.
