# Supplementary material for: Gut microbiome responds compositionally and functionally to the seasonal diet variations in wild gibbons
Source: NPJ Biofilms Microbiomes. 2023 Apr 21;9:21. doi: 10.1038/s41522-023-00388-2 (PMC10121652; doi:10.1038/s41522-023-00388-2)
Supplement: Supplementary file 4 — Supplementary Table 3 [file 41522_2023_388_MOESM4_ESM.xlsx]

## Sheet: Sheet1
Supplementary Table 3 Information of diet-responsive ZOTUs
ZOTU ID	R	P.adjust	Response types	Subject
ZOTU11	0.415417	0.0232166	Leaf	A1
ZOTU26	0.380359	0.0447008	Leaf	A1
ZOTU55	0.606444	0.000169315	Leaf	A1
ZOTU25	0.634737	5.39235e-05	Leaf	A1
ZOTU54	0.711782	2.18762e-06	Leaf	A1
ZOTU53	0.773238	7.01651e-08	Leaf	A1
ZOTU52	0.586463	0.000306317	Leaf	A1
ZOTU68	0.379595	0.0447136	Leaf	A1
ZOTU59	0.400692	0.0309092	Leaf	A1
ZOTU57	0.430613	0.0171757	Leaf	A1
ZOTU44	0.669033	1.58994e-05	Leaf	A1
ZOTU81	0.422765	0.0204648	Leaf	A1
ZOTU60	0.766696	7.01651e-08	Leaf	A1
ZOTU84	0.592876	0.000264436	Leaf	A1
ZOTU85	0.435658	0.016105	Leaf	A1
ZOTU90	0.524412	0.00195777	Leaf	A1
ZOTU69	0.649603	3.09969e-05	Leaf	A1
ZOTU89	0.524552	0.00195777	Leaf	A1
ZOTU101	0.405351	0.0282465	Leaf	A1
ZOTU139	0.581643	0.000352811	Leaf	A1
ZOTU158	0.549622	0.000910795	Leaf	A1
ZOTU117	0.4506	0.011926	Leaf	A1
ZOTU179	0.474906	0.00671492	Leaf	A1
ZOTU154	0.437199	0.016105	Leaf	A1
ZOTU186	0.417925	0.0225818	Leaf	A1
ZOTU204	0.484577	0.00549657	Leaf	A1
ZOTU191	0.55027	0.000910795	Leaf	A1
ZOTU170	0.433282	0.0167375	Leaf	A1
ZOTU240	0.763088	7.01651e-08	Leaf	A1
ZOTU211	0.390372	0.0364583	Leaf	A1
ZOTU182	0.656003	2.47787e-05	Leaf	A1
ZOTU243	0.658718	2.41845e-05	Leaf	A1
ZOTU361	0.472284	0.00687702	Leaf	A1
ZOTU334	0.554415	0.000830945	Leaf	A1
ZOTU483	0.510264	0.00281123	Leaf	A1
ZOTU475	0.498454	0.00394994	Leaf	A1
ZOTU499	0.603673	0.000178261	Leaf	A1
ZOTU460	0.678029	1.12484e-05	Leaf	A1
ZOTU452	0.441001	0.0150036	Leaf	A1
ZOTU417	0.399877	0.0309412	Leaf	A1
ZOTU429	0.435637	0.016105	Leaf	A1
ZOTU387	0.683399	9.93023e-06	Leaf	A1
ZOTU375	0.395836	0.0333186	Leaf	A1
ZOTU266	0.475284	0.00671492	Leaf	A1
ZOTU7	0.596193	0.000267565	Fruit	A1
ZOTU38	0.482164	0.00659057	Fruit	A1
ZOTU15	0.449875	0.0113487	Fruit	A1
ZOTU70	0.406758	0.0268432	Fruit	A1
ZOTU79	0.458456	0.0106567	Fruit	A1
ZOTU108	0.397618	0.0314803	Fruit	A1
ZOTU148	0.479407	0.00678681	Fruit	A1
ZOTU144	0.405767	0.026992	Fruit	A1
ZOTU169	0.452421	0.0111151	Fruit	A1
ZOTU184	0.451492	0.0111151	Fruit	A1
ZOTU209	0.382955	0.0409037	Fruit	A1
ZOTU258	0.4308	0.0167528	Fruit	A1
ZOTU261	0.446275	0.0122152	Fruit	A1
ZOTU236	0.575778	0.000498075	Fruit	A1
ZOTU478	0.603784	0.000221763	Fruit	A1
ZOTU403	0.55446	0.000908607	Fruit	A1
ZOTU404	0.430843	0.0167528	Fruit	A1
ZOTU362	0.49098	0.00548874	Fruit	A1
ZOTU301	0.472761	0.00775317	Fruit	A1
ZOTU29	0.502961	0.00314772	Leaf	A2
ZOTU31	0.446343	0.00967074	Leaf	A2
ZOTU26	0.459306	0.00841749	Leaf	A2
ZOTU55	0.36434	0.0378928	Leaf	A2
ZOTU30	0.511225	0.00264068	Leaf	A2
ZOTU13	0.450739	0.00941577	Leaf	A2
ZOTU25	0.5567	0.000953281	Leaf	A2
ZOTU51	0.525042	0.00206434	Leaf	A2
ZOTU54	0.446466	0.00967074	Leaf	A2
ZOTU62	0.401887	0.0202867	Leaf	A2
ZOTU53	0.599494	0.000355552	Leaf	A2
ZOTU52	0.428853	0.012936	Leaf	A2
ZOTU73	0.404114	0.0195003	Leaf	A2
ZOTU44	0.571208	0.000675068	Leaf	A2
ZOTU66	0.351426	0.0472069	Leaf	A2
ZOTU81	0.385202	0.0266644	Leaf	A2
ZOTU60	0.56304	0.000814784	Leaf	A2
ZOTU84	0.422799	0.0146053	Leaf	A2
ZOTU85	0.44769	0.00967074	Leaf	A2
ZOTU90	0.610398	0.000332001	Leaf	A2
ZOTU69	0.496823	0.00341482	Leaf	A2
ZOTU87	0.502868	0.00314772	Leaf	A2
ZOTU89	0.593262	0.000378483	Leaf	A2
ZOTU86	0.487367	0.00421553	Leaf	A2
ZOTU88	0.389856	0.0248636	Leaf	A2
ZOTU122	0.409416	0.0178736	Leaf	A2
ZOTU111	0.443125	0.0101733	Leaf	A2
ZOTU139	0.685112	4.49599e-05	Leaf	A2
ZOTU135	0.590591	0.000387727	Leaf	A2
ZOTU158	0.351101	0.0472069	Leaf	A2
ZOTU179	0.475121	0.00563536	Leaf	A2
ZOTU186	0.57715	0.000572872	Leaf	A2
ZOTU204	0.555871	0.000953281	Leaf	A2
ZOTU181	0.478573	0.00521536	Leaf	A2
ZOTU189	0.433441	0.0122845	Leaf	A2
ZOTU254	0.452341	0.00919317	Leaf	A2
ZOTU240	0.568533	0.000701911	Leaf	A2
ZOTU201	0.359144	0.0417379	Leaf	A2
ZOTU211	0.5273	0.00201323	Leaf	A2
ZOTU182	0.497084	0.00341482	Leaf	A2
ZOTU279	0.428201	0.0129584	Leaf	A2
ZOTU219	0.365132	0.0376501	Leaf	A2
ZOTU196	0.355746	0.0442743	Leaf	A2
ZOTU243	0.662682	5.31603e-05	Leaf	A2
ZOTU306	0.516881	0.0024583	Leaf	A2
ZOTU398	0.376831	0.0306488	Leaf	A2
ZOTU275	0.412512	0.0172445	Leaf	A2
ZOTU316	0.593285	0.000378483	Leaf	A2
ZOTU415	0.385973	0.0265034	Leaf	A2
ZOTU361	0.662368	5.31603e-05	Leaf	A2
ZOTU295	0.526952	0.00201323	Leaf	A2
ZOTU334	0.444184	0.0100626	Leaf	A2
ZOTU308	0.411463	0.0172445	Leaf	A2
ZOTU521	0.430191	0.0128879	Leaf	A2
ZOTU487	0.352022	0.0472069	Leaf	A2
ZOTU486	0.411847	0.0172445	Leaf	A2
ZOTU475	0.650585	6.06001e-05	Leaf	A2
ZOTU499	0.65005	6.06001e-05	Leaf	A2
ZOTU444	0.412483	0.0172445	Leaf	A2
ZOTU468	0.418081	0.0157168	Leaf	A2
ZOTU460	0.600429	0.000355552	Leaf	A2
ZOTU395	0.41998	0.0152154	Leaf	A2
ZOTU407	0.429286	0.012936	Leaf	A2
ZOTU379	0.464803	0.00738628	Leaf	A2
ZOTU376	0.515431	0.0024583	Leaf	A2
ZOTU387	0.516167	0.0024583	Leaf	A2
ZOTU382	0.48532	0.00437644	Leaf	A2
ZOTU354	0.395214	0.0228106	Leaf	A2
ZOTU340	0.406601	0.0186267	Leaf	A2
ZOTU309	0.432762	0.0122845	Leaf	A2
ZOTU290	0.349766	0.0480194	Leaf	A2
ZOTU18	0.564964	0.000846772	Fruit	A2
ZOTU27	0.371427	0.0358778	Fruit	A2
ZOTU20	0.551011	0.000970978	Fruit	A2
ZOTU37	0.574291	0.000748114	Fruit	A2
ZOTU28	0.418769	0.0170958	Fruit	A2
ZOTU16	0.443958	0.0102971	Fruit	A2
ZOTU5	0.395185	0.0251668	Fruit	A2
ZOTU15	0.435376	0.0120289	Fruit	A2
ZOTU9	0.540602	0.00130964	Fruit	A2
ZOTU105	0.555096	0.000934638	Fruit	A2
ZOTU97	0.484106	0.00433516	Fruit	A2
ZOTU79	0.361772	0.0429243	Fruit	A2
ZOTU131	0.561135	0.000875508	Fruit	A2
ZOTU160	0.397455	0.0242109	Fruit	A2
ZOTU178	0.372517	0.035446	Fruit	A2
ZOTU163	0.390134	0.0277408	Fruit	A2
ZOTU220	0.663522	5.9252e-05	Fruit	A2
ZOTU207	0.479031	0.00492247	Fruit	A2
ZOTU256	0.525584	0.00188227	Fruit	A2
ZOTU210	0.475971	0.00515526	Fruit	A2
ZOTU187	0.368937	0.0373997	Fruit	A2
ZOTU257	0.556866	0.000934638	Fruit	A2
ZOTU221	0.506983	0.00268787	Fruit	A2
ZOTU269	0.356403	0.0473718	Fruit	A2
ZOTU374	0.538496	0.00135241	Fruit	A2
ZOTU329	0.515347	0.00224092	Fruit	A2
ZOTU284	0.496271	0.00342712	Fruit	A2
ZOTU260	0.409476	0.0198427	Fruit	A2
ZOTU511	0.509405	0.00255943	Fruit	A2
ZOTU434	0.408919	0.0198427	Fruit	A2
ZOTU418	0.464754	0.00650546	Fruit	A2
ZOTU371	0.42321	0.015814	Fruit	A2
ZOTU347	0.404932	0.0212006	Fruit	A2
ZOTU368	0.372961	0.035446	Fruit	A2
ZOTU344	0.551453	0.000970978	Fruit	A2
ZOTU325	0.411099	0.0193826	Fruit	A2
ZOTU367	0.352354	0.0496316	Fruit	A2
ZOTU301	0.663033	5.9252e-05	Fruit	A2
ZOTU55	0.51839	0.0423777	Leaf	A3
ZOTU54	0.733192	0.00182788	Leaf	A3
ZOTU62	0.628033	0.00891958	Leaf	A3
ZOTU53	0.714534	0.00218977	Leaf	A3
ZOTU52	0.508475	0.0470832	Leaf	A3
ZOTU59	0.503852	0.0477948	Leaf	A3
ZOTU57	0.589527	0.0165031	Leaf	A3
ZOTU44	0.673855	0.00348922	Leaf	A3
ZOTU60	0.637852	0.00778148	Leaf	A3
ZOTU84	0.542934	0.0327614	Leaf	A3
ZOTU90	0.709529	0.00218977	Leaf	A3
ZOTU69	0.686056	0.00305029	Leaf	A3
ZOTU87	0.592165	0.0164651	Leaf	A3
ZOTU89	0.595032	0.0162059	Leaf	A3
ZOTU100	0.505393	0.0477948	Leaf	A3
ZOTU139	0.522342	0.0406843	Leaf	A3
ZOTU158	0.539129	0.033894	Leaf	A3
ZOTU183	0.511	0.0458242	Leaf	A3
ZOTU186	0.563945	0.0231116	Leaf	A3
ZOTU204	0.538921	0.033894	Leaf	A3
ZOTU193	0.56045	0.0242515	Leaf	A3
ZOTU240	0.721065	0.00218977	Leaf	A3
ZOTU211	0.532974	0.0360062	Leaf	A3
ZOTU235	0.594243	0.0162059	Leaf	A3
ZOTU237	0.523626	0.0406843	Leaf	A3
ZOTU243	0.796146	0.000193398	Leaf	A3
ZOTU361	0.536162	0.0349775	Leaf	A3
ZOTU308	0.51524	0.0440292	Leaf	A3
ZOTU247	0.567235	0.0221133	Leaf	A3
ZOTU483	0.595202	0.0162059	Leaf	A3
ZOTU475	0.701882	0.00230561	Leaf	A3
ZOTU499	0.875481	3.02439e-06	Leaf	A3
ZOTU460	0.6222	0.00993412	Leaf	A3
ZOTU452	0.580404	0.0189372	Leaf	A3
ZOTU439	0.50389	0.0477948	Leaf	A3
ZOTU387	0.512757	0.0452031	Leaf	A3
ZOTU286	0.804961	0.000182808	Leaf	A3
ZOTU18	0.636995	0.0073758	Fruit	A3
ZOTU20	0.720618	0.0013173	Fruit	A3
ZOTU37	0.536417	0.0299245	Fruit	A3
ZOTU43	0.699038	0.00168184	Fruit	A3
ZOTU5	0.705204	0.00154297	Fruit	A3
ZOTU56	0.544736	0.0269568	Fruit	A3
ZOTU9	0.56562	0.02043	Fruit	A3
ZOTU105	0.611679	0.0104916	Fruit	A3
ZOTU97	0.71536	0.00145372	Fruit	A3
ZOTU93	0.517149	0.0384586	Fruit	A3
ZOTU127	0.496712	0.0493077	Fruit	A3
ZOTU165	0.517156	0.0384586	Fruit	A3
ZOTU176	0.509642	0.0419448	Fruit	A3
ZOTU169	0.603294	0.0106461	Fruit	A3
ZOTU163	0.712192	0.00149778	Fruit	A3
ZOTU220	0.744722	0.000836378	Fruit	A3
ZOTU256	0.697082	0.00169807	Fruit	A3
ZOTU210	0.700367	0.00168184	Fruit	A3
ZOTU257	0.749469	0.000806774	Fruit	A3
ZOTU221	0.679267	0.00281854	Fruit	A3
ZOTU269	0.602871	0.0106461	Fruit	A3
ZOTU374	0.605991	0.0106461	Fruit	A3
ZOTU329	0.604063	0.0106461	Fruit	A3
ZOTU321	0.613066	0.0104669	Fruit	A3
ZOTU284	0.607889	0.0106461	Fruit	A3
ZOTU260	0.620823	0.00956818	Fruit	A3
ZOTU236	0.61372	0.0104669	Fruit	A3
ZOTU503	0.497097	0.0493077	Fruit	A3
ZOTU485	0.637183	0.0073758	Fruit	A3
ZOTU462	0.647796	0.0060235	Fruit	A3
ZOTU458	0.537629	0.0297708	Fruit	A3
ZOTU347	0.562189	0.0206012	Fruit	A3
ZOTU331	0.515462	0.0384586	Fruit	A3
ZOTU344	0.516329	0.0384586	Fruit	A3
ZOTU301	0.79116	0.000248702	Fruit	A3
ZOTU3	0.456483	0.0200307	Fruit	A4
ZOTU37	0.42317	0.0326093	Fruit	A4
ZOTU43	0.509239	0.00744662	Fruit	A4
ZOTU5	0.460616	0.0188477	Fruit	A4
ZOTU15	0.494672	0.00895145	Fruit	A4
ZOTU58	0.426609	0.031476	Fruit	A4
ZOTU9	0.43483	0.027224	Fruit	A4
ZOTU105	0.453716	0.0200307	Fruit	A4
ZOTU97	0.421189	0.0327288	Fruit	A4
ZOTU163	0.50424	0.00791828	Fruit	A4
ZOTU256	0.403282	0.0427703	Fruit	A4
ZOTU321	0.407741	0.0399874	Fruit	A4
ZOTU284	0.43107	0.0290469	Fruit	A4
ZOTU552	0.454454	0.0200307	Fruit	A4
ZOTU462	0.416454	0.0343105	Fruit	A4
ZOTU425	0.468206	0.016003	Fruit	A4
ZOTU403	0.419992	0.0327288	Fruit	A4
ZOTU367	0.49856	0.00831212	Fruit	A4
ZOTU301	0.48123	0.0117182	Fruit	A4
ZOTU55	0.475213	0.0169222	Leaf	A4
ZOTU25	0.561823	0.00170204	Leaf	A4
ZOTU54	0.638631	0.000149488	Leaf	A4
ZOTU62	0.393397	0.0487911	Leaf	A4
ZOTU53	0.706918	1.07147e-05	Leaf	A4
ZOTU52	0.572946	0.00121695	Leaf	A4
ZOTU59	0.485421	0.0133955	Leaf	A4
ZOTU57	0.51878	0.00614818	Leaf	A4
ZOTU81	0.416988	0.0359424	Leaf	A4
ZOTU60	0.712003	1.07147e-05	Leaf	A4
ZOTU84	0.669777	6.12597e-05	Leaf	A4
ZOTU85	0.458269	0.0205977	Leaf	A4
ZOTU90	0.705711	1.07147e-05	Leaf	A4
ZOTU89	0.424253	0.0332054	Leaf	A4
ZOTU139	0.665747	6.41164e-05	Leaf	A4
ZOTU135	0.460914	0.0205168	Leaf	A4
ZOTU158	0.466694	0.0190225	Leaf	A4
ZOTU125	0.421476	0.0338764	Leaf	A4
ZOTU179	0.398441	0.0462041	Leaf	A4
ZOTU186	0.64491	0.000133728	Leaf	A4
ZOTU204	0.458393	0.0205977	Leaf	A4
ZOTU191	0.442186	0.0246779	Leaf	A4
ZOTU189	0.456579	0.0208534	Leaf	A4
ZOTU240	0.649158	0.000123788	Leaf	A4
ZOTU211	0.438509	0.0261612	Leaf	A4
ZOTU243	0.75641	1.02884e-06	Leaf	A4
ZOTU377	0.593456	0.000604829	Leaf	A4
ZOTU415	0.598204	0.000535411	Leaf	A4
ZOTU295	0.466459	0.0190225	Leaf	A4
ZOTU334	0.637588	0.000149488	Leaf	A4
ZOTU501	0.447124	0.0241701	Leaf	A4
ZOTU488	0.449666	0.0233534	Leaf	A4
ZOTU483	0.410645	0.0397186	Leaf	A4
ZOTU475	0.432446	0.028776	Leaf	A4
ZOTU499	0.796502	8.44585e-08	Leaf	A4
ZOTU460	0.506475	0.00843634	Leaf	A4
ZOTU387	0.627998	0.00019555	Leaf	A4
ZOTU375	0.465184	0.0190225	Leaf	A4
ZOTU286	0.624264	0.000212911	Leaf	A4
ZOTU290	0.403058	0.0434116	Leaf	A4
ZOTU34	0.365747	0.0233229	Leaf	B1
ZOTU55	0.421249	0.00750222	Leaf	B1
ZOTU25	0.716567	3.61713e-08	Leaf	B1
ZOTU51	0.338421	0.0381148	Leaf	B1
ZOTU52	0.651143	1.3227e-06	Leaf	B1
ZOTU68	0.369822	0.0230136	Leaf	B1
ZOTU59	0.578404	2.77073e-05	Leaf	B1
ZOTU57	0.611945	6.1235e-06	Leaf	B1
ZOTU44	0.448568	0.00313456	Leaf	B1
ZOTU85	0.387364	0.0170686	Leaf	B1
ZOTU90	0.475315	0.00142803	Leaf	B1
ZOTU99	0.371368	0.0230136	Leaf	B1
ZOTU100	0.461056	0.00215934	Leaf	B1
ZOTU112	0.516399	0.00032678	Leaf	B1
ZOTU101	0.359284	0.0266522	Leaf	B1
ZOTU143	0.511743	0.000380567	Leaf	B1
ZOTU178	0.539853	0.000125827	Leaf	B1
ZOTU179	0.389162	0.0167017	Leaf	B1
ZOTU183	0.581968	2.68286e-05	Leaf	B1
ZOTU186	0.662734	7.97646e-07	Leaf	B1
ZOTU193	0.615794	6.10787e-06	Leaf	B1
ZOTU191	0.694619	1.11503e-07	Leaf	B1
ZOTU224	0.330243	0.0431889	Leaf	B1
ZOTU189	0.539075	0.000125827	Leaf	B1
ZOTU151	0.366207	0.0233229	Leaf	B1
ZOTU254	0.579796	2.77073e-05	Leaf	B1
ZOTU207	0.367706	0.0230136	Leaf	B1
ZOTU240	0.549746	8.59934e-05	Leaf	B1
ZOTU243	0.501942	0.000546823	Leaf	B1
ZOTU244	0.396469	0.0142232	Leaf	B1
ZOTU356	0.36082	0.0260809	Leaf	B1
ZOTU316	0.33663	0.0381148	Leaf	B1
ZOTU377	0.549412	8.59934e-05	Leaf	B1
ZOTU422	0.368189	0.0230136	Leaf	B1
ZOTU564	0.464941	0.00201602	Leaf	B1
ZOTU560	0.349557	0.0319006	Leaf	B1
ZOTU525	0.420245	0.00751023	Leaf	B1
ZOTU486	0.367982	0.0230136	Leaf	B1
ZOTU475	0.344368	0.0354207	Leaf	B1
ZOTU499	0.382097	0.0185393	Leaf	B1
ZOTU460	0.339726	0.0376618	Leaf	B1
ZOTU452	0.325384	0.0458158	Leaf	B1
ZOTU407	0.549782	8.59934e-05	Leaf	B1
ZOTU458	0.357419	0.0271952	Leaf	B1
ZOTU371	0.410227	0.00967583	Leaf	B1
ZOTU381	0.339626	0.0376618	Leaf	B1
ZOTU376	0.328658	0.0435913	Leaf	B1
ZOTU387	0.322756	0.0480715	Leaf	B1
ZOTU382	0.357121	0.0271952	Leaf	B1
ZOTU342	0.381898	0.0185393	Leaf	B1
ZOTU345	0.335566	0.0385411	Leaf	B1
ZOTU286	0.605236	8.19159e-06	Leaf	B1
ZOTU288	0.340404	0.0376618	Leaf	B1
ZOTU3	0.410125	0.007385	Fruit	B1
ZOTU8	0.317069	0.0453236	Fruit	B1
ZOTU19	0.423774	0.00540275	Fruit	B1
ZOTU27	0.378432	0.0156183	Fruit	B1
ZOTU43	0.315883	0.0453236	Fruit	B1
ZOTU16	0.520533	0.000240878	Fruit	B1
ZOTU22	0.401127	0.0089204	Fruit	B1
ZOTU62	0.320138	0.0434573	Fruit	B1
ZOTU73	0.376289	0.015938	Fruit	B1
ZOTU147	0.580858	1.9964e-05	Fruit	B1
ZOTU160	0.42518	0.00529382	Fruit	B1
ZOTU150	0.415432	0.00640645	Fruit	B1
ZOTU199	0.360537	0.0207852	Fruit	B1
ZOTU241	0.362649	0.0205794	Fruit	B1
ZOTU259	0.551276	6.79737e-05	Fruit	B1
ZOTU187	0.327508	0.0376213	Fruit	B1
ZOTU258	0.544812	8.44758e-05	Fruit	B1
ZOTU398	0.466938	0.00168719	Fruit	B1
ZOTU275	0.428203	0.00519105	Fruit	B1
ZOTU297	0.579871	1.9964e-05	Fruit	B1
ZOTU415	0.340138	0.0312383	Fruit	B1
ZOTU305	0.504176	0.000460741	Fruit	B1
ZOTU298	0.604324	9.27901e-06	Fruit	B1
ZOTU473	0.315902	0.0453236	Fruit	B1
ZOTU491	0.349248	0.0262651	Fruit	B1
ZOTU455	0.317613	0.0453236	Fruit	B1
ZOTU425	0.422627	0.00547088	Fruit	B1
ZOTU289	0.334136	0.0343467	Fruit	B1
ZOTU302	0.37574	0.015938	Fruit	B1
ZOTU2	0.353344	0.0215364	Fruit	B2
ZOTU3	0.451548	0.00233775	Fruit	B2
ZOTU19	0.578108	4.6132e-05	Fruit	B2
ZOTU27	0.336791	0.0292336	Fruit	B2
ZOTU28	0.429419	0.00399681	Fruit	B2
ZOTU38	0.337928	0.0290095	Fruit	B2
ZOTU73	0.375839	0.0136076	Fruit	B2
ZOTU94	0.345818	0.0250222	Fruit	B2
ZOTU148	0.591234	2.99922e-05	Fruit	B2
ZOTU150	0.402692	0.00762553	Fruit	B2
ZOTU209	0.310808	0.0480941	Fruit	B2
ZOTU241	0.517367	0.000364306	Fruit	B2
ZOTU262	0.396827	0.00869226	Fruit	B2
ZOTU187	0.552524	0.000112936	Fruit	B2
ZOTU258	0.500823	0.000555704	Fruit	B2
ZOTU213	0.473218	0.00129191	Fruit	B2
ZOTU275	0.514142	0.000394699	Fruit	B2
ZOTU297	0.499566	0.000571479	Fruit	B2
ZOTU361	0.34377	0.0257879	Fruit	B2
ZOTU305	0.50631	0.000470074	Fruit	B2
ZOTU298	0.544957	0.000141582	Fruit	B2
ZOTU666	0.376292	0.0135839	Fruit	B2
ZOTU472	0.442939	0.00274881	Fruit	B2
ZOTU488	0.470748	0.00138255	Fruit	B2
ZOTU491	0.475763	0.00124414	Fruit	B2
ZOTU425	0.424821	0.00452482	Fruit	B2
ZOTU411	0.354775	0.0210029	Fruit	B2
ZOTU348	0.452636	0.00229084	Fruit	B2
ZOTU4	0.345528	0.0291174	Leaf	B2
ZOTU6	0.44043	0.0034666	Leaf	B2
ZOTU10	0.364516	0.0204304	Leaf	B2
ZOTU21	0.507347	0.000622982	Leaf	B2
ZOTU34	0.678171	9.58133e-07	Leaf	B2
ZOTU37	0.33077	0.0384782	Leaf	B2
ZOTU25	0.554346	0.000160531	Leaf	B2
ZOTU51	0.466336	0.00187639	Leaf	B2
ZOTU77	0.464176	0.00197917	Leaf	B2
ZOTU17	0.351481	0.0259502	Leaf	B2
ZOTU53	0.622232	1.47612e-05	Leaf	B2
ZOTU52	0.685788	7.55637e-07	Leaf	B2
ZOTU68	0.523872	0.000390629	Leaf	B2
ZOTU59	0.533764	0.000311706	Leaf	B2
ZOTU9	0.508907	0.000603376	Leaf	B2
ZOTU57	0.633965	1.11115e-05	Leaf	B2
ZOTU44	0.479224	0.0014237	Leaf	B2
ZOTU60	0.623316	1.47612e-05	Leaf	B2
ZOTU85	0.608315	2.50262e-05	Leaf	B2
ZOTU90	0.363228	0.0208556	Leaf	B2
ZOTU69	0.449736	0.00285383	Leaf	B2
ZOTU97	0.501309	0.000761182	Leaf	B2
ZOTU93	0.434232	0.00412852	Leaf	B2
ZOTU99	0.318777	0.0480826	Leaf	B2
ZOTU100	0.4771	0.00146732	Leaf	B2
ZOTU112	0.408329	0.00764741	Leaf	B2
ZOTU122	0.49768	0.000848372	Leaf	B2
ZOTU120	0.482785	0.00134671	Leaf	B2
ZOTU143	0.529351	0.000334812	Leaf	B2
ZOTU139	0.383792	0.0137651	Leaf	B2
ZOTU158	0.332599	0.0373031	Leaf	B2
ZOTU124	0.413397	0.00697614	Leaf	B2
ZOTU149	0.324222	0.0439826	Leaf	B2
ZOTU165	0.510551	0.000599948	Leaf	B2
ZOTU178	0.470311	0.00167298	Leaf	B2
ZOTU179	0.600416	3.14432e-05	Leaf	B2
ZOTU176	0.405083	0.00826479	Leaf	B2
ZOTU186	0.582282	5.37193e-05	Leaf	B2
ZOTU163	0.456725	0.00248208	Leaf	B2
ZOTU193	0.698681	4.49109e-07	Leaf	B2
ZOTU220	0.342593	0.0306498	Leaf	B2
ZOTU191	0.54575	0.000204044	Leaf	B2
ZOTU224	0.361212	0.0212816	Leaf	B2
ZOTU189	0.583467	5.37193e-05	Leaf	B2
ZOTU254	0.513539	0.000550926	Leaf	B2
ZOTU207	0.471949	0.00161353	Leaf	B2
ZOTU170	0.472075	0.00161353	Leaf	B2
ZOTU240	0.601166	3.14432e-05	Leaf	B2
ZOTU256	0.50929	0.000603376	Leaf	B2
ZOTU211	0.360887	0.0212816	Leaf	B2
ZOTU210	0.476256	0.00147924	Leaf	B2
ZOTU235	0.447451	0.00296339	Leaf	B2
ZOTU219	0.373469	0.0175078	Leaf	B2
ZOTU243	0.525333	0.000380707	Leaf	B2
ZOTU280	0.346454	0.02889	Leaf	B2
ZOTU257	0.430123	0.00453743	Leaf	B2
ZOTU267	0.33876	0.0331215	Leaf	B2
ZOTU356	0.530949	0.000325429	Leaf	B2
ZOTU316	0.481451	0.00135809	Leaf	B2
ZOTU269	0.369177	0.0187422	Leaf	B2
ZOTU377	0.583501	5.37193e-05	Leaf	B2
ZOTU422	0.379296	0.0152763	Leaf	B2
ZOTU260	0.411644	0.00715121	Leaf	B2
ZOTU564	0.345251	0.0291174	Leaf	B2
ZOTU560	0.484072	0.00131837	Leaf	B2
ZOTU525	0.698734	4.49109e-07	Leaf	B2
ZOTU544	0.446476	0.00299066	Leaf	B2
ZOTU521	0.452414	0.00270502	Leaf	B2
ZOTU485	0.446153	0.00299066	Leaf	B2
ZOTU499	0.530909	0.000325429	Leaf	B2
ZOTU462	0.550824	0.000178789	Leaf	B2
ZOTU453	0.581472	5.37193e-05	Leaf	B2
ZOTU470	0.481219	0.00135809	Leaf	B2
ZOTU459	0.586957	5.29186e-05	Leaf	B2
ZOTU419	0.418941	0.00612955	Leaf	B2
ZOTU407	0.632388	1.11115e-05	Leaf	B2
ZOTU458	0.594451	3.92884e-05	Leaf	B2
ZOTU371	0.542999	0.000220271	Leaf	B2
ZOTU381	0.409092	0.00758376	Leaf	B2
ZOTU376	0.455654	0.00252391	Leaf	B2
ZOTU387	0.360647	0.0212816	Leaf	B2
ZOTU347	0.334362	0.0362119	Leaf	B2
ZOTU368	0.361885	0.0212816	Leaf	B2
ZOTU331	0.554801	0.000160531	Leaf	B2
ZOTU345	0.36846	0.0187422	Leaf	B2
ZOTU286	0.477619	0.00146732	Leaf	B2
ZOTU290	0.475553	0.00148457	Leaf	B2
