# Supplementary material for: Gut microbiome responds compositionally and functionally to the seasonal diet variations in wild gibbons
Source: NPJ Biofilms Microbiomes. 2023 Apr 21;9:21. doi: 10.1038/s41522-023-00388-2 (PMC10121652; doi:10.1038/s41522-023-00388-2)
Supplement: Supplementary file 5 — Supplementary Table 4 [file 41522_2023_388_MOESM5_ESM.xlsx]

## Sheet: Sheet1
Supplementary Table 4 The enrichment result of MAGs in different diet
MAG_ID	p-value	p.ajd	Group
A010_bin.11	0.000111293	0.000586352	HL_enriched
A010_bin.137	0.00175856	0.00575068	HL_enriched
A010_bin.140	0.00102616	0.00379146	HL_enriched
A010_bin.154	0.198683	0.289873	NA
A010_bin.172	0.294414	0.400769	NA
A010_bin.178	0.0110019	0.0264139	HF_enriched
A013_bin.16	0.00844505	0.0216883	HF_enriched
A013_bin.197	0.000121529	0.000628634	HL_enriched
A013_bin.241	0.665201	0.723708	NA
A013_bin.27	0.220564	0.316123	NA
A013_bin.63	0.0493893	0.0927475	NA
A013_bin.64	0.357933	0.463927	NA
A013_bin.94	0.100444	0.164705	NA
A016_bin.29	1.06e-08	4.32e-07	HL_enriched
A016_bin.47	0.0247341	0.0541296	NA
A016_bin.81	0.585962	0.660222	NA
A016_bin.94	0.0098403	0.0237251	HF_enriched
A017_bin.101	0.360189	0.46579	NA
A017_bin.66	0.103147	0.167209	NA
A017_bin.68	0.831216	0.863069	NA
A020_bin.155	0.580052	0.65486	NA
A020_bin.183	1.13e-06	1.49e-05	HL_enriched
A020_bin.190	0.00215526	0.00681303	HL_enriched
A020_bin.241	0.000111293	0.000586352	HL_enriched
A023_bin.103	0.00109066	0.00392777	HL_enriched
A027_bin.111	0.296401	0.401553	NA
A028_bin.42	0.00589388	0.0158939	HL_enriched
A035_bin.116	0.837834	0.865646	NA
A035_bin.142	0.000604349	0.00243883	HL_enriched
A035_bin.173	1.1e-06	1.49e-05	HL_enriched
A035_bin.42	0.141435	0.217504	NA
A035_bin.44	0.298397	0.403297	NA
A035_bin.74	0.481423	0.580359	NA
A036_bin.91	2.06e-06	2.39e-05	HL_enriched
A037_bin.125	0.00470116	0.0132424	HL_enriched
A037_bin.21	0.722412	0.77557	NA
A037_bin.9	0.000276541	0.00122931	HL_enriched
A038_bin.105	0.00399573	0.0115998	HL_enriched
A038_bin.113	0.12477	0.196117	NA
A038_bin.122	0.0311535	0.0646947	NA
A038_bin.127	0.00165366	0.00551773	HL_enriched
A038_bin.189	1.03e-06	1.47e-05	HL_enriched
A038_bin.191	0.0377274	0.0750591	NA
A038_bin.195	0.00924333	0.0228672	HL_enriched
A038_bin.201	0.371602	0.477295	NA
A038_bin.55	0.00388797	0.0114034	HL_enriched
A038_bin.69	0.0346782	0.070471	NA
A038_bin.79	0.0015165	0.00510584	HL_enriched
A038_bin.9	0.0644019	0.114515	NA
A038_bin.91	0.00846189	0.0216883	HF_enriched
A040_bin.29	6.8e-07	1.05e-05	HL_enriched
A040_bin.5	0.327287	0.436127	NA
A042_bin.127	0.045957	0.088944	NA
A042_bin.144	0.000290732	0.00128238	HL_enriched
A042_bin.166	8.67e-09	3.99e-07	HL_enriched
A042_bin.66	0.00128789	0.00449575	HL_enriched
A042_bin.91	0.0369594	0.074049	NA
A044_bin.110	0.0011589	0.00412134	HL_enriched
A044_bin.158	0.000604349	0.00243883	HL_enriched
A044_bin.34	1.22e-09	7.7e-08	HL_enriched
A052_bin.111	6.05e-05	0.00037402	HL_enriched
A052_bin.129	0.171109	0.254915	NA
A052_bin.139	0.439575	0.542556	NA
A052_bin.146	0.00433545	0.0125222	HL_enriched
A052_bin.199	0.350106	0.456905	NA
A052_bin.20	0.0179607	0.0402348	HL_enriched
A052_bin.67	0.0308182	0.0644689	NA
A053_bin.103	0.00109066	0.00392777	HL_enriched
A053_bin.108	0.0311535	0.0646947	NA
A053_bin.138	8.84e-05	0.000506732	HL_enriched
A053_bin.27	0.0601724	0.108007	NA
A053_bin.87	0.144965	0.221734	NA
A057_bin.50	0.077132	0.132994	NA
A058_bin.159	0.0637831	0.11377	NA
A058_bin.181	0.0020639	0.00656066	HL_enriched
A058_bin.38	0.0385472	0.0764228	NA
A058_bin.4	0.296149	0.401553	NA
A058_bin.46	3.97e-08	1.24e-06	HL_enriched
A058_bin.48	0.580052	0.65486	NA
A058_bin.55	0.00485312	0.0136031	HL_enriched
A058_bin.68	0.728856	0.781015	NA
A060_bin.113	0.000893723	0.00336774	HL_enriched
A060_bin.39	0.758179	0.798897	NA
A060_bin.6	4.94e-05	0.000319594	HL_enriched
A061_bin.129	0.00947813	0.0232459	HL_enriched
A061_bin.165	5.22e-05	0.000333945	HL_enriched
A061_bin.45	0.000125866	0.000639444	HL_enriched
A063_bin.103	0.395093	0.504054	NA
A063_bin.120	0.0148922	0.0340307	HL_enriched
A063_bin.128	0.00298846	0.00899699	HL_enriched
A063_bin.131	0.000827177	0.00315882	HL_enriched
A063_bin.167	0.7386	0.78701	NA
A063_bin.186	0.0115561	0.0276278	HL_enriched
A063_bin.36	0.0657948	0.116265	NA
A064_bin.104	2.24e-05	0.000170208	HL_enriched
A064_bin.123	0.000664506	0.00264408	HL_enriched
A064_bin.159	6.47e-06	6.57e-05	HL_enriched
A064_bin.17	0.522545	0.61053	NA
A064_bin.64	0.000197294	0.000920165	HL_enriched
A064_bin.67	0.0282455	0.0601936	NA
A064_bin.98	7.16e-06	7.15e-05	HL_enriched
A065_bin.107	0.0441134	0.0862561	NA
A065_bin.112	3.65e-05	0.000252944	HL_enriched
A065_bin.145	0.50864	0.600449	NA
A065_bin.155	4.11e-09	2.13e-07	HL_enriched
A065_bin.162	0.00059483	0.00243495	HL_enriched
A065_bin.206	0.000548603	0.00228137	HL_enriched
A065_bin.26	0.0650257	0.115264	NA
A065_bin.3	0.00544489	0.0150395	HL_enriched
A065_bin.73	0.00924333	0.0228672	HL_enriched
A065_bin.94	0.572699	0.650431	NA
A067_bin.157	0.00278564	0.00852168	HL_enriched
A067_bin.172	0.0298308	0.0628656	NA
A067_bin.199	7.44e-08	2.02e-06	HL_enriched
A067_bin.4	0.0055175	0.0151665	HL_enriched
A067_bin.76	0.747782	0.792342	NA
A067_bin.86	0.000254322	0.00115767	HL_enriched
A067_bin.94	0.171586	0.254915	NA
A069_bin.107	0.154705	0.232875	NA
A069_bin.115	0.0121351	0.0286509	HL_enriched
A069_bin.25	0.936508	0.948173	NA
A069_bin.39	0.121629	0.192241	NA
A069_bin.72	0.353448	0.46021	NA
A071_bin.48	4.38e-08	1.24e-06	HL_enriched
A071_bin.77	0.152226	0.229752	NA
A079_bin.105	0.000107432	0.000582178	HL_enriched
A079_bin.114	0.000707655	0.00273916	HL_enriched
A079_bin.147	1.44e-05	0.000125752	HL_enriched
A079_bin.16	0.0545319	0.100092	NA
A079_bin.160	8.49e-07	1.24e-05	HL_enriched
A079_bin.232	8.79e-08	2.27e-06	HL_enriched
A079_bin.31	0.000142224	0.000697631	HL_enriched
A079_bin.41	0.915983	0.932369	NA
A079_bin.88	1.2e-06	1.56e-05	HL_enriched
A079_bin.89	0.308507	0.41499	NA
A083_bin.42	0.00463828	0.0131304	HF_enriched
A083_bin.98	0.0098403	0.0237251	HL_enriched
A089_bin.128	0.000222222	0.001028	HL_enriched
A089_bin.142	0.811123	0.849961	NA
A089_bin.2	0.0373386	0.0745462	NA
A089_bin.42	0.643447	0.705436	NA
A089_bin.44	0.511297	0.601218	NA
A089_bin.53	0.00399573	0.0115998	HF_enriched
A094_bin.89	2.24e-05	0.000170208	HL_enriched
A103_bin.12	0.0764143	0.132157	NA
A103_bin.159	0.000348817	0.00151509	HL_enriched
A103_bin.42	0.10224	0.166212	NA
A103_bin.70	1.35e-07	3.06e-06	HL_enriched
A103_bin.75	1.14e-07	2.82e-06	HL_enriched
A114_bin.131	0.00947813	0.0232459	HF_enriched
A114_bin.15	0.00183743	0.00597428	HF_enriched
A114_bin.42	0.37623	0.482151	NA
A114_bin.43	1.56e-06	1.85e-05	HL_enriched
A114_bin.97	0.182637	0.269225	NA
B005_bin.11	0.618975	0.690582	NA
B005_bin.18	0.148561	0.22602	NA
B005_bin.30	1.78e-05	0.000146787	HF_enriched
B005_bin.64	0.23213	0.327747	NA
B005_bin.67	0.540254	0.624805	NA
B005_bin.76	7.45e-06	7.19e-05	HF_enriched
B005_bin.97	0.93923	0.948266	NA
B010_bin.60	0.0406131	0.0796856	NA
B012_bin.124	0.0584316	0.105548	NA
B012_bin.41	9.32e-05	0.000514936	HL_enriched
B012_bin.55	0.10224	0.166212	NA
B012_bin.66	0.284611	0.392116	NA
B012_bin.84	0.977671	0.979392	NA
B023_bin.86	0.00200502	0.00640929	HL_enriched
B026_bin.70	2.43e-08	8.13e-07	HL_enriched
B030_bin.108	0.00311652	0.00928429	HL_enriched
B030_bin.124	0.0487859	0.0927475	NA
B030_bin.136	3.28e-06	3.59e-05	HL_enriched
B030_bin.30	0.0910148	0.154129	NA
B030_bin.32	2.83e-06	3.16e-05	HL_enriched
B030_bin.94	1.95e-07	3.59e-06	HL_enriched
B035_bin.105	0.00282894	0.00860785	HL_enriched
B035_bin.77	0.888706	0.906225	NA
B041_bin.11	2.99e-05	0.000215025	HL_enriched
B041_bin.114	0.0995561	0.164195	NA
B041_bin.128	0.974237	0.977674	NA
B042_bin.136	0.362454	0.467656	NA
B042_bin.154	0.522545	0.61053	NA
B042_bin.174	0.000111293	0.000586352	HL_enriched
B042_bin.59	1.37e-06	1.7e-05	HL_enriched
B047_bin.33	8.53e-05	0.000494973	HL_enriched
B047_bin.42	2.52e-13	7.17e-11	HL_enriched
B047_bin.6	0.0508517	0.0942496	NA
B047_bin.62	0.0332318	0.0685106	NA
B050_bin.114	0.0361867	0.0727569	NA
B050_bin.118	0.562492	0.641398	NA
B050_bin.185	0.126899	0.198367	NA
B050_bin.79	0.486802	0.584368	NA
B051_bin.26	7.31e-06	7.17e-05	HL_enriched
B051_bin.34	0.556696	0.638629	NA
B051_bin.53	5.82e-07	9.47e-06	HL_enriched
B051_bin.56	5.69e-07	9.47e-06	HL_enriched
B051_bin.57	0.0255745	0.0555415	NA
B051_bin.59	0.00252279	0.00780147	HL_enriched
B053_bin.36	0.86156	0.881704	NA
B055_bin.101	0.00878925	0.022227	HL_enriched
B055_bin.176	0.699957	0.755741	NA
B055_bin.61	0.0135326	0.0314287	HL_enriched
B055_bin.86	7.77e-07	1.16e-05	HL_enriched
B056_bin.162	0.00445438	0.0127364	HL_enriched
B056_bin.40	1.75e-05	0.000146465	HL_enriched
B058_bin.124	0.57417	0.650802	NA
B058_bin.77	0.00924333	0.0228672	HL_enriched
B059_bin.106	1.8e-08	6.41e-07	HL_enriched
B059_bin.125	0.00150689	0.00510371	HL_enriched
B059_bin.143	2.42e-05	0.000178981	HL_enriched
B059_bin.151	0.0935635	0.157508	NA
B059_bin.158	6.23e-07	9.84e-06	HL_enriched
B059_bin.73	0.484108	0.582363	NA
B059_bin.76	3.6e-05	0.000252944	HL_enriched
B059_bin.79	0.00924169	0.0228672	HL_enriched
B059_bin.88	3.6e-12	6.84e-10	HL_enriched
B063_bin.41	1.24e-08	4.69e-07	HL_enriched
B063_bin.46	0.00463833	0.0131304	HL_enriched
B063_bin.54	0.288505	0.396521	NA
B063_bin.61	0.404736	0.511766	NA
B063_bin.75	0.0058168	0.0158362	HL_enriched
B071_bin.81	6.03e-10	4.29e-08	HL_enriched
B078_bin.17	4.85e-05	0.00031736	HL_enriched
B078_bin.55	0.452424	0.554804	NA
B078_bin.75	4.17e-08	1.24e-06	HL_enriched
B078_bin.76	0.462843	0.561542	NA
B084_bin.23	0.0508517	0.0942496	NA
B084_bin.45	0.164938	0.246972	NA
B084_bin.55	1.23e-05	0.000110863	HL_enriched
B084_bin.64	0.118549	0.187896	NA
B098_bin.20	0.414518	0.520663	NA
B098_bin.28	0.674613	0.732547	NA
B098_bin.69	4.34e-05	0.000290691	HL_enriched
B100_bin.11	0.7386	0.78701	NA
B100_bin.44	5.42e-05	0.000342589	HL_enriched
B100_bin.68	0.0534584	0.0984396	NA
C005_bin.18	0.0488438	0.0927475	NA
C005_bin.27	0.214143	0.309257	NA
C005_bin.34	0.539485	0.624805	NA
C005_bin.40	4.68e-05	0.000309407	HL_enriched
C005_bin.81	0.41946	0.525712	NA
C010_bin.90	0.939934	0.948266	NA
C012_bin.125	0.553809	0.636601	NA
C012_bin.136	0.300402	0.405045	NA
C012_bin.143	0.227122	0.322275	NA
C012_bin.145	0.022609	0.0500565	NA
C012_bin.38	0.0216073	0.0482139	HL_enriched
C012_bin.53	0.00110737	0.00396284	HL_enriched
C012_bin.68	5.78e-05	0.000361248	HL_enriched
C012_bin.89	0.643447	0.705436	NA
C021_bin.1	1.1e-11	1.57e-09	HL_enriched
C021_bin.90	9.13e-09	3.99e-07	HL_enriched
C027_bin.112	3.35e-06	3.59e-05	HL_enriched
C027_bin.143	0.404736	0.511766	NA
C027_bin.165	0.407166	0.513697	NA
C027_bin.17	1.31e-07	3.06e-06	HL_enriched
C033_bin.106	8.99e-05	0.000506732	HL_enriched
C033_bin.121	0.462853	0.561542	NA
C033_bin.137	0.562492	0.641398	NA
C033_bin.2	0.0264395	0.0569851	NA
C033_bin.30	0.758179	0.798897	NA
C033_bin.82	0.0145414	0.0334983	HL_enriched
C045_bin.113	0.0493394	0.0927475	NA
C045_bin.126	0.00764157	0.0200371	HL_enriched
C045_bin.152	0.115532	0.183624	NA
C045_bin.173	0.73211	0.783028	NA
C045_bin.57	0.950216	0.956943	NA
C051_bin.103	9.32e-05	0.000514936	HL_enriched
C051_bin.25	0.383238	0.490028	NA
C051_bin.99	0.00186444	0.00602764	HL_enriched
C056_bin.103	0.340206	0.44706	NA
C056_bin.28	0.0031603	0.0093657	HL_enriched
C056_bin.29	0.50864	0.600449	NA
C056_bin.60	0.0595874	0.107295	NA
C068_bin.129	0.107779	0.173729	NA
C068_bin.137	0.000147253	0.000716127	HL_enriched
C068_bin.14	0.62504	0.694624	NA
C068_bin.52	0.92624	0.939448	NA
D010_bin.114	0.824505	0.859237	NA
D010_bin.124	0.000366448	0.00156774	HL_enriched
D010_bin.137	0.449837	0.552824	NA
D010_bin.194	0.00835521	0.0216096	HL_enriched
D010_bin.60	0.284609	0.392116	NA
D010_bin.87	0.0013271	0.00457649	HL_enriched
D016_bin.81	0.000549293	0.00228137	HL_enriched
D026_bin.111	0.00971823	0.0237251	HL_enriched
D043_bin.143	0.00168281	0.00556695	HL_enriched
D043_bin.146	0.125831	0.19724	NA
D043_bin.147	0.000907614	0.00337538	HL_enriched
D043_bin.16	0.000190669	0.000896619	HL_enriched
D043_bin.172	0.0473819	0.0913909	NA
D043_bin.74	0.511405	0.601218	NA
D046_bin.123	0.00307328	0.00920368	HL_enriched
D046_bin.198	4.11e-09	2.13e-07	HL_enriched
D046_bin.26	0.313675	0.419955	NA
D046_bin.53	3.64e-06	3.83e-05	HL_enriched
D046_bin.98	3.74e-05	0.000256477	HL_enriched
D046_bin.99	1.4e-06	1.7e-05	HL_enriched
D048_bin.101	0.523808	0.610751	NA
D048_bin.104	7.65e-05	0.000453673	HL_enriched
D048_bin.131	0.0757022	0.131325	NA
D048_bin.135	0.553809	0.636601	NA
D048_bin.137	0.0637831	0.11377	NA
D048_bin.151	0.150997	0.228503	NA
D048_bin.154	0.214928	0.309605	NA
D048_bin.175	0.00109066	0.00392777	HL_enriched
D048_bin.181	0.00088003	0.00333825	HL_enriched
D048_bin.192	0.00165823	0.00551773	HL_enriched
D048_bin.196	0.25422	0.356284	NA
D048_bin.2	2.31e-14	1.31e-11	HL_enriched
D048_bin.57	0.00725878	0.0191215	HL_enriched
D048_bin.60	0.00698307	0.0185671	HL_enriched
D048_bin.87	0.226077	0.322275	NA
D058_bin.102	0.00358036	0.0105556	HL_enriched
D058_bin.118	3.6e-05	0.000252944	HL_enriched
D058_bin.125	0.177047	0.262344	NA
D058_bin.135	0.000130349	0.000656359	HL_enriched
D058_bin.142	0.000378661	0.0016079	HL_enriched
D058_bin.167	0.227122	0.322275	NA
D058_bin.168	0.637174	0.702744	NA
D058_bin.176	0.0869708	0.14772	NA
D058_bin.204	0.00589388	0.0158939	HL_enriched
D058_bin.211	8.99e-05	0.000506732	HL_enriched
D058_bin.49	0.130146	0.202885	NA
D063_bin.107	0.0128948	0.0303188	HL_enriched
D063_bin.18	0.0698188	0.122614	NA
D063_bin.245	0.141433	0.217504	NA
D063_bin.264	0.70955	0.763202	NA
D063_bin.75	3.96e-05	0.000268025	HL_enriched
D063_bin.94	1.75e-05	0.000146465	HL_enriched
D068_bin.109	0.000321185	0.0014058	HL_enriched
D068_bin.117	0.0121351	0.0286509	HL_enriched
D068_bin.118	0.0584316	0.105548	NA
D068_bin.213	0.000245871	0.00112823	HL_enriched
D068_bin.61	0.110637	0.17733	NA
D068_bin.63	0.85142	0.872897	NA
D072_bin.142	0.402062	0.510972	NA
D072_bin.167	0.00537313	0.0149137	HF_enriched
D072_bin.48	0.00126594	0.00445488	HL_enriched
D072_bin.69	0.00294685	0.00891891	HL_enriched
D072_bin.70	0.42945	0.532368	NA
D072_bin.86	0.0393626	0.0777684	HF_enriched
D081_bin.108	1.07e-05	9.81e-05	HF_enriched
D081_bin.117	0.530981	0.616588	NA
D081_bin.129	0.00134712	0.00461754	HL_enriched
D081_bin.131	0.030486	0.0640093	NA
D081_bin.14	0.000907614	0.00337538	HL_enriched
D081_bin.158	1.35e-05	0.000120419	HL_enriched
D081_bin.177	0.100444	0.164705	NA
D081_bin.201	1.82e-07	3.46e-06	HL_enriched
D081_bin.229	0.0450273	0.087442	NA
D081_bin.24	0.00581566	0.0158362	HL_enriched
D081_bin.243	0.0682199	0.120177	NA
D081_bin.252	0.00044564	0.00187829	HL_enriched
D081_bin.277	0.107779	0.173729	NA
D081_bin.38	0.218946	0.314596	NA
D081_bin.53	0.402312	0.510972	NA
D081_bin.63	0.00274662	0.00844772	HL_enriched
D081_bin.79	0.0236508	0.0521602	NA
D081_bin.91	0.0121351	0.0286509	HL_enriched
D081_bin.96	0.0264395	0.0569851	NA
D081_bin.98	0.000675058	0.00266742	HL_enriched
E009_bin.132	0.263799	0.367897	NA
E009_bin.147	0.628078	0.69664	NA
E009_bin.158	0.261889	0.366129	NA
E009_bin.176	0.00725878	0.0191215	HL_enriched
E009_bin.203	0.000125866	0.000639444	HL_enriched
E009_bin.216	2.12e-05	0.000165081	HL_enriched
E009_bin.33	0.503133	0.598918	NA
E009_bin.39	6.5e-05	0.000397947	HL_enriched
E009_bin.40	0.178433	0.26371	NA
E009_bin.53	0.00698174	0.0185671	HL_enriched
E009_bin.62	0.00804237	0.0209913	HL_enriched
E009_bin.88	1.73e-10	1.53e-08	HL_enriched
E017_bin.51	0.0561757	0.102121	NA
E017_bin.54	0.000137356	0.000679616	HL_enriched
E017_bin.92	1.85e-05	0.000150406	HL_enriched
E020_bin.117	0.426766	0.530412	NA
E020_bin.136	0.294414	0.400769	NA
E020_bin.14	0.114539	0.182557	NA
E020_bin.156	0.000137356	0.000679616	HL_enriched
E020_bin.35	0.0148037	0.0339649	HL_enriched
E020_bin.40	0.184055	0.270613	NA
E020_bin.50	0.0013271	0.00457649	HL_enriched
E020_bin.54	0.0969291	0.161265	NA
E020_bin.62	0.10224	0.166212	NA
E026_bin.124	0.841283	0.865646	NA
E026_bin.142	0.841305	0.865646	NA
E026_bin.145	0.0550753	0.100765	NA
E026_bin.150	8.53e-05	0.000494973	HL_enriched
E026_bin.171	0.0163708	0.0369641	HL_enriched
E026_bin.207	0.000172028	0.000822556	HL_enriched
E026_bin.214	0.000354604	0.00152856	HL_enriched
E026_bin.30	0.093513	0.157508	NA
E026_bin.49	0.758179	0.798897	NA
E026_bin.50	6.39e-11	7.28e-09	HL_enriched
E026_bin.67	0.0995561	0.164195	NA
E026_bin.70	0.272978	0.379069	NA
E026_bin.82	2.5e-06	2.84e-05	HL_enriched
E026_bin.94	1.06e-06	1.47e-05	HL_enriched
E030_bin.126	0.0152503	0.0347098	HF_enriched
E030_bin.13	4.76e-07	8.21e-06	HL_enriched
E030_bin.172	0.149775	0.227259	NA
E030_bin.63	0.123712	0.194991	NA
E030_bin.7	0.207858	0.301712	NA
E030_bin.97	1.82e-07	3.46e-06	HL_enriched
G009_bin.119	0.0010742	0.00392777	HL_enriched
G009_bin.70	0.5919	0.665595	NA
G027_bin.124	0.953641	0.958695	NA
G027_bin.136	0.747536	0.792342	NA
G027_bin.2	0.339894	0.44706	NA
G027_bin.22	0.442128	0.544526	NA
G027_bin.50	0.000267443	0.00120774	HF_enriched
G027_bin.56	0.0245428	0.0539184	NA
G027_bin.8	0.000115286	0.000601813	HL_enriched
N002_bin.116	0.0361867	0.0727569	NA
N002_bin.14	0.000685765	0.00269104	HL_enriched
N002_bin.48	0.348457	0.456505	NA
N002_bin.7	0.470762	0.568713	NA
N002_bin.78	0.00126835	0.00445488	HL_enriched
N003_bin.121	0.355686	0.462067	NA
N003_bin.61	0.33803	0.44706	NA
N003_bin.7	0.210983	0.30547	NA
N003_bin.99	0.310563	0.41677	NA
N041_bin.10	2.12e-05	0.000165081	HL_enriched
N041_bin.112	0.194206	0.284802	NA
N041_bin.127	0.00238298	0.00745009	HF_enriched
N041_bin.152	0.0171573	0.038587	HF_enriched
N041_bin.165	0.768029	0.807779	NA
N041_bin.178	0.412029	0.518682	NA
N041_bin.26	0.492214	0.588381	NA
N041_bin.44	0.00633388	0.0169999	HF_enriched
N041_bin.80	1.29e-06	1.63e-05	HL_enriched
N041_bin.83	0.426939	0.530412	NA
N041_bin.88	0.0701975	0.1229	NA
X007_bin.41	0.00145145	0.00494538	HL_enriched
X007_bin.5	0.00194766	0.00626111	HL_enriched
X007_bin.62	0.0493394	0.0927475	NA
X007_bin.82	0.00445438	0.0127364	HL_enriched
X008_bin.39	7.65e-05	0.000453673	HF_enriched
X011_bin.118	0.0343148	0.0699824	NA
X011_bin.150	0.27693	0.38339	NA
X011_bin.158	0.005027	0.0140214	HF_enriched
X011_bin.34	0.0943578	0.157911	NA
X011_bin.9	0.0861796	0.147256	NA
X014_bin.41	0.821155	0.857316	NA
X014_bin.46	0.489504	0.586374	NA
X014_bin.93	0.649586	0.709483	NA
X014_bin.97	0.340206	0.44706	NA
X015_bin.51	0.503133	0.598918	NA
X015_bin.94	0.227122	0.322275	NA
X018_bin.112	0.841305	0.865646	NA
X018_bin.40	0.0561757	0.102121	NA
X018_bin.77	0.0349048	0.070679	NA
X024_bin.115	0.649632	0.709483	NA
X024_bin.67	0.457622	0.557573	NA
X027_bin.100	0.774616	0.813203	NA
X027_bin.118	0.530981	0.616588	NA
X027_bin.164	0.146156	0.222957	NA
X027_bin.33	0.85142	0.872897	NA
X027_bin.78	9.66e-05	0.000528465	HL_enriched
X028_bin.100	0.0267334	0.0574011	NA
X028_bin.126	3.87e-06	4.01e-05	HL_enriched
X028_bin.92	0.0508517	0.0942496	NA
X031_bin.126	0.0132103	0.0308059	HL_enriched
X031_bin.53	0.550929	0.63586	NA
X031_bin.71	0.0098403	0.0237251	HF_enriched
X031_bin.84	0.242382	0.341375	NA
X034_bin.158	0.0445621	0.086835	NA
X038_bin.102	0.000707655	0.00273916	HF_enriched
X038_bin.125	0.0132103	0.0308059	HL_enriched
X038_bin.87	0.70955	0.763202	NA
X039_bin.144	0.142604	0.218711	NA
X039_bin.165	0.0853943	0.146353	NA
X039_bin.3	0.201708	0.293534	NA
X039_bin.47	0.0846148	0.145456	NA
X039_bin.79	0.424438	0.529617	NA
X044_bin.21	0.0335895	0.0687498	NA
X044_bin.80	0.69677	0.75373	NA
X044_bin.89	1.55e-07	3.22e-06	HL_enriched
X047_bin.147	0.000157818	0.000761004	HF_enriched
X047_bin.27	0.981106	0.981106	NA
X047_bin.67	0.000187436	0.000888759	HL_enriched
X049_bin.119	9.67e-06	9.02e-05	HL_enriched
X049_bin.30	0.247626	0.347899	NA
X049_bin.65	4.06e-07	7.23e-06	HL_enriched
X049_bin.82	0.329417	0.43794	NA
X049_bin.83	0.00924333	0.0228672	HL_enriched
X052_bin.34	0.00228282	0.00717637	HF_enriched
X052_bin.37	0.0143688	0.0332352	HF_enriched
X052_bin.48	0.316767	0.4231	NA
X052_bin.70	0.922819	0.93765	NA
X052_bin.74	1.62e-05	0.000139247	HL_enriched
X055_bin.11	0.00867889	0.0221448	HL_enriched
X055_bin.132	0.0869708	0.14772	NA
X055_bin.135	0.594879	0.667625	NA
X055_bin.136	7.61e-06	7.21e-05	HL_enriched
X055_bin.186	0.00878925	0.022227	HL_enriched
X055_bin.22	0.273143	0.379069	NA
X055_bin.3	2.87e-05	0.00020969	HL_enriched
X055_bin.45	1.88e-10	1.53e-08	HL_enriched
X055_bin.83	7.38e-05	0.000446918	HL_enriched
X055_bin.90	0.291449	0.399601	NA
X057_bin.144	0.197183	0.288424	NA
X057_bin.162	0.000789487	0.00303526	HL_enriched
X057_bin.165	0.814463	0.851893	NA
X057_bin.35	0.455018	0.555591	NA
X057_bin.47	2.29e-05	0.00017122	HL_enriched
X057_bin.49	0.0252917	0.0551377	NA
X059_bin.130	0.455018	0.555591	NA
X059_bin.131	0.171586	0.254915	NA
X069_bin.134	1.44e-07	3.16e-06	HL_enriched
X069_bin.53	0.073598	0.128065	NA
X069_bin.57	0.0952088	0.158867	NA
X069_bin.80	0.0493394	0.0927475	NA
Y006_bin.22	0.000623814	0.00249965	HF_enriched
Y007_bin.126	0.111602	0.178375	NA
Y007_bin.150	0.00252221	0.00780147	HF_enriched
Y007_bin.153	0.657763	0.716987	NA
Y007_bin.17	0.55959	0.640658	NA
Y007_bin.172	0.0156161	0.0354006	HL_enriched
Y007_bin.187	0.568948	0.647462	NA
Y007_bin.23	0.0478651	0.0920109	NA
Y007_bin.4	0.000271956	0.00121845	HF_enriched
Y007_bin.69	0.0298308	0.0628656	NA
Y007_bin.80	0.634215	0.702078	NA
Y007_bin.9	0.00824974	0.0214343	HF_enriched
Y007_bin.98	0.00175856	0.00575068	HL_enriched
Y012_bin.105	0.333704	0.442605	NA
Y012_bin.4	0.746738	0.792342	NA
Y012_bin.51	0.50864	0.600449	NA
Y014_bin.30	0.292435	0.39999	NA
Y015_bin.114	0.690412	0.748275	NA
Y015_bin.26	0.348998	0.456505	NA
Y016_bin.37	0.0943578	0.157911	NA
Y016_bin.56	0.505883	0.600449	NA
Y018_bin.86	0.108725	0.174759	NA
Y021_bin.132	0.0325262	0.0672998	NA
Y021_bin.69	0.864945	0.883579	NA
Y028_bin.139	0.641872	0.705436	NA
Y028_bin.148	0.837939	0.865646	NA
Y028_bin.185	0.133457	0.206913	NA
Y028_bin.21	0.0986742	0.16369	NA
Y028_bin.47	0.0493394	0.0927475	NA
Y028_bin.87	0.637286	0.702744	NA
Y030_bin.101	1.96e-05	0.000157141	HL_enriched
Y030_bin.3	0.0518813	0.0958457	NA
Y030_bin.47	0.228782	0.323824	NA
Y030_bin.59	0.602356	0.674686	NA
Y030_bin.67	0.424438	0.529617	NA
Y030_bin.88	0.163632	0.245663	NA
Y031_bin.2	0.0397757	0.0783127	NA
Y031_bin.53	1.58e-07	3.22e-06	HL_enriched
Y031_bin.72	0.131242	0.204035	NA
Y033_bin.22	0.62504	0.694624	NA
Y033_bin.47	0.027632	0.0591076	NA
Y034_bin.21	0.615922	0.688526	NA
Y036_bin.67	0.136832	0.21157	NA
Y037_bin.2	0.519749	0.609767	NA
Y037_bin.34	0.0715419	0.124869	NA
Y037_bin.53	0.0503434	0.0942282	NA
Y038_bin.2	0.470762	0.568713	NA
Y038_bin.28	0.00058545	0.00241392	HL_enriched
Y038_bin.29	0.439575	0.542556	NA
Y038_bin.38	0.371602	0.477295	NA
Y038_bin.46	0.0335895	0.0687498	NA
Y038_bin.49	0.0295077	0.0626489	NA
Y038_bin.52	0.827859	0.861155	NA
Y038_bin.99	0.022609	0.0500565	NA
