# Supplementary material for: Gut microbiome responds compositionally and functionally to the seasonal diet variations in wild gibbons
Source: NPJ Biofilms Microbiomes. 2023 Apr 21;9:21. doi: 10.1038/s41522-023-00388-2 (PMC10121652; doi:10.1038/s41522-023-00388-2)
Supplement: Supplementary file 6 — Supplementary Table 5 [file 41522_2023_388_MOESM6_ESM.xlsx]

## Sheet: Sheet1
Supplementary Table 5 The summarized taxonomic and metabolic potentials of the enriched MAGs in high-leaf periods
MAG_ID	Domain	Phylum	Class	Order	Family	Genus	Species	Carbohydrate polymer degradation																									Sugar utilization								VFAs metabolism
								Cellulose					Xyloglucan				Starch	Pectin	Xylan					Arabinan		Mannan			Glucan				Rhamnose	Mannose	Fructose	Galactose	Fucose	Glucose	Arabinose	Xylose	Acetate		Butyrate
								GH44	GH48	GH5	GH8	GH9	GH10	GH43	GH67	GH51	GH13	GH28	GH10	GH26	GH39	GH43	GH8	GH127	GH43	GH26	GH59	GH76	GH16	GH5	GH2	GH3	EC:5.3.1.14	EC:5.3.1.8	EC:2.7.1.4	EC:2.7.1.6	EC:5.3.1.25	EC:5.3.1.9	EC:5.3.1.4	EC:5.3.1.5	EC:2.3.1.8	EC:2.7.2.1	EC:2.3.1.9	EC:1.1.1.157	EC:4.2.1.17	EC:1.3.8.1	EC:2.3.1.19	EC:2.7.2.7	EC:2.8.3.8
A016_bin.29	Bacteria	Firmicutes_A	Clostridia	Lachnospirales	Lachnospiraceae	Roseburia	Unclassified	0	0	3	0	0	0	6	0	2	10	1	0	0	0	6	0	1	6	0	0	0	0	3	3	2	0	0	1	1	0	1	2	0	1	1	1	1	1	1	0	0	0
A035_bin.142	Bacteria	Firmicutes_A	Clostridia	Oscillospirales	Ruminococcaceae	HGM13222	Unclassified	0	0	3	0	0	0	2	0	0	0	8	0	0	0	2	0	1	2	0	0	0	0	3	8	0	1	2	1	1	2	1	3	1	2	1	0	0	0	0	0	0	0
A035_bin.173	Bacteria	Firmicutes_A	Clostridia	Oscillospirales	Oscillospiraceae	UMGS1766	Unclassified	0	0	0	0	0	0	0	0	0	3	0	0	0	0	0	0	0	0	0	0	0	0	0	0	1	0	0	1	0	0	1	0	0	2	1	1	1	2	2	0	0	2
A036_bin.91	Bacteria	Firmicutes_A	Clostridia	Oscillospirales	Ruminococcaceae	Ruminococcus	Ruminococcus sp900540005	1	0	10	0	6	1	2	0	0	4	0	1	3	0	2	0	0	2	3	0	0	0	10	0	2	0	1	1	2	1	1	0	1	1	1	0	0	0	0	0	0	0
A037_bin.125	Bacteria	Firmicutes	Bacilli	RFN20	CAG-826	Alectryobacillus	Unclassified	0	0	0	0	0	0	0	0	0	9	0	0	0	0	0	0	0	0	0	0	0	2	0	0	0	0	0	0	1	0	0	0	0	1	1	0	0	0	0	0	0	0
A037_bin.9	Bacteria	Firmicutes_A	Clostridia	TANB77	CAG-508	UMGS1994	Unclassified	0	0	0	0	0	0	0	0	0	2	0	0	0	1	0	0	0	0	0	0	0	0	0	0	1	0	0	0	0	0	1	0	0	1	3	0	0	0	0	0	0	0
A040_bin.29	Bacteria	Firmicutes_A	Clostridia	Lachnospirales	Lachnospiraceae	CAG-411	Unclassified	0	0	0	0	0	0	0	0	0	26	0	0	0	0	0	0	0	0	0	0	0	0	0	0	1	0	0	0	0	0	1	0	0	1	1	1	1	1	1	1	1	0
A042_bin.144	Bacteria	Firmicutes_A	Clostridia	Oscillospirales	Ruminococcaceae	CAG-353	Unclassified	2	0	11	0	1	0	4	0	1	5	0	0	3	0	4	0	1	4	3	1	1	2	11	2	3	0	1	2	1	0	1	1	1	1	1	0	0	0	0	0	0	0
A042_bin.166	Bacteria	Firmicutes_A	Clostridia	Lachnospirales	Lachnospiraceae	Falcatimonas	Unclassified	0	0	4	0	0	1	8	0	2	9	3	1	0	0	8	0	1	8	0	0	0	0	4	5	1	1	0	1	1	0	1	1	0	1	1	0	0	0	0	0	0	0
A042_bin.66	Bacteria	Firmicutes	Bacilli	Erysipelotrichales	Erysipelotrichaceae	UBA636	Unclassified	0	0	0	0	2	0	2	0	0	7	0	0	0	0	2	0	0	2	0	0	0	0	0	2	2	1	0	0	2	0	1	2	0	0	0	1	1	0	0	0	2	0
A044_bin.110	Bacteria	Firmicutes_A	Clostridia	Lachnospirales	Lachnospiraceae	CAG-632	CAG-632 sp002406015	0	0	3	0	1	0	0	0	0	5	0	0	1	0	0	0	0	0	1	0	1	0	3	0	2	0	1	0	0	0	1	0	0	1	1	1	1	1	1	1	1	0
A044_bin.158	Bacteria	Firmicutes	Bacilli	Erysipelotrichales	Erysipelotrichaceae	UBA636	Unclassified	0	0	1	0	0	0	0	0	0	7	0	0	0	0	0	0	0	0	0	0	0	0	1	3	2	0	0	0	1	0	1	1	0	0	1	0	1	0	0	0	1	0
A044_bin.34	Bacteria	Firmicutes_A	Clostridia	Lachnospirales	Lachnospiraceae	CAG-510	CAG-510 sp900550475	0	0	4	0	1	0	6	0	1	10	1	0	1	0	6	0	1	6	1	0	0	0	4	6	3	0	0	0	1	0	1	1	0	1	1	1	1	1	1	1	1	0
A053_bin.103	Bacteria	Firmicutes_A	Clostridia	Oscillospirales	Oscillospiraceae	Enterenecus	Unclassified	0	0	0	0	0	0	0	0	0	2	0	0	0	0	0	0	0	0	0	0	0	0	0	0	1	0	0	0	0	0	1	0	0	0	1	2	1	3	1	1	2	1
A053_bin.138	Bacteria	Firmicutes_A	Clostridia	Lachnospirales	Lachnospiraceae	RUG11237	Unclassified	0	0	0	0	0	1	0	0	0	27	0	1	0	0	0	0	0	0	0	0	0	0	0	0	1	0	1	0	0	0	1	0	0	1	1	1	1	1	1	1	1	0
A060_bin.113	Bacteria	Firmicutes_A	Clostridia	Oscillospirales	Oscillospiraceae	Faecousia	Unclassified	0	0	0	0	0	1	4	0	0	7	1	1	0	0	4	0	0	4	0	0	0	0	0	9	36	0	0	1	1	0	1	1	0	2	2	0	0	0	0	0	1	0
A060_bin.6	Bacteria	Firmicutes_A	Clostridia	Oscillospirales	Oscillospiraceae	Limivicinus	Unclassified	0	0	0	0	0	0	0	0	0	4	1	0	0	0	0	0	0	0	0	0	0	0	0	1	0	0	0	0	2	0	1	0	0	1	1	0	0	1	1	1	1	0
A061_bin.129	Bacteria	Firmicutes_A	Clostridia	Peptostreptococcales	Anaerovoracaceae	CAG-238	Unclassified	0	0	0	0	0	0	0	0	0	0	0	0	0	0	0	0	0	0	0	0	0	0	0	0	0	0	0	0	0	0	0	0	0	2	2	5	7	6	3	0	1	2
A061_bin.165	Bacteria	Firmicutes_A	Clostridia	Oscillospirales	Oscillospiraceae	Faecousia	Unclassified	0	0	0	0	1	0	0	0	0	6	1	0	0	0	0	0	0	0	0	0	0	0	0	3	6	0	1	1	1	0	1	0	0	1	1	0	0	1	0	0	1	0
A061_bin.45	Bacteria	Firmicutes_A	Clostridia	Lachnospirales	Lachnospiraceae	CAG-127	Unclassified	0	0	3	0	1	0	0	0	0	6	0	0	0	0	0	0	0	0	0	0	0	0	3	1	2	0	0	0	1	0	1	0	0	1	1	2	1	1	1	1	1	0
A064_bin.104	Bacteria	Firmicutes_A	Clostridia	Oscillospirales	Acutalibacteraceae	UMGS1484	Unclassified	0	0	0	0	0	0	2	0	0	2	1	0	0	0	2	0	0	2	0	0	0	0	0	1	2	1	1	0	1	0	1	0	0	1	1	0	0	0	0	0	0	0
A064_bin.123	Bacteria	Firmicutes_A	Clostridia	Oscillospirales	Oscillospiraceae	Limivicinus	Unclassified	0	0	0	0	0	0	0	0	0	5	0	0	0	0	0	0	0	0	0	0	1	0	0	2	2	0	0	0	1	0	1	0	0	1	0	0	0	0	0	0	0	0
A064_bin.159	Bacteria	Firmicutes_A	Clostridia	Oscillospirales	Oscillospiraceae	RGIG3159	Unclassified	0	0	0	0	0	0	0	0	0	3	0	0	0	0	0	0	0	0	0	0	0	0	0	0	0	0	0	0	1	0	1	3	0	1	1	0	0	0	0	0	0	0
A064_bin.64	Bacteria	Firmicutes_A	Clostridia	Oscillospirales	Oscillospiraceae	CAG-170	Unclassified	0	0	0	0	0	0	0	0	0	3	1	0	0	0	0	0	0	0	0	0	0	0	0	1	2	0	0	1	1	0	2	0	0	2	1	0	0	0	0	1	2	0
A064_bin.98	Bacteria	Firmicutes_A	Clostridia	Oscillospirales	Oscillospiraceae	CAG-83	CAG-83 sp900756715	0	0	0	0	0	0	0	0	0	3	0	0	0	0	0	0	0	0	0	0	0	0	0	0	0	0	0	0	0	0	1	0	0	0	0	0	0	0	1	1	1	1
A065_bin.112	Bacteria	Firmicutes	Bacilli	Acholeplasmatales	Anaeroplasmataceae	CAG-307	Unclassified	0	0	0	0	0	0	1	0	0	0	2	0	0	2	1	0	0	1	0	0	0	0	0	1	1	0	0	0	1	0	0	0	0	1	1	0	0	0	0	0	0	0
A065_bin.155	Bacteria	Firmicutes_A	Clostridia	Lachnospirales	Lachnospiraceae	Butyrivibrio_A	Unclassified	0	0	1	0	0	0	1	0	0	12	0	0	0	0	1	0	0	1	0	0	1	0	1	1	0	0	0	0	1	0	1	0	0	1	1	1	1	1	1	1	1	0
A065_bin.162	Bacteria	Firmicutes_A	Clostridia	Lachnospirales	Lachnospiraceae	Eubacterium_F	Unclassified	0	0	1	1	0	12	7	1	1	5	0	12	0	1	7	1	0	7	0	0	0	0	1	2	2	0	0	0	1	0	1	0	0	1	1	1	1	1	1	0	0	0
A065_bin.206	Bacteria	Firmicutes_A	Clostridia	Lachnospirales	Lachnospiraceae	Choladocola	Unclassified	0	0	0	0	0	0	1	0	0	6	0	0	0	0	1	0	0	1	0	0	0	0	0	0	0	0	0	0	1	0	0	1	0	1	0	0	0	0	0	0	0	0
A065_bin.3	Bacteria	Firmicutes_A	Clostridia	Oscillospirales	Ruminococcaceae	Faecivivens	Unclassified	0	0	2	0	0	0	2	0	1	3	0	0	0	1	2	0	0	2	0	0	0	1	2	2	12	1	1	3	2	0	1	1	0	1	1	1	0	0	0	0	0	0
A065_bin.73	Bacteria	Firmicutes_A	Clostridia	Lachnospirales	Lachnospiraceae	UBA2882	UBA2882 sp900317505	0	0	4	0	3	0	1	0	0	8	0	0	0	0	1	0	0	1	0	0	0	0	4	0	4	0	0	2	0	0	1	1	1	1	1	1	1	1	1	1	1	0
A071_bin.48	Bacteria	Actinobacteriota	Coriobacteriia	Coriobacteriales	Atopobiaceae	Unclassified	Unclassified	0	0	1	0	0	0	0	0	0	3	0	0	0	0	0	0	0	0	0	0	0	0	1	1	2	0	2	0	0	0	1	2	0	1	2	0	0	0	0	0	1	0
B041_bin.11	Bacteria	Firmicutes_A	Clostridia	Lachnospirales	Lachnospiraceae	COE1	Unclassified	0	0	2	1	2	0	7	0	3	11	2	0	0	1	7	1	1	7	0	0	1	0	2	7	4	1	0	0	1	0	1	0	0	1	1	1	1	1	1	1	1	0
B051_bin.26	Bacteria	Firmicutes_B	Peptococcia	Peptococcales	Peptococcaceae	UBA7185	Unclassified	0	0	0	0	0	0	0	0	0	0	0	0	1	0	0	0	0	0	1	0	0	0	0	0	0	0	0	0	0	0	3	0	0	3	1	0	0	0	0	0	1	0
B051_bin.53	Bacteria	Firmicutes_A	Clostridia	Oscillospirales	Oscillospiraceae	Lawsonibacter	Unclassified	0	0	0	0	0	0	0	0	0	2	0	0	0	0	0	0	0	0	0	0	0	0	0	0	1	0	0	1	0	0	1	1	0	1	1	2	2	2	2	1	1	0
B051_bin.56	Bacteria	Firmicutes_A	Clostridia	Christensenellales	CAG-74	SFMI01	Unclassified	0	0	0	0	0	0	1	0	0	2	0	0	0	1	1	0	0	1	0	0	0	0	0	1	1	1	1	0	1	0	1	0	0	1	1	0	0	0	0	0	0	0
B051_bin.59	Bacteria	Firmicutes_A	Clostridia	Lachnospirales	Lachnospiraceae	Choladocola	Unclassified	0	0	0	0	0	0	1	0	0	7	0	0	0	0	1	0	0	1	0	0	0	0	0	0	0	0	0	2	2	0	1	1	0	3	1	1	0	0	0	1	1	0
B055_bin.101	Bacteria	Proteobacteria	Gammaproteobacteria	Burkholderiales	Burkholderiaceae	Mesosutterella	Unclassified	0	0	0	0	0	0	0	0	0	0	0	0	0	0	0	0	0	0	0	0	0	0	0	0	1	0	0	0	0	0	1	0	0	0	0	0	0	0	0	0	0	0
B055_bin.61	Bacteria	Firmicutes_A	Clostridia	Oscillospirales	Acutalibacteraceae	UBA737	Unclassified	0	0	0	0	0	0	0	0	0	2	0	0	0	0	0	0	0	0	0	0	0	4	0	0	1	1	1	0	1	1	1	0	0	2	1	0	0	0	0	0	0	0
B055_bin.86	Bacteria	Firmicutes_A	Clostridia	Oscillospirales	Ruminococcaceae	Ruminococcus_C	Unclassified	1	1	7	0	8	3	0	0	0	5	0	3	2	0	0	0	0	0	2	0	0	1	7	0	1	0	1	1	1	0	1	0	0	1	1	0	0	0	0	0	0	0
B059_bin.106	Bacteria	Firmicutes_A	Clostridia	Lachnospirales	Lachnospiraceae	CAG-411	CAG-411 sp000437275	0	0	0	0	0	0	0	0	0	25	0	0	0	0	0	0	0	0	0	0	1	0	0	0	1	0	0	0	0	0	1	0	0	1	1	1	1	1	1	1	1	0
B059_bin.125	Bacteria	Proteobacteria	Alphaproteobacteria	RF32	CAG-239	51-20	51-20 sp900762565	0	0	0	0	0	0	0	0	0	2	0	0	0	0	0	0	0	0	0	0	0	0	0	0	1	0	1	0	0	0	1	0	0	1	1	0	0	1	0	0	0	1
B059_bin.143	Bacteria	Firmicutes_A	Clostridia	Oscillospirales	Oscillospiraceae	Dysosmobacter	Unclassified	0	0	0	0	0	0	0	0	0	2	0	0	0	0	0	0	0	0	0	0	0	0	0	0	0	0	0	0	0	0	1	0	0	1	1	2	1	0	0	0	0	0
B059_bin.158	Bacteria	Firmicutes_A	Clostridia	Oscillospirales	Oscillospiraceae	Dysosmobacter	Unclassified	0	0	0	0	0	0	0	0	0	1	0	0	0	0	0	0	0	0	0	0	0	0	0	0	1	0	0	0	1	0	1	0	0	1	1	1	2	1	2	0	0	0
B059_bin.76	Bacteria	Firmicutes_A	Clostridia	Oscillospirales	Oscillospiraceae	HGM13006	Unclassified	0	0	0	0	0	0	0	0	0	2	0	0	0	1	0	0	0	0	0	0	0	0	0	2	6	1	0	0	1	0	2	1	1	1	1	2	2	1	0	0	0	2
B059_bin.79	Bacteria	Firmicutes_A	Clostridia	Oscillospirales	CAG-272	UMGS1696	UMGS1696 sp900554225	0	0	0	0	0	0	4	0	0	3	1	0	0	1	4	0	3	4	0	0	0	1	0	7	1	0	1	0	1	1	1	0	1	1	2	0	0	0	0	0	0	0
B059_bin.88	Bacteria	Firmicutes_A	Clostridia	Lachnospirales	Lachnospiraceae	RUG115	Unclassified	0	0	1	0	0	0	0	0	1	12	2	0	1	0	0	0	0	0	1	0	0	0	1	2	2	0	1	0	1	0	1	0	0	1	1	1	1	1	2	0	0	0
B098_bin.69	Bacteria	Firmicutes_A	Clostridia	Lachnospirales	Lachnospiraceae	Eubacterium_I	Unclassified	0	0	0	0	0	0	1	0	1	7	0	0	0	6	1	0	0	1	0	0	0	0	0	2	3	1	0	1	1	0	1	1	0	1	1	2	3	1	1	2	4	2
G027_bin.8	Bacteria	Firmicutes	Bacilli	RFN20	CAG-288	Enterosoma	Unclassified	0	0	0	0	0	0	7	0	0	5	0	0	0	1	7	0	0	7	0	0	0	0	0	4	2	0	0	1	1	0	1	0	0	1	1	0	0	0	0	0	0	0
B023_bin.86	Bacteria	Firmicutes_A	Clostridia	TANB77	CAG-508	CAG-269	Unclassified	0	0	1	0	0	0	0	0	0	1	0	0	0	0	0	0	0	0	0	0	0	0	1	0	0	0	0	0	0	0	1	0	0	1	2	0	0	0	0	0	0	0
B026_bin.70	Bacteria	Firmicutes_A	Clostridia	Oscillospirales	Acutalibacteraceae	Unclassified	Unclassified	0	0	0	0	0	0	0	0	0	3	0	0	0	0	0	0	0	0	0	0	0	0	0	1	1	1	0	0	0	0	1	0	0	1	1	0	0	1	0	0	0	0
B030_bin.108	Bacteria	Firmicutes_A	Clostridia	Christensenellales	QALW01	UMGS1322	Unclassified	0	0	1	0	0	0	1	0	0	2	1	0	0	1	1	0	1	1	0	0	0	0	1	8	2	1	1	1	1	1	1	3	0	2	1	0	0	0	0	0	0	0
B030_bin.136	Bacteria	Firmicutes_A	Clostridia	Oscillospirales	Oscillospiraceae	Dysosmobacter	Unclassified	0	0	0	0	0	0	0	0	0	2	0	0	0	0	0	0	0	0	0	0	0	0	0	0	1	0	0	0	0	0	1	0	0	1	1	1	1	1	1	0	0	0
B030_bin.32	Bacteria	Firmicutes_A	Clostridia	Oscillospirales	Oscillospiraceae	HGM13006	Unclassified	0	0	0	0	0	0	0	0	0	2	0	0	0	0	0	0	0	0	0	0	0	0	0	1	7	1	0	0	1	0	1	0	0	1	1	1	2	1	0	1	0	2
B030_bin.94	Bacteria	Firmicutes_A	Clostridia	Oscillospirales	Butyricicoccaceae	Butyricicoccus_A	Unclassified	0	0	0	0	0	0	0	0	0	4	0	0	0	0	0	0	0	0	0	0	0	0	0	0	2	0	0	1	1	0	1	0	0	1	0	0	2	0	1	0	0	0
B035_bin.105	Bacteria	Proteobacteria	Alphaproteobacteria	RF32	CAG-977	UBA11549	Unclassified	0	0	0	0	0	0	0	0	0	5	0	0	0	0	0	0	0	0	0	0	0	0	0	0	1	0	1	1	0	0	1	0	0	0	0	0	0	1	0	0	0	0
B042_bin.174	Bacteria	Firmicutes_A	Clostridia	Oscillospirales	Oscillospiraceae	F23-B02	Unclassified	0	0	0	0	0	0	0	0	0	3	0	0	0	0	0	0	0	0	0	0	0	0	0	2	1	0	0	0	1	0	1	0	0	1	1	0	0	0	1	0	0	0
B042_bin.59	Bacteria	Firmicutes_A	Clostridia	Lachnospirales	Lachnospiraceae	CAG-127	Unclassified	0	0	3	0	2	0	1	0	0	6	0	0	0	0	1	0	0	1	0	0	0	0	3	0	2	0	0	0	1	0	1	0	0	1	1	1	1	1	1	1	1	0
C021_bin.1	Bacteria	Firmicutes_A	Clostridia	Lachnospirales	Lachnospiraceae	Roseburia	Unclassified	0	0	3	1	0	1	11	0	4	9	1	1	2	1	11	1	1	11	2	0	1	0	3	7	8	0	0	0	1	0	1	2	0	1	1	1	1	1	1	0	0	0
C021_bin.90	Bacteria	Firmicutes_A	Clostridia	Lachnospirales	Lachnospiraceae	COE1	Unclassified	0	0	3	1	1	0	7	0	3	12	4	0	1	1	7	1	1	7	1	0	0	0	3	10	5	1	0	0	1	0	1	1	0	1	1	1	1	1	1	1	1	0
C027_bin.112	Bacteria	Firmicutes_A	Clostridia	Lachnospirales	Lachnospiraceae	CAJJNI01	Unclassified	0	0	2	0	0	0	1	0	0	5	4	0	0	0	1	0	1	1	0	0	2	0	2	1	0	1	0	0	1	1	1	2	0	3	1	0	0	0	0	0	0	0
C027_bin.17	Bacteria	Firmicutes_A	Clostridia	Lachnospirales	Lachnospiraceae	CAG-303	Unclassified	0	0	1	0	0	0	10	0	4	5	1	0	0	0	10	0	1	10	0	0	2	0	1	4	3	0	0	0	0	0	1	1	0	0	1	0	0	0	0	0	0	0
C033_bin.106	Bacteria	Firmicutes_A	Clostridia	Oscillospirales	Acutalibacteraceae	CAG-488	Unclassified	0	0	2	0	0	0	2	0	0	3	0	0	0	2	2	0	1	2	0	0	0	0	2	4	4	1	2	1	1	1	1	0	1	1	1	0	0	0	0	0	0	0
C033_bin.82	Bacteria	Firmicutes_A	Clostridia	Lachnospirales	Lachnospiraceae	Butyribacter	Unclassified	0	0	8	0	0	0	4	0	1	6	0	0	2	0	4	0	1	4	2	2	1	0	8	3	4	0	0	1	1	1	2	1	0	1	1	1	1	1	1	0	0	0
C045_bin.126	Bacteria	Firmicutes_A	Clostridia	Oscillospirales	Oscillospiraceae	HGM13006	Unclassified	0	0	0	0	0	0	1	0	0	2	0	0	0	1	1	0	0	1	0	0	0	0	0	0	8	1	0	0	1	0	2	2	0	1	1	2	1	0	0	0	0	3
C051_bin.103	Bacteria	Firmicutes_A	Clostridia	Lachnospirales	Lachnospiraceae	Coprococcus	Unclassified	0	0	2	0	2	0	0	0	0	7	0	0	0	1	0	0	0	0	0	0	0	0	2	1	1	0	0	1	1	0	1	0	0	1	1	2	1	1	1	1	1	0
C051_bin.99	Bacteria	Firmicutes_A	Clostridia	Oscillospirales	Acutalibacteraceae	Unclassified	Unclassified	0	0	8	0	2	2	0	0	0	3	0	2	0	0	0	0	0	0	0	0	0	8	8	4	3	1	1	0	1	0	1	1	0	1	1	0	0	0	0	0	0	0
C068_bin.137	Bacteria	Firmicutes_A	Clostridia	Oscillospirales	Butyricicoccaceae	Butyricicoccus_A	Unclassified	0	0	0	0	0	0	0	0	0	4	0	0	0	0	0	0	0	0	0	0	0	2	0	0	0	0	0	1	0	0	1	0	0	1	1	1	1	1	0	0	0	0
X049_bin.119	Bacteria	Firmicutes_A	Clostridia	Lachnospirales	Lachnospiraceae	UBA2942	Unclassified	0	0	3	0	0	0	8	0	2	5	1	0	1	0	8	0	1	8	1	0	0	0	3	4	8	1	1	0	1	0	1	2	0	1	1	0	0	0	0	0	0	0
X049_bin.65	Bacteria	Firmicutes_A	Clostridia	Lachnospirales	Lachnospiraceae	Butyribacter	Unclassified	0	0	7	0	0	0	4	0	1	7	0	0	1	0	4	0	0	4	1	1	0	0	7	4	5	0	1	0	2	1	1	2	0	1	1	2	2	1	1	0	0	0
X049_bin.83	Bacteria	Firmicutes	Bacilli	RF39	UBA660	CAG-433	Unclassified	0	0	0	0	0	0	0	0	0	0	0	0	0	0	0	0	0	0	0	0	0	0	0	0	0	0	0	0	0	0	0	0	0	1	2	0	0	0	0	0	0	0
X052_bin.74	Bacteria	Firmicutes_A	Clostridia	Oscillospirales	Oscillospiraceae	Onthomonas	Unclassified	0	0	1	0	0	0	4	0	1	8	1	0	0	0	4	0	1	4	0	0	0	0	1	3	8	0	0	1	1	1	1	3	0	1	1	2	2	1	4	0	0	0
X057_bin.162	Bacteria	Firmicutes_A	Clostridia	Lachnospirales	Lachnospiraceae	MGBC120314	Unclassified	0	0	3	0	0	0	3	0	0	5	2	0	1	0	3	0	0	3	1	0	0	0	3	0	0	0	0	0	1	0	1	0	0	1	1	0	0	0	0	0	0	0
X057_bin.47	Bacteria	Firmicutes_A	Clostridia	Lachnospirales	Lachnospiraceae	Lachnospira	Unclassified	0	0	1	0	0	0	2	0	0	7	3	0	0	0	2	0	0	2	0	0	0	0	1	1	1	0	0	0	1	0	1	0	0	1	1	0	0	0	0	0	0	0
X069_bin.134	Bacteria	Firmicutes_A	Clostridia	Oscillospirales	Oscillospiraceae	Pseudoscilispira	Unclassified	0	0	0	0	0	0	0	0	0	2	0	0	0	0	0	0	0	0	0	0	0	0	0	0	0	0	0	0	0	0	1	0	0	1	1	2	1	2	1	0	0	1
A010_bin.11	Bacteria	Firmicutes_A	Clostridia	Lachnospirales	Lachnospiraceae	Merdisoma	Unclassified	0	0	0	0	0	0	0	0	0	5	0	0	0	0	0	0	0	0	0	0	0	0	0	0	0	0	2	1	0	1	1	1	0	1	2	0	0	0	0	1	1	0
A010_bin.137	Bacteria	Firmicutes_A	Clostridia	Oscillospirales	Oscillospiraceae	Faecousia	Unclassified	0	0	0	0	0	0	1	0	0	7	0	0	0	0	1	0	0	1	0	0	0	0	0	3	8	0	0	1	1	0	1	2	0	1	1	0	0	0	0	0	0	0
A010_bin.140	Bacteria	Actinobacteriota	Coriobacteriia	Coriobacteriales	UMGS124	UMGS124	Unclassified	0	0	1	0	0	0	0	0	0	0	0	0	0	0	0	0	0	0	0	0	0	0	1	0	1	0	0	0	0	0	1	0	0	1	1	0	0	0	0	0	0	0
A028_bin.42	Bacteria	Firmicutes_A	Clostridia	Lachnospirales	Lachnospiraceae	Lachnospira	Unclassified	0	0	0	0	0	0	2	0	0	5	3	0	0	0	2	0	0	2	0	0	0	0	0	0	0	0	0	0	1	0	1	0	0	1	1	0	0	0	0	0	0	0
A038_bin.105	Bacteria	Firmicutes_A	Clostridia	Lachnospirales	Lachnospiraceae	Roseburia	Unclassified	0	0	2	0	0	0	3	0	1	9	0	0	0	2	3	0	0	3	0	0	0	0	2	7	28	1	1	1	1	0	2	3	0	1	1	1	1	1	1	0	0	0
A038_bin.127	Bacteria	Firmicutes_A	Clostridia	TANB77	CAG-508	CAG-269	Unclassified	0	0	0	0	0	0	0	0	0	1	0	0	0	0	0	0	0	0	0	0	0	0	0	0	0	0	0	0	0	0	1	0	0	1	2	0	0	0	0	0	0	0
A038_bin.189	Bacteria	Firmicutes_A	Clostridia	Oscillospirales	Oscillospiraceae	HGM13006	Unclassified	0	0	0	0	0	0	1	0	0	2	0	0	0	1	1	0	0	1	0	0	0	0	0	3	9	1	0	0	1	0	1	0	0	1	1	2	2	1	0	0	0	2
A038_bin.195	Bacteria	Firmicutes	Bacilli	ML615J-28	CAG-313	Unclassified	Unclassified	0	0	1	0	0	0	1	0	0	3	0	0	0	0	1	0	1	1	0	0	0	4	1	0	1	1	0	0	0	0	1	0	0	1	1	0	0	0	0	0	0	0
A038_bin.55	Bacteria	Firmicutes	Bacilli	RF39	UBA660	Scybalousia	Unclassified	0	0	0	0	2	0	1	0	0	3	0	0	0	0	1	0	0	1	0	0	0	0	0	0	0	1	0	0	1	0	0	2	0	0	2	0	0	0	0	0	1	0
A038_bin.79	Bacteria	Firmicutes_A	Clostridia	Christensenellales	Borkfalkiaceae	Unclassified	Unclassified	0	0	1	0	0	0	3	0	2	1	4	0	0	0	3	0	1	3	0	0	1	0	1	6	3	1	1	0	1	1	0	2	0	0	0	0	0	0	0	0	0	0
A052_bin.111	Bacteria	Firmicutes_A	Clostridia	Lachnospirales	Lachnospiraceae	1XD42-69	Unclassified	0	0	2	0	0	2	14	0	1	7	0	2	0	3	14	0	1	14	0	1	1	0	2	2	2	0	0	1	1	0	1	1	0	1	0	1	1	2	0	0	0	0
A052_bin.146	Bacteria	Firmicutes	Bacilli	RF39	UBA660	Aphodocola	Unclassified	0	0	0	0	0	0	0	0	0	0	0	0	0	0	0	0	0	0	0	0	0	0	0	0	0	0	0	0	0	0	0	0	0	1	0	0	0	0	0	0	0	0
A052_bin.20	Bacteria	Firmicutes_A	Clostridia	Christensenellales	CAG-917	CAG-917	Unclassified	0	0	0	0	0	0	0	0	0	4	0	0	0	0	0	0	0	0	0	0	0	0	0	2	1	0	0	0	1	0	1	0	0	1	1	0	0	0	0	0	0	0
A058_bin.181	Bacteria	Firmicutes_A	Clostridia	Christensenellales	Borkfalkiaceae	HGM11416	Unclassified	0	0	1	0	0	0	3	0	0	3	1	0	0	0	3	0	0	3	0	0	0	0	1	7	1	1	2	0	1	1	1	0	0	1	1	0	0	0	0	0	0	0
A058_bin.46	Bacteria	Firmicutes_A	Clostridia	Oscillospirales	Oscillospiraceae	Faecousia	Unclassified	0	0	0	0	0	0	3	0	0	9	0	0	0	0	3	0	0	3	0	0	0	0	0	8	3	0	1	1	1	0	0	4	0	4	2	1	0	0	0	0	0	0
A058_bin.55	Bacteria	Firmicutes_A	Clostridia	Christensenellales	Borkfalkiaceae	SIG402	Unclassified	0	0	1	0	0	0	1	0	0	2	2	0	0	0	1	0	0	1	0	0	0	0	1	3	2	1	0	1	1	0	1	0	0	2	1	0	0	0	0	0	0	0
A063_bin.120	Bacteria	Firmicutes	Bacilli	RFN20	CAG-826	UBA4951	Unclassified	0	0	0	0	0	0	4	0	0	7	1	0	0	0	4	0	0	4	0	0	0	0	0	4	10	1	1	1	1	0	1	0	0	1	1	0	0	0	0	0	0	0
A063_bin.128	Bacteria	Firmicutes_A	Clostridia	Lachnospirales	Lachnospiraceae	CAG-590	Unclassified	0	0	4	0	1	0	0	0	0	7	0	0	0	0	0	0	0	0	0	0	0	0	4	0	2	0	2	1	1	0	1	0	0	1	1	2	1	1	1	1	1	0
A063_bin.131	Bacteria	Firmicutes_A	Clostridia	Lachnospirales	Lachnospiraceae	Butyribacter	Unclassified	0	0	13	0	0	0	5	0	1	6	0	0	2	0	5	0	0	5	2	2	0	0	13	3	4	0	0	1	3	1	1	1	0	1	1	1	1	1	1	0	0	0
A063_bin.186	Bacteria	Firmicutes_A	Clostridia	Christensenellales	Borkfalkiaceae	UBA11475	Unclassified	0	0	0	0	0	0	6	0	0	3	1	0	0	0	6	0	1	6	0	0	0	0	0	3	2	1	0	0	1	0	1	0	0	1	1	0	0	0	0	0	0	0
A067_bin.157	Bacteria	Firmicutes_A	Clostridia	Lachnospirales	Lachnospiraceae	TWA4	Unclassified	0	0	0	0	0	0	0	0	0	10	0	0	0	0	0	0	0	0	0	0	0	0	0	3	0	0	1	1	1	0	1	2	0	1	1	0	0	0	0	0	0	0
A067_bin.199	Bacteria	Firmicutes_A	Clostridia	Lachnospirales	Lachnospiraceae	Copromonas	Unclassified	0	0	1	0	0	0	0	0	0	5	0	0	0	0	0	0	0	0	0	0	0	0	1	0	0	0	0	1	1	0	1	0	0	1	1	3	2	2	4	0	0	0
A067_bin.4	Bacteria	Firmicutes	Bacilli	RFN20	CAG-826	RUG131	Unclassified	0	0	0	0	0	0	5	0	0	5	0	0	0	0	5	0	0	5	0	0	0	2	0	3	2	1	1	0	1	0	1	0	0	2	2	0	0	0	0	0	0	0
A067_bin.86	Bacteria	Firmicutes_A	Clostridia	Oscillospirales	CAG-272	Avispirillum	Unclassified	0	0	0	0	0	0	1	0	0	3	0	0	0	1	1	0	1	1	0	0	0	0	0	1	1	0	1	0	1	1	1	1	0	2	2	0	0	1	0	0	0	0
A069_bin.115	Bacteria	Firmicutes	Bacilli	RF39	UBA660	CAG-433	Unclassified	0	0	0	0	1	0	1	0	0	1	0	0	0	0	1	0	0	1	0	0	0	0	0	0	0	0	0	0	0	0	0	0	0	4	1	0	0	0	0	0	1	0
A079_bin.105	Bacteria	Firmicutes_A	Clostridia	Oscillospirales	Oscillospiraceae	F23-B02	Unclassified	0	0	0	0	0	0	0	0	0	4	0	0	0	0	0	0	0	0	0	0	0	0	0	2	1	0	0	0	1	0	1	0	0	2	1	0	0	0	2	0	1	0
A079_bin.114	Bacteria	Firmicutes_A	Clostridia	Lachnospirales	Lachnospiraceae	Butyribacter	Unclassified	0	0	6	0	0	0	10	0	2	5	0	0	1	0	10	0	1	10	1	0	1	0	6	5	4	0	1	1	1	0	1	1	0	1	1	2	1	1	1	0	0	0
A079_bin.147	Bacteria	Firmicutes_A	Clostridia	Lachnospirales	Lachnospiraceae	Eubacterium_I	Unclassified	0	0	1	0	0	0	4	0	0	13	0	0	0	7	4	0	0	4	0	0	0	0	1	8	6	0	0	3	1	0	3	4	0	5	1	8	4	2	2	1	5	3
A079_bin.160	Bacteria	Firmicutes_A	Clostridia	Oscillospirales	Oscillospiraceae	HGM13006	Unclassified	0	0	0	0	0	0	0	0	0	2	0	0	0	1	0	0	0	0	0	0	0	0	0	2	7	1	0	0	1	0	1	0	0	1	1	1	2	1	0	0	0	2
A079_bin.232	Bacteria	Firmicutes_A	Clostridia	Lachnospirales	Lachnospiraceae	Eubacterium_F	Unclassified	0	0	1	0	0	0	12	0	2	5	0	0	0	1	12	0	0	12	0	0	0	0	1	2	2	0	0	0	1	0	1	1	0	1	1	1	1	1	1	0	0	0
A079_bin.31	Bacteria	Firmicutes_A	Clostridia	Oscillospirales	Acutalibacteraceae	UBA1417	Unclassified	0	0	1	0	0	0	2	0	2	4	3	0	0	0	2	0	1	2	0	0	0	0	1	6	6	1	1	1	1	0	1	2	0	1	1	0	0	0	0	0	0	0
A079_bin.88	Bacteria	Firmicutes_A	Clostridia	Lachnospirales	Lachnospiraceae	Anaerobutyricum	Unclassified	0	0	2	0	0	0	0	0	1	5	0	0	0	0	0	0	0	0	0	0	0	0	2	1	1	0	2	1	1	0	1	1	0	2	1	1	1	1	2	0	0	0
A083_bin.98	Bacteria	Firmicutes	Bacilli	RF39	UBA660	RUG11198	Unclassified	0	0	0	0	0	0	0	0	0	0	0	0	0	0	0	0	0	0	0	0	0	0	0	0	0	0	0	0	0	0	0	0	0	1	2	0	0	0	0	0	0	0
A089_bin.128	Bacteria	Firmicutes_A	Clostridia	TANB77	CAG-508	CAG-269	CAG-269 sp000437215	0	0	1	0	0	0	0	0	0	1	0	0	0	0	0	0	0	0	0	0	0	0	1	0	1	0	0	0	0	0	1	0	0	1	2	0	0	0	0	0	0	0
A094_bin.89	Bacteria	Actinobacteriota	Coriobacteriia	Coriobacteriales	Eggerthellaceae	Ellagibacter	Unclassified	0	0	1	0	0	0	1	0	0	0	0	0	0	0	1	0	0	1	0	0	0	0	1	0	1	0	0	0	0	0	1	0	0	1	1	0	0	0	0	0	0	0
A103_bin.159	Bacteria	Firmicutes_A	Clostridia	Lachnospirales	Lachnospiraceae	Blautia_A	Unclassified	0	0	3	0	0	0	13	0	1	8	0	0	0	2	13	0	2	13	0	0	0	0	3	6	22	0	1	1	1	1	1	3	0	3	1	0	0	0	0	0	0	0
A103_bin.70	Bacteria	Firmicutes_A	Clostridia	Oscillospirales	Oscillospiraceae	Evtepia	Unclassified	0	0	1	0	0	0	0	0	0	0	0	0	0	0	0	0	0	0	0	0	0	0	1	0	1	0	0	0	0	0	1	0	0	1	1	2	2	2	1	0	0	0
A103_bin.75	Bacteria	Firmicutes_A	Clostridia	Lachnospirales	Lachnospiraceae	Blautia_A	Unclassified	0	0	1	0	0	0	5	0	0	19	0	0	0	1	5	0	1	5	0	0	1	0	1	6	19	0	0	2	2	3	3	8	1	0	1	0	0	0	0	0	0	0
A114_bin.43	Bacteria	Firmicutes_A	Clostridia	Lachnospirales	Lachnospiraceae	Fusicatenibacter	Unclassified	0	0	3	0	0	0	6	0	4	11	1	0	0	2	6	0	1	6	0	0	0	0	3	10	17	0	1	0	1	0	1	2	0	1	1	0	0	0	0	0	0	0
D010_bin.124	Bacteria	Firmicutes_A	Clostridia	Oscillospirales	Oscillospiraceae	ER4	Unclassified	0	0	0	0	0	0	0	0	0	2	0	0	0	0	0	0	0	0	0	0	0	0	0	0	1	0	1	1	0	0	1	0	0	1	1	1	1	1	3	0	0	0
D010_bin.194	Bacteria	Firmicutes_A	Clostridia	Christensenellales	QALW01	Unclassified	Unclassified	0	0	0	0	0	0	1	0	1	2	1	0	0	0	1	0	0	1	0	0	0	0	0	7	2	1	0	2	2	2	1	2	0	1	0	0	0	0	0	0	0	0
D010_bin.87	Bacteria	Firmicutes_A	Clostridia	Christensenellales	CAG-138	PeH17	Unclassified	0	0	0	0	0	0	0	0	0	2	0	0	0	0	0	0	0	0	0	0	0	0	0	0	0	0	0	0	0	0	1	0	0	1	1	1	1	1	1	1	2	1
D016_bin.81	Bacteria	Firmicutes_A	Clostridia	Lachnospirales	Lachnospiraceae	Agathobacter	Unclassified	0	0	0	0	0	0	4	0	2	10	0	0	0	0	4	0	2	4	0	0	0	0	0	4	3	0	1	0	1	0	1	3	0	1	1	1	1	1	1	0	0	0
D026_bin.111	Bacteria	Actinobacteriota	Coriobacteriia	Coriobacteriales	QAMH01	Unclassified	Unclassified	0	0	0	0	0	0	0	0	0	0	0	0	0	0	0	0	0	0	0	0	0	0	0	0	0	0	0	0	0	0	1	0	0	1	2	0	0	0	0	0	0	0
E020_bin.156	Bacteria	Firmicutes_A	Clostridia	Oscillospirales	Oscillospiraceae	CAG-170	Unclassified	0	0	0	0	0	0	1	0	0	4	1	0	0	0	1	0	0	1	0	0	0	0	0	1	2	0	0	1	1	1	1	1	1	1	2	0	0	0	0	0	0	0
E020_bin.35	Bacteria	Firmicutes_A	Clostridia	Oscillospirales	CAG-272	UBA1740	Unclassified	0	0	0	0	0	0	1	0	0	2	0	0	0	1	1	0	1	1	0	0	0	0	0	5	2	1	1	0	1	1	0	2	0	2	1	0	0	0	0	0	0	0
E020_bin.50	Bacteria	Firmicutes	Bacilli	Erysipelotrichales	Erysipelotrichaceae	Bulleidia	Unclassified	0	0	1	0	0	0	0	0	0	7	0	0	0	0	0	0	0	0	0	0	0	0	1	2	2	0	0	1	1	0	1	0	0	1	1	1	1	1	1	1	2	0
D048_bin.104	Bacteria	Firmicutes_A	Clostridia	Oscillospirales	Acutalibacteraceae	Unclassified	Unclassified	0	0	1	0	0	0	0	0	0	3	0	0	0	0	0	0	1	0	0	0	0	0	1	2	1	1	1	1	1	1	1	1	0	1	2	0	0	0	0	0	0	0
D048_bin.175	Bacteria	Actinobacteriota	Coriobacteriia	Coriobacteriales	Atopobiaceae	Unclassified	Unclassified	0	0	1	0	0	0	0	0	0	2	0	0	0	0	0	0	0	0	0	0	0	0	1	1	9	0	1	0	1	0	1	2	0	1	1	0	0	0	0	0	0	0
D048_bin.181	Bacteria	Firmicutes_A	Clostridia	Lachnospirales	Lachnospiraceae	AM51-8	Unclassified	0	0	1	0	0	0	0	0	0	6	1	0	0	0	0	0	0	0	0	0	0	0	1	4	2	0	0	1	1	0	1	2	0	1	1	1	1	1	1	0	0	0
D048_bin.192	Bacteria	Actinobacteriota	Coriobacteriia	Coriobacteriales	Eggerthellaceae	Unclassified	Unclassified	0	0	3	0	0	0	0	0	0	0	0	0	0	0	0	0	0	0	0	0	0	0	3	0	1	1	0	0	0	0	1	0	0	1	1	0	0	0	0	0	0	0
D048_bin.2	Bacteria	Firmicutes_A	Clostridia	Lachnospirales	Lachnospiraceae	Roseburia	Unclassified	0	0	0	1	0	0	3	0	1	12	0	0	0	0	3	1	0	3	0	0	0	1	0	2	4	0	0	1	1	0	1	1	0	1	1	1	1	1	1	0	0	0
D048_bin.57	Bacteria	Firmicutes_A	Clostridia	Oscillospirales	CAG-272	UMGS1002	Unclassified	0	0	0	0	0	0	0	0	0	3	0	0	0	1	0	0	0	0	0	0	0	0	0	1	0	1	1	0	1	0	1	3	0	1	1	0	0	0	0	0	0	0
D048_bin.60	Bacteria	Firmicutes_A	Clostridia	Lachnospirales	Lachnospiraceae	Butyribacter	Unclassified	0	0	10	0	0	0	5	0	0	6	0	0	2	0	5	0	0	5	2	1	0	0	10	2	3	0	0	0	1	1	1	1	0	1	0	2	1	1	1	0	0	0
D072_bin.48	Bacteria	Firmicutes_A	Clostridia	TANB77	CAG-508	Merdicola	Unclassified	0	0	0	0	0	0	0	0	0	1	0	0	0	0	0	0	0	0	0	0	0	0	0	0	0	0	0	0	0	0	1	0	0	1	2	0	0	0	0	0	0	0
D072_bin.69	Bacteria	Firmicutes	Bacilli	RF39	UBA660	CAG-533	Unclassified	0	0	0	0	0	0	0	0	0	0	0	0	0	0	0	0	0	0	0	0	0	0	0	0	0	0	0	0	0	0	0	0	0	0	1	0	0	0	0	0	0	0
Y030_bin.101	Bacteria	Actinobacteriota	Coriobacteriia	Coriobacteriales	Atopobiaceae	Unclassified	Unclassified	0	0	2	0	0	0	0	0	0	6	0	0	0	0	0	0	0	0	0	0	0	0	2	0	3	0	0	0	2	0	2	0	0	1	1	0	0	0	0	0	1	0
B047_bin.33	Bacteria	Actinobacteriota	Coriobacteriia	Coriobacteriales	QAMH01	Unclassified	Unclassified	0	0	0	0	0	0	0	0	0	0	0	0	0	0	0	0	0	0	0	0	0	0	0	0	0	0	0	0	0	0	1	0	0	1	2	0	0	0	0	0	0	0
B047_bin.42	Bacteria	Firmicutes_A	Clostridia	Lachnospirales	Lachnospiraceae	COE1	COE1 sp900753305	0	0	3	0	2	0	6	0	2	13	5	0	2	1	6	0	1	6	2	0	0	0	3	8	5	1	0	0	1	0	1	1	0	1	1	1	1	1	1	1	1	0
B056_bin.162	Bacteria	Firmicutes_A	Clostridia	Lachnospirales	Lachnospiraceae	Limivivens	Unclassified	0	0	1	0	0	0	5	0	1	7	0	0	0	0	5	0	2	5	0	0	2	0	1	9	11	1	1	0	1	1	1	1	0	1	1	0	0	0	0	0	0	0
B056_bin.40	Bacteria	Firmicutes_A	Clostridia	Oscillospirales	Oscillospiraceae	Limivicinus	Unclassified	0	0	0	0	0	0	0	0	0	4	0	0	0	0	0	0	1	0	0	0	0	0	0	2	2	1	0	1	1	0	1	2	0	1	2	0	1	0	0	0	0	0
B058_bin.77	Bacteria	Firmicutes	Bacilli	RF39	UBA660	Unclassified	Unclassified	0	0	0	0	0	0	0	0	0	0	0	0	0	0	0	0	0	0	0	0	0	0	0	0	1	0	0	0	1	0	0	0	0	2	2	0	0	0	0	0	0	0
B063_bin.41	Bacteria	Firmicutes_A	Clostridia	Lachnospirales	Lachnospiraceae	Roseburia	Unclassified	0	0	0	0	0	0	12	0	3	9	3	0	0	3	12	0	1	12	0	0	0	0	0	9	15	1	1	1	1	1	1	3	0	3	1	1	1	1	1	0	1	0
B063_bin.46	Bacteria	Firmicutes_A	Clostridia	Oscillospirales	Oscillospiraceae	CAG-83	Unclassified	0	0	0	0	0	0	0	0	0	4	0	0	0	0	0	0	0	0	0	0	0	0	0	0	0	0	0	1	0	0	1	0	0	1	0	1	1	1	2	3	4	1
B063_bin.75	Bacteria	Firmicutes_A	Clostridia	RUG12999	RUG12999	Unclassified	Unclassified	0	0	2	0	0	1	0	0	0	0	1	1	1	1	0	0	0	0	1	0	0	0	2	5	2	1	1	1	1	1	1	0	0	1	1	0	0	0	0	0	0	0
B071_bin.81	Bacteria	Firmicutes_A	Clostridia	Lachnospirales	Lachnospiraceae	CAG-603	Unclassified	0	0	1	0	0	0	2	0	0	16	0	0	0	0	2	0	0	2	0	0	2	0	1	0	0	0	0	0	0	0	1	0	0	1	1	1	1	1	1	1	1	0
B078_bin.17	Bacteria	Firmicutes_A	Clostridia	Oscillospirales	Acutalibacteraceae	CAG-177	Unclassified	0	0	3	0	0	0	1	0	0	3	0	0	0	1	1	0	1	1	0	0	0	1	3	8	4	1	1	1	1	1	1	1	0	1	1	0	0	0	0	0	0	0
B078_bin.75	Bacteria	Firmicutes_A	Clostridia	Lachnospirales	Lachnospiraceae	UMGS2037	UMGS2037 sp900557385	0	0	1	0	1	0	0	0	0	12	1	0	0	2	0	0	0	0	0	0	0	0	1	4	28	1	1	0	1	0	2	2	0	1	1	1	1	1	1	0	0	0
B084_bin.55	Bacteria	Firmicutes_A	Clostridia	Lachnospirales	Lachnospiraceae	Agathobacter	Unclassified	0	0	3	0	0	0	4	0	2	11	0	0	2	0	4	0	1	4	2	1	0	0	3	3	3	0	1	0	1	0	1	2	0	1	1	1	1	1	1	0	0	0
B100_bin.44	Bacteria	Firmicutes	Bacilli	RFN20	CAG-826	UBA4951	Unclassified	0	0	0	0	0	0	1	0	0	7	2	0	0	0	1	0	0	1	0	0	1	0	0	3	7	0	1	1	1	0	1	0	0	1	1	0	0	0	0	0	0	0
C005_bin.40	Bacteria	Firmicutes	Bacilli	RFN20	CAG-826	UBA4951	Unclassified	0	0	0	0	0	0	1	0	0	5	1	0	0	0	1	0	0	1	0	0	1	0	0	4	11	0	2	1	1	0	1	0	0	1	1	0	0	0	0	0	0	0
C012_bin.38	Bacteria	Firmicutes_A	Clostridia	Oscillospirales	Oscillospiraceae	Lawsonibacter	Unclassified	0	0	0	0	0	0	0	0	0	5	0	0	0	0	0	0	0	0	0	0	0	0	0	0	2	0	0	1	1	0	1	1	0	0	1	1	3	1	1	1	1	0
C012_bin.53	Bacteria	Firmicutes_A	Clostridia	Oscillospirales	Oscillospiraceae	CAG-83	Unclassified	0	0	0	0	0	0	0	0	0	3	0	0	0	0	0	0	0	0	0	0	0	0	0	1	0	0	0	0	1	0	1	0	0	3	1	1	1	2	3	2	4	1
C012_bin.68	Bacteria	Firmicutes_A	Clostridia	Oscillospirales	Ruminococcaceae	CAG-353	Unclassified	2	0	12	0	2	0	3	0	1	5	0	0	3	0	3	0	0	3	3	1	0	2	12	3	4	0	1	2	2	0	1	1	1	1	1	0	0	0	0	0	0	0
C056_bin.28	Bacteria	Firmicutes_A	Clostridia	Oscillospirales	Acutalibacteraceae	HGM12789	Unclassified	0	0	4	0	1	0	0	0	1	4	1	0	0	0	0	0	0	0	0	0	0	0	4	7	2	1	1	0	1	1	1	1	1	2	2	0	0	0	0	0	0	0
D063_bin.107	Bacteria	Firmicutes_A	Clostridia	Oscillospirales	Acutalibacteraceae	UBA5905	Unclassified	0	0	0	0	0	0	2	0	1	4	2	0	0	0	2	0	1	2	0	0	0	0	0	4	1	1	1	0	1	1	1	0	0	2	2	0	0	0	0	0	0	0
D063_bin.75	Bacteria	Firmicutes_A	Clostridia	Oscillospirales	Ruminococcaceae	UMGS1668	Unclassified	0	0	1	0	0	0	0	0	0	1	0	0	0	0	0	0	0	0	0	0	0	0	1	1	0	0	0	0	2	0	1	0	0	4	0	0	1	0	0	1	2	0
D063_bin.94	Bacteria	Firmicutes_A	Clostridia	Monoglobales	Firm-18	UBA1775	Unclassified	0	0	0	0	0	0	1	0	0	1	0	0	1	2	1	0	0	1	1	0	0	1	0	2	1	0	0	1	0	1	1	1	0	3	1	0	0	0	0	0	0	0
D068_bin.109	Bacteria	Firmicutes_A	Clostridia	Oscillospirales	Butyricicoccaceae	Butyricicoccus_A	Unclassified	0	0	0	0	0	0	0	0	1	4	0	0	0	2	0	0	0	0	0	0	0	0	0	1	0	0	0	0	1	0	1	0	0	0	1	1	4	1	1	1	0	0
D068_bin.117	Bacteria	Firmicutes_A	Clostridia	Oscillospirales	Oscillospiraceae	SIG488	Unclassified	0	0	0	0	0	0	0	0	0	2	0	0	0	0	0	0	0	0	0	0	0	0	0	0	0	0	1	1	0	0	1	0	0	2	1	0	0	0	0	0	0	0
D068_bin.213	Bacteria	Firmicutes_A	Clostridia	Oscillospirales	Acutalibacteraceae	UMGS1976	UMGS1976 sp900556765	0	0	0	0	0	0	0	0	0	2	0	0	0	1	0	0	0	0	0	0	0	0	0	3	2	1	0	0	1	0	1	1	0	1	1	0	0	0	0	0	0	0
D081_bin.129	Bacteria	Firmicutes_A	Clostridia	Lachnospirales	Lachnospiraceae	Dorea_A	Unclassified	0	0	0	0	0	0	1	0	1	5	0	0	0	1	1	0	1	1	0	0	0	1	0	2	4	0	0	2	1	0	0	0	0	1	1	0	0	0	0	0	0	0
D081_bin.14	Bacteria	Firmicutes_A	Clostridia	Oscillospirales	Oscillospiraceae	ER4	Unclassified	0	0	0	0	0	0	0	0	0	3	0	0	0	0	0	0	0	0	0	0	0	0	0	0	1	0	0	0	0	0	1	0	0	1	1	1	1	0	2	0	0	0
D081_bin.158	Bacteria	Firmicutes_A	Clostridia	Oscillospirales	Oscillospiraceae	CAG-170	Unclassified	0	0	0	0	0	0	0	0	0	3	0	0	0	0	0	0	0	0	0	0	0	0	0	2	2	0	0	1	1	0	1	0	0	2	2	0	0	0	0	0	0	0
D081_bin.201	Bacteria	Firmicutes_A	Clostridia	Oscillospirales	Oscillospiraceae	Faecousia	Unclassified	0	0	0	0	0	0	0	0	0	4	1	0	0	0	0	0	0	0	0	0	0	0	0	2	6	1	0	1	1	0	1	1	0	2	2	0	0	0	0	0	1	0
D081_bin.24	Bacteria	Firmicutes_A	Clostridia	Christensenellales	CAG-314	Fimimonas	Unclassified	0	0	1	0	0	0	3	0	1	6	1	0	0	0	3	0	1	3	0	0	1	0	1	5	7	1	1	1	3	2	1	0	0	1	1	0	0	0	0	0	0	0
D081_bin.252	Bacteria	Firmicutes_A	Clostridia	Oscillospirales	Oscillospiraceae	CAG-170	Unclassified	0	0	0	0	0	0	0	0	0	3	0	0	0	0	0	0	0	0	0	0	0	0	0	1	2	1	0	1	3	0	1	0	0	2	0	0	0	0	0	0	0	0
D081_bin.63	Bacteria	Firmicutes_A	Clostridia	Oscillospirales	CAG-272	UMGS2055	UMGS2055 sp900557635	0	0	1	0	0	0	3	0	0	2	0	0	0	0	3	0	0	3	0	0	0	0	1	2	2	1	1	0	1	1	1	0	1	1	1	0	0	0	0	0	0	0
D081_bin.91	Bacteria	Firmicutes_A	Clostridia	Oscillospirales	Acutalibacteraceae	UMGS1487	Unclassified	0	0	2	0	0	0	1	0	0	2	4	0	0	0	1	0	0	1	0	0	0	7	2	5	0	1	1	1	1	0	1	0	0	1	1	0	0	0	0	0	0	0
D081_bin.98	Bacteria	Firmicutes_A	Clostridia	Oscillospirales	Oscillospiraceae	Unclassified	Unclassified	0	0	0	0	0	0	0	0	0	0	0	0	0	0	0	0	0	0	0	0	0	0	0	1	0	0	0	0	0	0	0	0	0	1	1	0	0	0	0	0	0	0
E009_bin.176	Bacteria	Firmicutes_A	Clostridia	Oscillospirales	Oscillospiraceae	CAG-170	Unclassified	0	0	1	0	0	0	0	0	0	3	0	0	0	2	0	0	0	0	0	0	0	0	1	3	5	1	0	1	1	0	2	1	0	1	1	0	0	0	0	0	0	0
E009_bin.203	Bacteria	Firmicutes_A	Clostridia	Oscillospirales	Butyricicoccaceae	UBA4644	Unclassified	0	0	0	0	0	0	0	0	0	0	0	0	0	0	0	0	0	0	0	0	0	0	0	0	1	0	0	0	0	0	0	0	0	1	1	1	1	1	1	1	1	1
E009_bin.216	Bacteria	Firmicutes_A	Clostridia	Oscillospirales	Oscillospiraceae	Dysosmobacter	Unclassified	0	0	0	0	0	0	0	0	0	2	0	0	0	0	0	0	0	0	0	0	0	0	0	1	1	0	0	0	0	0	1	0	0	3	2	2	3	2	1	0	1	0
E009_bin.39	Bacteria	Firmicutes_A	Clostridia	Lachnospirales	Lachnospiraceae	UBA11957	Unclassified	0	0	1	0	0	0	0	0	0	3	0	0	0	0	0	0	0	0	0	0	0	0	1	0	3	0	0	2	1	1	1	2	0	2	1	0	0	0	0	0	0	0
E009_bin.53	Bacteria	Firmicutes_A	Clostridia	Peptostreptococcales	Anaerovoracaceae	UMGS973	Unclassified	0	0	0	0	0	0	0	0	0	0	0	0	0	0	0	0	0	0	0	0	0	0	0	0	0	0	0	0	0	0	0	0	0	1	1	1	1	3	2	1	1	0
E009_bin.62	Bacteria	Firmicutes_A	Clostridia	Peptostreptococcales	Anaerovoracaceae	QAKD01	Unclassified	0	0	0	0	0	0	0	0	0	1	0	0	1	0	0	0	0	0	1	0	0	0	0	0	0	0	0	0	0	0	1	0	0	1	1	1	1	1	1	0	0	4
E009_bin.88	Bacteria	Firmicutes_A	Clostridia	Lachnospirales	Lachnospiraceae	CAG-303	Unclassified	0	0	2	0	0	0	0	0	0	15	0	0	0	0	0	0	0	0	0	0	0	0	2	0	0	0	0	0	0	0	1	0	0	1	1	0	0	0	0	0	0	0
E030_bin.13	Bacteria	Firmicutes_A	Clostridia	Oscillospirales	Oscillospiraceae	Enterenecus	Unclassified	0	0	0	0	0	0	0	0	0	3	0	0	0	0	0	0	0	0	0	0	0	0	0	2	0	1	0	0	1	0	1	0	0	3	1	3	5	2	2	2	4	0
E030_bin.97	Bacteria	Firmicutes_A	Clostridia	Lachnospirales	Lachnospiraceae	Acetatifactor	Unclassified	0	0	4	0	2	0	2	0	0	5	1	0	0	0	2	0	0	2	0	0	1	2	4	0	4	0	1	0	0	0	1	0	1	1	1	1	1	1	1	1	1	0
N041_bin.10	Bacteria	Firmicutes_A	Clostridia	Oscillospirales	Oscillospiraceae	Dysosmobacter	Unclassified	0	0	0	0	0	0	0	0	0	2	1	0	0	0	0	0	0	0	0	0	0	0	0	0	2	0	0	0	0	0	1	0	0	1	1	1	0	1	0	0	0	0
N041_bin.80	Bacteria	Firmicutes_A	Clostridia	Lachnospirales	Lachnospiraceae	Butyribacter	Unclassified	0	0	10	0	0	0	4	0	0	5	0	0	2	0	4	0	1	4	2	2	1	0	10	3	5	0	0	1	1	1	1	1	0	1	1	1	1	1	1	0	0	0
X027_bin.78	Bacteria	Firmicutes_A	Clostridia	Oscillospirales	Oscillospiraceae	CAG-170	Unclassified	0	0	0	0	0	0	0	0	0	3	0	0	0	0	0	0	0	0	0	0	0	0	0	1	2	0	0	0	1	0	2	0	0	1	1	0	0	0	0	0	0	0
X031_bin.126	Bacteria	Firmicutes_A	Clostridia	Lachnospirales	Lachnospiraceae	Butyribacter	Unclassified	0	0	10	0	0	0	4	0	1	6	0	0	2	0	4	0	0	4	2	2	0	0	10	3	4	0	2	1	2	1	1	1	0	1	1	1	1	1	1	0	0	0
X047_bin.67	Bacteria	Firmicutes_A	Clostridia	Oscillospirales	Oscillospiraceae	Unclassified	Unclassified	0	0	0	0	0	0	0	0	0	0	0	0	0	0	0	0	0	0	0	0	0	0	0	0	0	0	0	1	0	0	0	0	0	0	1	0	0	1	0	0	0	0
X055_bin.11	Bacteria	Firmicutes_A	Clostridia	Oscillospirales	Ruminococcaceae	Gemmiger	Unclassified	0	0	0	0	0	0	0	0	0	4	0	0	0	0	0	0	0	0	0	0	0	0	0	0	0	0	1	1	1	0	1	0	0	1	1	1	2	1	1	0	0	0
X055_bin.136	Bacteria	Firmicutes_A	Clostridia	Oscillospirales	Oscillospiraceae	F23-B02	Unclassified	0	0	0	0	0	0	0	0	0	3	0	0	0	0	0	0	0	0	0	0	0	0	0	2	1	0	0	0	1	0	1	0	0	1	1	0	0	0	0	0	0	0
X055_bin.186	Bacteria	Firmicutes_A	Clostridia	Oscillospirales	Oscillospiraceae	CAG-170	Unclassified	0	0	0	0	0	0	0	0	0	2	0	0	0	0	0	0	0	0	0	0	0	0	0	1	3	0	0	0	1	0	2	1	0	1	1	0	0	0	0	0	0	0
X055_bin.3	Bacteria	Firmicutes_A	Clostridia	Oscillospirales	Oscillospiraceae	Dysosmobacter	Dysosmobacter sp900544615	0	0	0	0	0	0	0	0	0	2	0	0	0	0	0	0	0	0	0	0	0	0	0	0	1	0	1	0	0	0	1	0	0	2	2	1	5	1	1	0	0	0
X055_bin.45	Bacteria	Firmicutes_A	Clostridia	Oscillospirales	Oscillospiraceae	Dysosmobacter	Unclassified	0	0	0	0	0	0	0	0	0	2	0	0	0	0	0	0	0	0	0	0	0	0	0	0	1	0	0	0	0	0	1	0	0	1	1	0	0	2	0	1	3	0
X055_bin.83	Bacteria	Firmicutes_A	Clostridia	Lachnospirales	Lachnospiraceae	Acetatifactor	Unclassified	0	0	2	0	1	0	7	1	3	5	9	0	0	1	7	0	1	7	0	0	0	0	2	5	3	1	1	0	1	1	1	2	0	2	1	1	1	1	1	1	1	0
A020_bin.183	Bacteria	Firmicutes_A	Clostridia	Oscillospirales	Acutalibacteraceae	UMGS263	Unclassified	0	0	1	0	0	0	0	0	0	5	0	0	1	0	0	0	0	0	1	0	0	0	1	4	2	0	0	0	1	0	1	0	0	1	1	0	0	0	0	0	0	0
A020_bin.190	Bacteria	Firmicutes_A	Clostridia	Oscillospirales	Oscillospiraceae	F23-B02	F23-B02 sp002472405	0	0	0	0	0	0	0	0	0	3	0	0	0	0	0	0	0	0	0	0	0	0	0	2	1	0	0	0	1	0	1	0	0	1	1	0	0	1	1	0	0	0
A020_bin.241	Bacteria	Firmicutes_A	Clostridia	Oscillospirales	Oscillospiraceae	CAG-170	Unclassified	0	0	0	0	0	0	0	0	0	4	0	0	0	0	0	0	0	0	0	0	0	0	0	1	2	0	0	1	0	0	1	1	0	1	1	0	0	0	0	0	0	0
A023_bin.103	Bacteria	Firmicutes_A	Clostridia	Lachnospirales	Lachnospiraceae	CAG-590	Unclassified	0	0	3	0	1	0	1	0	0	7	0	0	0	0	1	0	0	1	0	0	0	0	3	1	1	0	0	1	1	0	1	0	0	1	1	1	1	1	1	1	1	0
B012_bin.41	Bacteria	Firmicutes	Bacilli	RF39	UBA660	RUG11215	Unclassified	0	0	0	0	0	0	0	0	0	0	0	0	0	0	0	0	0	0	0	0	0	0	0	0	0	0	0	0	0	0	0	0	0	1	0	0	0	0	0	0	0	0
E026_bin.150	Bacteria	Firmicutes_A	Clostridia	Lachnospirales	Lachnospiraceae	Anaerobutyricum	Unclassified	0	0	0	0	0	0	0	0	0	5	0	0	1	0	0	0	0	0	1	0	0	0	0	0	1	0	1	1	3	0	1	1	0	2	1	1	1	1	2	0	0	0
E026_bin.171	Bacteria	Bacteroidota	Bacteroidia	Bacteroidales	Bacteroidaceae	Bacteroides	Bacteroides uniformis	0	0	6	0	7	0	15	0	3	8	0	0	3	0	15	0	1	15	3	0	1	1	6	20	21	1	1	1	1	0	3	1	1	1	1	0	0	0	0	1	1	0
E026_bin.207	Bacteria	Firmicutes_A	Clostridia	Oscillospirales	Oscillospiraceae	Avoscillospira	Unclassified	0	0	0	0	0	0	0	0	0	2	0	0	0	0	0	0	0	0	0	0	0	0	0	1	3	1	0	1	0	1	1	0	0	2	2	0	0	0	0	0	0	0
E026_bin.214	Bacteria	Firmicutes_B	Dehalobacteriia	UBA7702	UBA7702	UBA7702	Unclassified	0	0	0	0	0	0	0	0	0	0	0	0	0	0	0	0	0	0	0	0	0	0	0	0	0	0	1	0	0	0	1	0	0	2	1	0	0	0	0	0	0	0
E026_bin.50	Bacteria	Firmicutes_A	Clostridia	Lachnospirales	Lachnospiraceae	Agathobacter	Unclassified	0	0	4	1	1	0	5	0	2	7	1	0	1	2	5	1	2	5	1	0	0	1	4	5	6	0	1	1	2	0	1	2	0	1	2	1	1	1	1	0	0	0
E026_bin.82	Bacteria	Actinobacteriota	Coriobacteriia	Coriobacteriales	QAMH01	CACZQA01	Unclassified	0	0	0	0	0	0	0	0	0	0	0	0	0	0	0	0	0	0	0	0	0	0	0	0	0	0	0	0	0	0	1	1	0	1	2	0	0	0	0	0	0	0
E026_bin.94	Bacteria	Firmicutes_A	Clostridia	Oscillospirales	Oscillospiraceae	CAG-103	Unclassified	0	0	0	0	0	0	0	0	0	2	0	0	0	0	0	0	0	0	0	0	0	0	0	1	1	0	0	0	1	0	1	0	0	2	1	0	0	1	2	0	0	0
X007_bin.41	Bacteria	Firmicutes_A	Clostridia	Oscillospirales	Oscillospiraceae	CAG-83	Unclassified	0	0	0	0	0	0	1	0	0	4	0	0	0	0	1	0	0	1	0	0	0	0	0	1	2	0	0	1	0	0	1	1	1	1	0	1	1	1	2	3	4	1
X007_bin.5	Bacteria	Bacteroidota	Bacteroidia	Bacteroidales	UBA932	Cryptobacteroides	Unclassified	0	0	0	0	0	0	0	0	0	4	1	0	0	0	0	0	0	0	0	0	1	0	0	2	2	0	2	1	1	0	1	0	0	0	1	0	0	0	0	1	0	0
X007_bin.82	Bacteria	Firmicutes	Bacilli	RFN20	CAG-288	Enterosoma	Unclassified	0	0	0	0	0	0	2	0	0	6	2	0	0	0	2	0	0	2	0	0	0	0	0	3	17	1	1	1	1	0	1	0	0	1	1	0	0	0	0	0	0	0
A013_bin.197	Bacteria	Firmicutes_A	Clostridia	Oscillospirales	Oscillospiraceae	Faecousia	Unclassified	0	0	0	0	1	0	0	0	0	5	0	0	0	0	0	0	0	0	0	0	0	0	0	5	6	0	1	2	1	0	1	0	1	3	1	0	0	0	0	0	2	0
D046_bin.123	Bacteria	Firmicutes_A	Clostridia	Lachnospirales	Lachnospiraceae	CAG-603	Unclassified	0	0	1	0	0	0	0	0	0	15	0	0	0	0	0	0	0	0	0	0	3	0	1	0	0	0	0	0	0	0	1	0	0	1	1	1	1	1	1	1	1	0
D046_bin.198	Bacteria	Firmicutes_A	Clostridia	Lachnospirales	Lachnospiraceae	Ventrimonas	Unclassified	0	0	1	0	0	0	0	0	0	6	0	0	0	0	0	0	0	0	0	0	0	0	1	1	2	0	0	1	1	0	2	2	0	1	2	0	0	1	1	0	0	0
D046_bin.53	Bacteria	Firmicutes_A	Clostridia	Oscillospirales	Oscillospiraceae	Unclassified	Unclassified	0	0	1	0	0	0	0	0	0	2	0	0	0	0	0	0	0	0	0	0	0	0	1	0	0	0	0	0	0	0	1	0	0	1	1	0	0	0	0	0	0	0
D046_bin.98	Bacteria	Firmicutes_A	Clostridia	Lachnospirales	Lachnospiraceae	UBA2821	Unclassified	0	0	4	0	0	0	2	0	0	22	2	0	0	0	2	0	0	2	0	0	0	0	4	2	0	0	0	0	0	0	1	0	0	1	1	1	1	1	1	0	0	0
D046_bin.99	Bacteria	Firmicutes_A	Clostridia	Lachnospirales	Lachnospiraceae	UBA2821	Unclassified	0	0	1	0	0	0	1	0	0	13	0	0	0	0	1	0	0	1	0	0	1	0	1	0	0	0	0	0	0	0	1	0	0	0	1	0	0	0	0	0	0	0
D058_bin.102	Bacteria	Firmicutes_A	Clostridia	Oscillospirales	Oscillospiraceae	Limivicinus	Unclassified	0	0	0	0	0	0	0	0	0	3	0	0	0	0	0	0	0	0	0	0	0	0	0	1	1	0	0	1	1	0	0	1	0	1	1	1	0	0	1	0	0	0
D058_bin.118	Bacteria	Firmicutes_A	Clostridia	Christensenellales	CAG-1252	RUG14300	Unclassified	0	0	1	0	0	0	3	0	0	6	2	0	0	0	3	0	0	3	0	0	0	0	1	2	2	0	0	1	1	0	1	0	0	1	1	0	0	0	0	0	0	0
D058_bin.135	Bacteria	Firmicutes_A	Clostridia	Oscillospirales	Oscillospiraceae	CAG-170	Unclassified	0	0	0	0	0	0	0	0	1	5	1	0	0	0	0	0	1	0	0	0	0	0	0	4	6	1	0	1	1	1	3	7	1	1	2	0	0	0	0	0	0	0
D058_bin.142	Bacteria	Firmicutes_A	Clostridia	Oscillospirales	Oscillospiraceae	CAG-83	Unclassified	0	0	0	0	0	0	0	0	0	2	0	0	0	0	0	0	0	0	0	0	0	0	0	0	0	0	0	1	0	0	2	0	0	0	0	3	2	3	2	0	2	0
D058_bin.204	Bacteria	Bacteroidota	Bacteroidia	Bacteroidales	UBA932	Cryptobacteroides	Unclassified	0	0	1	0	0	0	0	0	0	7	0	0	0	0	0	0	0	0	0	0	1	0	1	0	2	0	1	1	1	0	1	0	0	0	1	0	0	0	0	1	0	0
D058_bin.211	Bacteria	Firmicutes_A	Clostridia	Oscillospirales	Acutalibacteraceae	UBA737	Unclassified	0	0	1	0	0	0	2	0	0	3	0	0	0	0	2	0	1	2	0	0	0	0	1	2	2	0	1	1	1	0	1	1	0	1	1	0	0	0	0	0	0	0
G009_bin.119	Bacteria	Firmicutes	Bacilli	RFN20	CAG-288	Enterosoma	Unclassified	0	0	0	0	0	0	5	0	0	2	1	0	0	0	5	0	0	5	0	0	0	0	0	2	5	0	0	0	0	0	1	0	0	1	1	0	0	0	0	0	0	0
E017_bin.54	Bacteria	Firmicutes_A	Clostridia	Oscillospirales	Oscillospiraceae	F23-B02	Unclassified	0	0	0	0	0	0	0	0	0	3	0	0	0	0	0	0	0	0	0	0	0	0	0	2	1	0	0	0	1	0	1	0	0	1	0	0	0	0	1	0	0	1
E017_bin.92	Bacteria	Firmicutes_A	Clostridia	Lachnospirales	Lachnospiraceae	Acetatifactor	Unclassified	0	0	3	1	2	3	14	0	2	14	2	3	1	0	14	1	1	14	1	0	0	2	3	5	6	0	0	1	1	0	1	2	0	1	1	1	1	1	1	1	1	0
D043_bin.143	Bacteria	Firmicutes_A	Clostridia	Oscillospirales	Oscillospiraceae	CAG-170	Unclassified	0	0	1	0	0	0	0	0	0	2	0	0	0	0	0	0	0	0	0	0	0	0	1	5	6	0	0	1	1	0	3	2	1	1	1	0	0	0	0	0	0	0
D043_bin.147	Bacteria	Firmicutes_A	Clostridia	Oscillospirales	Oscillospiraceae	ER4	ER4 sp900550165	0	0	0	0	0	0	0	0	0	2	0	0	0	0	0	0	0	0	0	0	0	0	0	0	1	0	0	0	0	0	0	0	0	1	1	1	0	0	0	0	0	0
D043_bin.16	Bacteria	Firmicutes_A	Clostridia	Lachnospirales	Lachnospiraceae	CAG-882	Unclassified	0	0	4	0	0	0	6	0	3	6	4	0	2	0	6	0	1	6	2	0	1	0	4	7	2	1	2	0	1	0	1	1	0	1	1	0	0	0	0	0	0	0
X044_bin.89	Bacteria	Firmicutes_A	Clostridia	Oscillospirales	Oscillospiraceae	Faecousia	Unclassified	0	0	0	0	0	0	3	0	1	5	1	0	0	0	3	0	1	3	0	0	0	0	0	6	24	0	0	1	1	0	1	0	0	2	1	0	1	1	0	0	1	0
N002_bin.14	Bacteria	Firmicutes_A	Clostridia	Oscillospirales	Oscillospiraceae	CAG-83	Unclassified	0	0	0	0	0	0	0	0	0	4	0	0	0	0	0	0	0	0	0	0	0	0	0	0	0	0	0	1	0	0	1	0	0	1	0	1	2	1	1	2	5	1
N002_bin.78	Bacteria	Firmicutes_A	Clostridia	Oscillospirales	CAG-272	UBA1740	Unclassified	0	0	1	0	0	1	3	0	0	5	1	1	0	0	3	0	1	3	0	0	0	2	1	5	0	1	1	1	1	1	0	2	0	1	1	0	0	0	0	0	0	0
X028_bin.126	Bacteria	Firmicutes_A	Clostridia	Oscillospirales	Oscillospiraceae	Lawsonibacter	Unclassified	0	0	0	0	0	0	0	0	0	3	0	0	0	0	0	0	0	0	0	0	0	0	0	0	0	0	0	1	0	0	1	0	0	1	1	1	2	1	3	1	1	0
X038_bin.125	Bacteria	Firmicutes_A	Clostridia	Lachnospirales	Lachnospiraceae	TWA4	Unclassified	0	0	0	0	0	0	0	0	1	4	0	0	0	0	0	0	0	0	0	0	0	0	0	1	0	0	0	0	1	0	1	1	0	1	1	0	0	0	0	0	0	0
Y007_bin.172	Bacteria	Firmicutes_A	Clostridia	Oscillospirales	Oscillospiraceae	CAG-83	CAG-83 sp001916855	0	0	0	0	0	0	0	0	0	2	0	0	1	0	0	0	0	0	1	0	0	0	0	1	0	0	0	0	1	0	1	0	0	2	2	2	2	2	5	2	2	1
Y007_bin.98	Bacteria	Actinobacteriota	Coriobacteriia	Coriobacteriales	UMGS124	JAGZEG01	Unclassified	0	0	1	0	0	0	0	0	0	0	0	0	0	0	0	0	0	0	0	0	0	0	1	0	1	0	0	1	0	0	1	0	0	1	2	0	0	0	0	0	0	0
Y031_bin.53	Bacteria	Firmicutes_A	Clostridia	Lachnospirales	Lachnospiraceae	COE1	Unclassified	0	0	2	0	1	0	9	0	3	10	5	0	1	1	9	0	1	9	1	0	1	0	2	9	5	1	0	0	1	0	1	1	0	1	1	1	1	1	1	1	1	0
Y038_bin.28	Bacteria	Firmicutes_A	Clostridia	Oscillospirales	Oscillospiraceae	Dysosmobacter	Unclassified	0	0	0	0	0	0	0	0	0	2	0	0	0	0	0	0	0	0	0	0	0	0	0	0	1	0	1	0	0	0	1	0	0	1	1	2	2	2	2	0	0	0
[truncated: 7 more columns]
