# Supplementary material for: Gut microbiome responds compositionally and functionally to the seasonal diet variations in wild gibbons
Source: NPJ Biofilms Microbiomes. 2023 Apr 21;9:21. doi: 10.1038/s41522-023-00388-2 (PMC10121652; doi:10.1038/s41522-023-00388-2)
Supplement: Supplementary file 7 — Supplementary Table 6 [file 41522_2023_388_MOESM7_ESM.xlsx]

## Sheet: Sheet1
Supplementary Table 6 Validation of predictive models for relative abundances of dominant microbial taxa
Sampling scales	Taxa	Observed																		Statistics
		mae.mean	mae.standard_deviation	mae.standard_error	mse.mean	mse.standard_deviation	mse.standard_error	nmse.mean	nmse.standard_deviation	nmse..standard_error	mae.mean	mae.standard_deviation	mae.standard_error	mse.mean	mse.standard_deviation	mse.standard_error	nmse.mean	nmse..standard_deviation	nmse..standard_error	mae.pvalue	mse.pvalue	nmse.pvalue
A1	Bacteroidota	8.05505	1.34937	0.00134937	97.7707	30.2125	0.0302125	1.09093	0.336829	0.000336829	8.44697	1.49764	0.00149764	107.588	32.9663	0.0329663	1.18443	0.262232	0.000262232	5.84e-10	1.59e-11	2.97e-26
	Actinobacteriota	1.81867	0.37194	0.00037194	6.43871	3.20917	0.00320917	1.30102	0.538933	0.000538933	1.81002	0.428059	0.00042806	6.29332	3.2427	0.0032427	1.24054	0.400534	0.000400534	0.272955	0.279754	0.132899
	Firmicutes	6.35302	1.20262	0.00120262	63.7009	21.9658	0.0219658	1.02798	0.356476	0.000356476	6.88262	1.38123	0.00138123	75.7914	27.5898	0.0275898	1.19563	0.2949	0.0002949	7.47e-18	2.63e-23	2.11e-63
	Proteobacteria	0.644368	0.136902	0.000136902	0.738155	0.316307	0.000316307	1.00136	0.829375	0.000829375	0.747828	0.17297	0.000172971	0.980469	0.463722	0.000463722	1.229	0.590678	0.000590678	1.54e-43	1.53e-33	3.86e-80
	Lachnospiraceae	2.84146	0.615866	0.000615866	15.3256	8.25719	0.0082572	1.10868	1.25929	0.00125929	3.25257	0.814864	0.000814864	20.3366	12.2598	0.0122598	1.29279	0.632213	0.000632213	2.22337e-30	1.86065e-18	3.42355e-80
	Oscillospiraceae	0.43257	0.0666069	6.66069e-05	0.272111	0.0804426	8.04426e-05	1.16732	0.375129	0.000375129	0.441048	0.073947	7.3947e-05	0.28162	0.0813913	8.13913e-05	1.19906	0.298996	0.000298996	0.00414136	0.00704131	3.0875e-08
	Prevotellaceae	6.67672	1.11933	0.00111933	67.7034	22.0445	0.0220445	1.0643	0.295506	0.000295506	7.17192	1.30428	0.00130428	77.3461	26.1777	0.0261777	1.20026	0.281844	0.000281844	3.59232e-18	1.28239e-17	5.4913e-39
	Ruminococcaceae	0.451045	0.0922992	9.22992e-05	0.374018	0.185016	0.000185016	1.01598	0.375032	0.000375032	0.51257	0.116612	0.000116612	0.469007	0.235683	0.000235683	1.25833	0.476861	0.000476861	5.00262e-34	1.16788e-20	4.89776e-73
	Erysipelatoclostridiaceae	2.56464	0.388772	0.000388772	9.68189	2.50998	0.00250999	1.15726	0.349984	0.000349984	2.62443	0.458123	0.000458123	10.0963	2.97917	0.00297917	1.18692	0.284117	0.000284117	0.019313	0.0210211	1.3417e-06
	Rikenellaceae	1.25876	0.244891	0.000244891	2.63316	1.02721	0.00102721	1.27537	0.429782	0.000429782	1.26063	0.260356	0.000260357	2.57431	0.998792	0.000998791	1.23799	0.392221	0.000392221	0.988909	0.27728	0.136247
	Muribaculaceae	1.80774	0.559329	0.000559329	10.2483	11.5861	0.0115861	1.26267	0.739344	0.000739344	1.98884	0.725476	0.000725476	12.2765	13.0278	0.0130278	1.55085	0.972475	0.000972475	7.58759e-07	1.29216e-13	7.12281e-40
	Atopobiaceae	1.29232	0.344145	0.000344145	4.22047	3.21222	0.00321222	1.47163	0.893468	0.000893468	1.32176	0.376357	0.000376357	4.14633	3.17257	0.00317257	1.37313	0.615295	0.000615296	0.15375	0.31554	0.898173
	Eggerthellaceae	0.79389	0.184492	0.000184492	1.29564	0.764812	0.000764812	0.996803	0.852803	0.000852803	0.963639	0.266524	0.000266524	1.96242	1.22615	0.00122615	1.37205	1.17786	0.00117786	1.73617e-50	2.88374e-34	6.8545e-95
	Acholeplasmataceae	6.46992	1.19855	0.00119855	66.7173	20.6405	0.0206405	1.19479	0.371447	0.000371447	6.59918	1.19736	0.00119736	66.6448	21.3702	0.0213702	1.18439	0.295002	0.000295002	0.0246272	0.647605	0.214971
	Zotu470	2.72165	0.423538	0.000423538	10.6738	2.87528	0.00287528	1.16544	0.585291	0.000585291	2.75945	0.50206	0.00050206	11.6015	3.63095	0.00363095	1.23094	0.624891	0.000624891	0.092141	1.16e-08	5.5e-21
	Zotu230	2.44543	0.552348	0.000552348	12.0099	6.19479	0.00619479	1.18256	0.655052	0.000655052	2.70793	0.664737	0.000664737	13.9314	7.53648	0.00753648	1.31469	0.656162	0.000656162	2.61e-19	9.09e-08	3.56e-37
	Zotu33	159.826	37.7517	0.0377517	70104.3	48230.5	48.2305	2.84458	8.12651	0.00812651	152.333	47.7085	0.0477085	60129.2	45684.7	45.6847	1.93652	4.5695	0.0045695	1.2e-05	2.61e-08	2.44e-22
	Zotu191	9.04464	2.32653	0.00232653	173.516	105.015	0.105015	0.898949	1.06167	0.00106167	12.6356	3.41756	0.00341756	314.827	183.509	0.183509	1.49018	1.59531	0.00159531	9.02e-128	4.14e-77	5.02e-160
	Zotu110	38.9084	10.9573	0.0109573	4221.07	3431.79	3.43179	1.73236	6.25063	0.00625063	44.292	13.3345	0.0133345	4638.05	3653.12	3.65312	2.0453	7.73807	0.00773807	7.61e-20	0.00122557	1.09e-19
	Zotu512	1.55961	0.310916	0.000310916	3.97627	1.71281	0.00171281	1.0694	0.28138	0.00028138	1.65019	0.32504	0.00032504	4.42383	1.75074	0.00175074	1.19928	0.290354	0.000290354	3.13e-10	8e-10	4.36e-44
	Zotu90	101.63	21.914	0.021914	20505.5	13462.5	13.4625	1.20521	0.886077	0.000886077	108.959	27.044	0.027044	22692.6	14031.4	14.0314	1.32317	0.784562	0.000784562	7.2e-10	1.63e-05	7.99e-19
	Zotu60	88.1501	22.5586	0.0225586	16470	9699.21	9.69921	0.588288	0.31982	0.00031982	142.266	34.8032	0.0348032	35962.7	17798.4	17.7984	1.34148	0.963595	0.000963595	1.93e-222	1.01e-153	8.14e-246
	Zotu419	2.27184	0.477759	0.000477759	9.18895	3.8684	0.0038684	1.34255	0.385042	0.000385042	2.22108	0.488335	0.000488335	8.66181	3.997	0.003997	1.24172	0.334285	0.000334285	0.0184303	0.000663115	1.35e-17
	Zotu297	10.0633	2.44104	0.00244104	206.738	104.45	0.10445	1.20633	1.7413	0.0017413	12.1159	3.21572	0.00321572	293.827	162.016	0.162016	1.44134	1.56004	0.00156004	1.06e-51	1.19e-35	3.01e-86
	Zotu168	11.4626	1.85321	0.00185321	194.678	60.5164	0.0605163	1.13592	0.591136	0.000591136	11.9746	2.13883	0.00213883	214.814	69.1565	0.0691565	1.21782	0.397762	0.000397762	3.94e-08	6.72e-12	1.59e-29
	Zotu91	29.0344	5.76389	0.00576389	1459.08	669.902	0.669902	1.31066	0.471081	0.000471081	27.9421	5.90505	0.00590505	1386.98	634.698	0.634698	1.23397	0.390642	0.000390642	8.56e-05	0.0312673	1.81e-09
	Zotu295	11.8044	2.18021	0.00218021	226.287	85.847	0.085847	1.07727	0.91699	0.00091699	13.1974	2.44568	0.00244568	264.023	92.7779	0.0927779	1.23909	0.643687	0.000643687	3.01e-38	2.73e-20	1.41e-59
	Zotu441	2.61262	0.523697	0.000523697	12.2809	4.79318	0.00479318	1.39014	0.536957	0.000536957	2.51847	0.529933	0.000529933	11.1134	4.79815	0.00479815	1.21999	0.332494	0.000332494	2.87e-05	2.13e-09	2.05e-23
	Zotu215	11.6632	2.9361	0.0029361	343.947	199.48	0.19948	1.63934	1.86068	0.00186068	12.5445	3.63823	0.00363823	364.489	238.409	0.238409	1.49041	1.13423	0.00113423	2.42e-07	0.437937	8.43e-07
	Zotu131	13.6123	2.83726	0.00283726	329.433	121.034	0.121034	1.02077	0.373792	0.000373792	15.7276	2.9905	0.0029905	399.195	140.19	0.14019	1.23169	0.370917	0.000370917	2.3e-52	1.18e-30	1.17e-89
	Zotu321	3.63521	0.622284	0.000622284	20.5442	6.85998	0.00685998	1.19464	0.446292	0.000446292	3.75962	0.688796	0.000688796	21.5994	7.9816	0.0079816	1.2262	0.372078	0.000372078	1.14e-05	0.00499184	3.04e-08
	Zotu27	242.601	50.6973	0.0506973	107183	45985.6	45.9856	1.12489	0.357397	0.000357397	255.866	57.4975	0.0574975	118504	52819.3	52.8193	1.2214	0.327582	0.000327582	1.53e-07	7.83e-06	3.79e-21
	Zotu492	3.21127	0.695673	0.000695673	20.1284	9.42425	0.00942425	1.14677	0.827694	0.000827694	3.64173	0.774912	0.000774912	22.4468	9.69872	0.00969872	1.2788	0.890173	0.000890174	1.08e-37	1.23e-08	9.69e-34
	Zotu39	229.964	50.7692	0.0507692	109834	66453.7	66.4537	1.57874	1.73516	0.00173516	239.056	65.1257	0.0651257	122281	83309.1	83.3091	1.52636	1.39059	0.00139059	0.0100801	0.058452	1.04e-11
	Zotu286	5.2898	1.06963	0.00106963	49.182	22.5982	0.0225982	0.989367	0.454705	0.000454705	5.95187	1.34418	0.00134418	63.1443	30.8519	0.0308519	1.21427	0.409355	0.000409355	2.35e-28	1.01e-23	2.44e-84
	Zotu407	3.12773	0.577126	0.000577126	15.546	6.10536	0.00610536	1.00554	0.346538	0.000346538	3.44234	0.651026	0.000651026	19.1218	7.10618	0.00710618	1.238	0.40734	0.00040734	1.4e-27	3.34e-32	7.7e-91
	Zotu236	10.4221	2.42648	0.00242648	227.739	103.159	0.103159	1.07065	1.50752	0.00150752	13.8663	3.18633	0.00318633	343.217	145.659	0.145659	1.56451	2.26762	0.00226762	7.28e-125	1.63e-76	2.83e-158
	Zotu278	2.4711	0.553465	0.000553465	12.9426	7.32517	0.00732517	1.41742	1.27071	0.00127071	2.62157	0.675056	0.000675056	13.6535	7.38156	0.00738156	1.45234	1.19415	0.00119415	3e-07	0.0211465	1.15e-12
	Zotu86	38.5863	7.3777	0.0073777	2689.06	1185.34	1.18534	1.2134	0.816011	0.000816011	41.0616	8.92715	0.00892715	3053.16	1228.75	1.22875	1.38413	0.936523	0.000936523	3.5e-11	1.81e-12	1.78e-47
	Zotu204	20.0544	10.2802	0.0102802	2624	3609.3	3.6093	1.69454	1.35724	0.00135724	23.225	11.9887	0.0119887	2727.39	3487.47	3.48747	2.70215	4.55936	0.00455936	2.98e-11	8.95e-06	2.47e-05
	Zotu473	2.09563	0.68367	0.00068367	15.0715	16.3967	0.0163967	1.23295	0.730596	0.000730596	2.3502	0.780777	0.000780777	15.5503	14.9847	0.0149847	1.50404	0.988171	0.000988171	1.96e-14	9.4e-08	4.44e-19
	Zotu377	3.12887	0.873656	0.000873656	23.4659	15.8652	0.0158652	1.23594	1.08068	0.00108069	3.54037	0.950496	0.000950496	26.577	16.8547	0.0168547	1.30366	0.644263	0.000644263	5.4e-22	1.68e-05	3.03e-40
	Zotu89	58.701	12.0902	0.0120902	7078.23	3475.8	3.4758	1.23461	0.820852	0.000820852	63.8797	15.2528	0.0152528	7793.97	3786.34	3.78634	1.30765	0.623418	0.000623418	3.68e-15	8.39e-06	1.67e-21
	Zotu306	8.79251	1.79547	0.00179547	144.05	82.6878	0.0826878	1.42336	1.13356	0.00113356	8.67009	2.0767	0.0020767	142.4	86.1772	0.0861772	1.28617	0.807169	0.000807169	0.0875817	0.231233	0.269615
	Zotu106	24.9595	5.88292	0.00588292	1200.41	796.502	0.796502	1.09205	0.450735	0.000450735	27.6348	6.10033	0.00610033	1344.74	798.841	0.798841	1.26854	0.473109	0.000473109	3.01e-23	2.47e-10	1.21e-46
	Zotu179	27.5127	4.63536	0.00463536	1184.57	419.649	0.419649	1.09715	0.492329	0.000492329	29.4779	5.44356	0.00544356	1318.62	445.201	0.445201	1.20411	0.39619	0.00039619	1.53e-18	1.34e-12	3.94e-29
	Zotu302	10.5699	1.81151	0.00181151	188.38	72.3491	0.0723491	1.47525	0.824808	0.000824808	9.7967	2.12224	0.00212225	167.904	74.6346	0.0746346	1.24917	0.478684	0.000478684	1.55e-19	4.66e-12	1.6e-50
	Zotu290	6.9682	1.19013	0.00119012	74.576	22.7917	0.0227917	0.995748	0.328746	0.000328746	7.83266	1.4225	0.0014225	94.4408	32.3706	0.0323707	1.24394	0.459703	0.000459703	2.82e-41	1.24e-45	3.59e-95
	Zotu344	3.36403	0.642806	0.000642806	18.9233	6.84497	0.00684497	1.15275	0.465846	0.000465846	3.58462	0.719718	0.000719718	20.744	7.6035	0.0076035	1.23674	0.366754	0.000366754	3.88e-13	8.04e-08	1.3e-26
	Zotu453	3.39892	0.643081	0.000643081	19.3813	7.35188	0.00735188	1.1601	0.454016	0.000454016	3.60016	0.724994	0.000724994	21.1555	7.97206	0.00797206	1.24653	0.36015	0.00036015	4.77e-10	4.09e-07	6.12e-25
	Zotu196	17.3967	3.82033	0.00382033	692.879	523.133	0.523133	1.5729	1.52328	0.00152328	17.2207	4.89737	0.00489737	666.351	554.095	0.554095	1.32886	0.774241	0.000774241	0.0202033	0.00323909	0.149659
	Zotu5	2672.63	602.744	0.602744	13452635	6172853	6172.85	1.2321	0.544868	0.000544869	2812.14	627.893	0.627893	14099522	6841361	6841.36	1.26306	0.529532	0.000529532	1.49e-06	0.107308	1.53e-09
	Zotu210	8.30894	2.14411	0.00214411	163.177	123.188	0.123188	1.6726	3.18386	0.00318386	8.55486	2.419	0.002419	169.67	130.196	0.130196	1.6239	2.62215	0.00262215	0.0558711	0.338974	6.2e-05
	Zotu51	164.095	31.786	0.031786	45995.2	24488.7	24.4887	1.11921	0.517364	0.000517364	172.546	38.3327	0.0383327	53875.2	28197.8	28.1978	1.25891	0.491476	0.000491476	7.83e-07	8.34e-10	2.29e-41
	Zotu459	3.55594	0.583124	0.000583124	19.337	5.68046	0.00568046	1.16401	0.377975	0.000377975	3.71868	0.646903	0.000646903	20.6729	6.32399	0.00632399	1.22987	0.323292	0.000323292	4.2e-09	1.89e-06	8.06e-16
	Zotu666	1.89098	0.308305	0.000308305	5.5793	2.19478	0.00219478	1.3908	0.503697	0.000503697	1.75468	0.375637	0.000375637	5.25721	2.35098	0.00235098	1.25899	0.396909	0.000396909	5.64e-19	0.000203636	8.48e-13
	Zotu284	13.2683	2.59671	0.00259671	308.578	146.737	0.146737	1.3635	0.747113	0.000747114	13.1202	2.94431	0.00294431	303.99	158.822	0.158822	1.29706	0.549793	0.000549793	0.163492	0.170072	0.0309647
	Zotu304	2.60736	0.485404	0.000485404	12.1381	4.65483	0.00465483	1.38479	0.51535	0.00051535	2.51861	0.527673	0.000527673	11.2944	4.81412	0.00481412	1.25435	0.415444	0.000415444	5.06e-05	2.19e-05	1.29e-16
	Zotu662	1.75393	0.298805	0.000298805	4.76999	1.38132	0.00138132	1.32424	0.36107	0.00036107	1.70684	0.293737	0.000293737	4.33298	1.28446	0.00128446	1.20525	0.429485	0.000429485	0.000192343	5.55e-14	7.38e-28
	Zotu501	4.29254	1.16548	0.00116548	47.7312	36.1686	0.0361686	1.6627	1.11319	0.00111319	4.2458	1.29149	0.00129149	45.3795	36.6786	0.0366786	1.49039	0.885099	0.000885099	0.117776	0.0135202	2.99e-06
	Zotu21	522.376	98.7944	0.0987945	476711	241604	241.604	1.00027	0.471237	0.000471237	600.077	132.984	0.132984	638297	324141	324.141	1.30388	0.532787	0.000532787	6.16e-42	2.1e-31	1.67e-111
	Zotu403	5.28137	1.23373	0.00123373	58.8195	30.5151	0.0305152	1.18908	1.5179	0.0015179	6.70702	1.76472	0.00176472	86.6225	43.6422	0.0436422	1.54161	1.51642	0.00151642	5.24e-80	3.38e-51	3.09e-116
	Zotu279	5.23162	0.842314	0.000842314	41.5168	14.4075	0.0144075	1.24274	0.344886	0.000344886	5.06395	0.961143	0.000961143	40.5457	15.8527	0.0158527	1.19409	0.307164	0.000307164	8.42e-06	0.0479178	0.00200637
	Zotu149	23.0881	4.41432	0.00441433	918.788	367.716	0.367716	1.3533	0.85157	0.00085157	23.1592	5.01656	0.00501656	910.032	392.43	0.39243	1.28761	0.670909	0.000670909	0.846337	0.61768	0.344637
	Zotu342	3.2346	0.72433	0.00072433	19.5443	10.9412	0.0109412	1.24747	0.705225	0.000705225	3.36871	0.817228	0.000817228	21.7942	12.797	0.012797	1.29384	0.70629	0.00070629	0.00100736	0.000390392	2.68e-22
	Zotu84	104.308	21.502	0.021502	22808.6	13304	13.304	1.12953	0.702962	0.000702962	124.995	27.4642	0.0274642	26001.4	12170	12.17	1.34127	0.897906	0.000897906	7.48e-67	4.98e-13	1.06e-46
	Zotu565	2.18579	0.495012	0.000495012	8.70233	4.14731	0.00414732	0.982845	0.399339	0.000399339	2.52785	0.563944	0.000563945	11.1962	4.93768	0.00493768	1.2714	0.499333	0.000499333	5.67e-43	4.71e-32	2.47e-107
	Zotu109	48.9765	10.2116	0.0102115	4856.65	2221.43	2.22143	1.59271	2.69827	0.00269827	52.2836	13.0348	0.0130348	5385.86	2545	2.545	1.43514	1.33364	0.00133364	3.95e-10	1.44e-06	9.8e-27
	Zotu108	54.4615	10.3282	0.0103282	5114.21	2025.56	2.02556	1.08266	0.75864	0.00075864	61.1988	13.0556	0.0130556	6647.28	3056.29	3.05629	1.27349	0.539879	0.000539879	4.6e-32	1.62e-29	7.64e-77
	Zotu127	13.4518	2.98911	0.00298911	361.969	206.466	0.206466	1.45519	1.17129	0.00117129	13.3488	3.45665	0.00345665	360.132	220.656	0.220656	1.35435	0.925503	0.000925503	0.314347	0.223275	0.713598
	Zotu331	5.28535	1.38112	0.00138112	69.8586	52.9281	0.0529281	1.48236	1.38688	0.00138688	5.79133	1.74021	0.00174021	80.8438	60.3563	0.0603563	1.64247	1.40938	0.00140938	2.98e-10	3.18e-05	9.83e-36
	Zotu262	8.96656	2.83571	0.00283571	280.405	224.167	0.224167	3.63975	8.80041	0.00880041	8.93479	3.42357	0.00342357	258.057	231.486	0.231486	2.32104	3.84145	0.00384146	0.144945	0.000659926	0.000220267
	Zotu243	12.7167	2.20063	0.00220063	250.031	97.6239	0.0976238	0.785487	0.54261	0.00054261	16.2775	3.31991	0.00331991	413.588	163.424	0.163424	1.26551	0.701552	0.000701552	1.41e-132	3.55e-129	8.9e-190
	Zotu258	18.775	6.16684	0.00616684	1182.29	1026.33	1.02633	1.56578	2.36555	0.00236555	22.5122	7.65839	0.00765839	1389.17	1194.38	1.19439	1.70017	2.54497	0.00254497	1.28e-27	6.69e-06	1.05e-30
	Zotu340	5.21185	1.04323	0.00104323	47.6286	21.8683	0.0218683	1.06325	0.427875	0.000427875	5.85503	1.28479	0.00128479	58.6651	27.0713	0.0270713	1.29803	0.48066	0.00048066	4.98e-30	1.13e-20	1.32e-73
	Zotu57	207.561	49.0821	0.0490821	92456.6	58328.2	58.3282	1.00565	0.786234	0.000786234	256.659	64.4556	0.0644556	123818	76028.4	76.0284	1.28904	0.614412	0.000614412	1.03e-66	5.49e-26	1.04e-95
	Zotu265	14.7682	4.42304	0.00442304	690.942	754.482	0.754482	1.70607	0.972552	0.000972552	14.3862	5.51096	0.00551096	713.445	805.597	0.805597	1.67375	1.62473	0.00162473	4.97e-06	0.000552908	0.000214237
	Zotu156	7.58249	1.32983	0.00132983	89.2548	27.6077	0.0276077	1.22269	0.691723	0.000691723	7.72703	1.37847	0.00137848	89.5536	28.8229	0.0288229	1.20473	0.319837	0.000319837	0.0341397	0.81097	0.142484
	Zotu158	11.4077	2.49282	0.00249282	263.053	134.209	0.134209	1.06551	0.649717	0.000649717	13.1611	3.14662	0.00314662	327.271	161.596	0.161596	1.34021	1.00626	0.00100626	6.06e-38	4.39e-19	1.63e-71
	Zotu213	11.4557	3.1589	0.0031589	325.246	279.961	0.279961	1.27081	0.828165	0.000828165	12.9161	3.86326	0.00386326	384.657	343.728	0.343728	1.40797	0.778717	0.000778717	1.21e-17	1.13e-07	2.19e-30
	Zotu560	2.16256	0.364069	0.000364069	7.11068	2.26635	0.00226635	1.33798	0.639898	0.000639898	2.08075	0.389444	0.000389444	6.52777	2.19937	0.00219937	1.2047	0.385864	0.000385864	6.57e-07	1.12e-08	2.02e-22
	Zotu479	3.05741	0.541467	0.000541467	14.5207	4.99595	0.00499595	1.17386	0.481139	0.000481139	3.1847	0.615478	0.000615478	15.8786	5.61871	0.00561871	1.25646	0.414565	0.000414565	8.67e-07	3.87e-09	1.76e-19
	Zotu355	5.38827	0.984801	0.000984801	49.067	19.4842	0.0194842	1.00101	0.527954	0.000527954	6.23643	1.33044	0.00133044	65.5607	28.7463	0.0287463	1.27446	0.515821	0.000515821	2.64e-51	8.24e-43	2.21e-97
	Zotu185	5.27172	1.38204	0.00138204	65.7781	55.3583	0.0553583	1.07432	0.870867	0.000870867	6.06468	1.72801	0.00172801	85.052	61.2038	0.0612038	1.43068	1.07149	0.00107149	1.02e-26	9.14e-25	1.57e-88
	Zotu32	244.378	56.4345	0.0564345	125849	73478.8	73.4788	1.3234	1.48296	0.00148295	266.912	71.7874	0.0717874	145609	82335.2	82.3352	1.50109	1.35241	0.00135241	1e-13	9.13e-08	3.23e-32
	Zotu292	14.296	3.80758	0.00380758	562.065	477.483	0.477484	2.0848	2.12965	0.00212965	13.5788	4.51956	0.00451956	499.338	464.138	0.464138	1.61399	1.61596	0.00161596	6.07e-07	2.57e-07	1.37e-17
	Zotu317	4.73757	0.735674	0.000735674	34.0536	9.94107	0.00994107	1.35433	0.408167	0.000408167	4.46399	0.771391	0.000771391	30.6862	9.49762	0.00949762	1.21	0.31734	0.00031734	1.04e-15	3.45e-15	4.45e-31
	Zotu122	61.6118	13.0686	0.0130685	7406.11	3654.34	3.65435	1.17113	0.717447	0.000717447	66.8282	15.8839	0.0158839	8245.27	3805.2	3.8052	1.32664	0.761146	0.000761146	1.74e-14	2.22e-07	2.34e-32
	Zotu280	7.93153	1.99019	0.00199019	143.011	99.028	0.0990281	1.47752	4.1915	0.0041915	8.87369	2.2306	0.0022306	152.159	102.751	0.102751	1.52266	4.02776	0.00402776	1.18e-20	0.0293047	1.09e-14
	Zotu95	60.9637	12.1847	0.0121847	7670.35	4116.28	4.11628	1.32166	1.38367	0.00138367	65.8269	15.7934	0.0157934	8917.75	4717.38	4.71737	1.55345	1.90809	0.00190808	3.42e-13	3.91e-09	2.54e-48
	Zotu381	2.74082	0.499881	0.000499881	12.2641	4.56234	0.00456234	1.21052	0.534124	0.000534124	2.81443	0.611101	0.000611101	13.3446	5.39503	0.00539503	1.27103	0.429329	0.000429329	0.00207166	1.57e-05	2.19e-21
	Zotu563	2.19682	0.37577	0.00037577	7.57357	2.4986	0.0024986	1.25054	0.8698	0.0008698	2.29504	0.403841	0.000403841	7.63189	2.45798	0.00245798	1.27415	1.17143	0.00117143	4.53e-08	0.523177	0.093193
	Zotu362	4.46385	0.890662	0.000890662	33.6983	15.8907	0.0158907	0.781564	0.398851	0.000398851	5.64605	1.27558	0.00127558	54.8143	24.3504	0.0243504	1.2435	0.657592	0.000657592	5.28e-100	2.39e-97	5.84e-168
	Zotu264	7.96399	2.21642	0.00221642	174.277	176.219	0.176219	1.46694	1.24723	0.00124723	8.47043	2.9201	0.0029201	195.53	191.893	0.191893	1.68249	1.83551	0.00183551	0.00631331	0.00332937	1.96e-16
	Zotu69	87.474	18.6469	0.0186469	15075.4	9054.36	9.05436	0.990386	0.60359	0.00060359	104.235	23.9111	0.0239111	19859.2	11691.7	11.6917	1.36048	2.62299	0.00262299	2.57e-58	2.54e-27	3.21e-102
	Zotu361	7.19461	1.92046	0.00192046	124.518	88.6722	0.0886722	0.995961	0.83978	0.00083978	9.13935	2.40878	0.00240879	172.009	116.272	0.116273	1.38176	1.16835	0.00116835	2.22e-72	4.95e-27	2.48e-91
	Zotu85	82.61	19.3849	0.0193849	16237	10854.6	10.8546	1.43489	1.69876	0.00169876	88.6654	24.2574	0.0242574	16886.8	11314.8	11.3148	1.44812	1.50363	0.00150363	6.53e-08	0.226738	2.43e-05
	Zotu24	147.73	27.3959	0.0273959	36660.1	14682.9	14.6829	1.37455	0.520608	0.000520608	137.436	29.0574	0.0290574	33294.5	13888.1	13.8881	1.22439	0.393537	0.000393537	2.1e-14	2.6e-06	3.98e-28
	Zotu189	8.8617	2.48459	0.00248459	211.585	167.462	0.167462	1.70843	2.28033	0.00228033	9.76117	3.30905	0.00330905	262.897	219.209	0.219209	1.63973	1.82592	0.00182592	9.49e-09	0.000362993	2.86e-29
	Zotu68	45.0798	10.5839	0.0105839	3861.76	2381.26	2.38126	0.966765	0.488307	0.000488307	53.2444	12.0375	0.0120375	5019.13	2730.16	2.73015	1.2769	0.470162	0.000470162	6.65e-54	2.62e-27	7.73e-125
	Zotu552	1.91981	0.432642	0.000432642	7.25024	3.69802	0.00369802	1.26812	0.537747	0.000537747	2.01656	0.456976	0.000456976	7.4246	3.8727	0.0038727	1.28124	0.452251	0.000452251	1e-05	0.534578	4.21e-05
	Zotu458	3.96635	0.763845	0.000763845	26.3337	10.5505	0.0105505	1.1867	0.427799	0.000427799	4.12951	0.858756	0.000858756	28.0891	11.9505	0.0119505	1.24649	0.415242	0.000415242	4.38e-05	0.00447959	2.52e-13
	Zotu148	57.1673	19.4861	0.0194861	13155.6	16286.8	16.2868	2.06919	2.41099	0.00241099	60.4246	25.7205	0.0257205	14272.6	17403.2	17.4032	2.18884	3.55721	0.00355721	0.246768	0.207337	6.48e-06
	Zotu244	7.28124	1.42185	0.00142185	89.881	39.044	0.039044	1.07649	1.13947	0.00113947	8.25423	1.64163	0.00164163	110.336	45.0412	0.0450412	1.25471	0.561217	0.000561217	5.77e-44	3.56e-27	5.51e-87
	Zotu193	19.7678	4.75859	0.00475859	848.469	510.79	0.51079	1.19263	0.626058	0.000626058	21.7771	5.3272	0.0053272	875.539	483.699	0.483698	1.24412	0.553584	0.000553584	7.03e-18	0.0462568	9.33e-09
	Zotu17	1517.86	326.366	0.326366	4226710	2200466	2200.47	0.918566	0.349642	0.000349642	1838.33	425.057	0.425057	5972244	2792093	2792.09	1.34381	0.668256	0.000668256	2.73e-66	3.91e-49	2.45e-148
	Zotu254	4.90672	1.25136	0.00125136	50.6061	27.2664	0.0272664	1.01895	0.600192	0.000600192	5.84542	1.47267	0.00147267	64.9086	31.9055	0.0319055	1.28333	0.635092	0.000635092	1.91e-50	8.09e-27	2.16e-82
	Zotu66	76.4421	13.5121	0.013512	10267	4769.52	4.76952	1.54932	2.96189	0.00296189	74.5455	15.6121	0.0156121	9687.02	4711.55	4.71155	1.43099	2.73263	0.00273263	0.00132727	0.00805915	1.95e-13
	Zotu12	783.259	211.02	0.21102	1523158	1263957	1263.96	1.34452	1.26454	0.00126454	826.22	237.704	0.237704	1573822	1275176	1275.18	1.34157	0.791258	0.000791258	0.000245346	0.048612	2.02e-09
	Zotu34	184.794	39.7588	0.0397588	63036.7	35637.9	35.6379	1.48961	0.863356	0.000864221	176.473	41.2588	0.0412588	57462.3	32944.5	32.9445	1.30831	0.6356	0.000636236	2.36e-06	8.44e-05	5.15e-14
	Zotu382	6.35835	1.76931	0.00176931	113.107	89.4666	0.0894666	1.3633	0.865021	0.000865021	6.89867	2.1235	0.0021235	121.786	100.407	0.100407	1.44439	1.04198	0.00104198	2e-07	0.0719243	2.44e-12
	Zotu147	65.4544	17.3263	0.0173263	12808.2	11895.9	11.8959	3.05993	6.27385	0.00627385	61.2651	22.6459	0.0226459	11947.3	12076.1	12.0761	2.14958	3.1377	0.0031377	4.93e-11	6.53e-07	1.41e-10
	Zotu9	28.6904	10.8598	0.0108598	3377.76	4139.75	4.13975	1.8812	1.65182	0.00165182	30.7989	13.8793	0.0138793	3674.46	4422.13	4.42213	2.29127	6.0401	0.0060401	0.0165382	0.045591	4.86e-05
	Zotu348	5.05957	0.933495	0.000933495	45.5046	19.7941	0.0197941	1.27169	0.670368	0.000670368	5.18581	1.13802	0.00113802	45.9139	20.9408	0.0209408	1.24087	0.530863	0.000530863	0.0112134	0.702251	0.171015
	Zotu11	1299.78	432.572	0.432572	5912900	7362506	7362.51	1.31682	1.18085	0.00118085	1486.33	612.43	0.61243	7547739	8680119	8680.12	1.78618	1.61026	0.00161026	1.27e-10	3.01e-24	7.51e-56
	Zotu422	2.48979	0.615057	0.000615057	14.175	9.40423	0.00940423	1.16828	0.509893	0.000509893	2.68874	0.716245	0.000716245	15.644	9.13968	0.00913968	1.38008	0.726647	0.000726647	3.23e-10	7e-07	1.12e-30
	Zotu36	222.457	39.4295	0.0394294	80842.1	27679.9	27.6799	1.41558	0.713569	0.00071357	210.569	41.1337	0.0411337	72339.9	26861.3	26.8613	1.22822	0.495303	0.000495303	6.5e-11	8.57e-11	1.14e-36
	Zotu249	8.34078	2.65058	0.00265058	221.062	166.838	0.166838	2.17298	3.20307	0.00320307	8.72672	3.0711	0.0030711	221.931	187.317	0.187317	1.80946	2.40455	0.00240455	0.045885	0.159826	0.333371
	Zotu62	89.5183	16.3257	0.0163257	14557.9	6260.89	6.26089	1.48733	0.718027	0.000718027	86.2805	18.855	0.018855	13246.3	5942.09	5.94209	1.31534	0.536875	0.000536875	1.58e-05	7.5e-06	2.1e-24
	Zotu256	9.67944	2.62273	0.00262273	258.296	239.045	0.239045	1.81823	3.3517	0.0033517	10.5781	3.32761	0.00332761	289.968	261.607	0.261607	1.84191	3.02038	0.00302038	8.22e-09	2.49e-05	1.2e-22
	Zotu296	7.66571	1.72395	0.00172394	122.337	78.367	0.078367	1.41489	1.34953	0.00134953	8.00244	2.14551	0.00214551	130.968	85.429	0.085429	1.43779	1.58223	0.00158223	0.00260194	0.0506723	4.37e-12
	Zotu227	3.37302	0.618392	0.000618392	18.7125	7.42617	0.00742618	1.31848	0.647868	0.000647868	3.3309	0.669502	0.000669502	18.2595	7.70224	0.00770224	1.22912	0.424075	0.000424075	0.159205	0.125857	0.81055
	Zotu371	3.77031	1.38364	0.00138364	55.2586	65.5746	0.0655745	1.51688	0.99127	0.00099127	4.11524	1.68249	0.00168249	60.7677	71.2252	0.0712252	1.66349	1.20395	0.00120395	4.02e-05	0.0185575	3.81e-10
	Zotu305	4.81958	0.842241	0.000842241	37.798	14.3174	0.0143174	1.35408	0.544056	0.000544056	4.61011	0.910315	0.000910315	35.5477	14.4599	0.0144599	1.229	0.348995	0.000348995	5.76e-08	0.000512444	5.55e-07
	Zotu411	4.37666	0.849947	0.000849947	35.4998	17.8694	0.0178694	1.43755	0.863681	0.000863681	4.34409	1.05421	0.00105421	36.1795	20.2532	0.0202532	1.37192	0.792807	0.000792807	0.177222	0.72466	0.0938592
	Zotu10	931.896	182.884	0.182884	1504393	581959	581.959	1.37312	0.622465	0.000622465	929.959	195.309	0.195309	1422675	560832	560.832	1.28667	0.53406	0.00053406	0.841186	0.0028468	1.52e-09
	Zotu175	9.03679	1.59238	0.00159238	129.593	50.9162	0.0509162	1.11696	0.325715	0.000325716	9.46012	1.78795	0.00178795	140.369	54.1591	0.0541591	1.20905	0.353311	0.000353311	7.76e-08	4.31e-06	1.17e-18
	Zotu232	3.21202	0.698653	0.000698653	20.6243	15.5539	0.0155538	1.13315	0.507753	0.000507753	3.38614	0.842139	0.000842139	22.4766	14.9632	0.0149632	1.28014	0.50292	0.00050292	3.38e-06	9.53e-09	1.12e-24
	Zotu170	12.9814	2.77507	0.00277507	307.771	164.065	0.164065	0.940796	0.613304	0.000613304	15.1445	3.46013	0.00346013	406.157	196.627	0.196627	1.25352	0.488464	0.000488464	1.12e-47	6.13e-34	1.95e-131
	Zotu366	5.90024	1.52669	0.00152669	90.418	67.9763	0.0679763	1.75011	1.72803	0.00172803	5.94696	1.86971	0.00186971	89.3497	69.0565	0.0690565	1.62249	1.38516	0.00138516	0.851555	0.359666	0.0068426
	Zotu99	15.9092	3.21004	0.00321004	430.151	147.349	0.147348	1.08034	0.364312	0.000364312	17.306	3.3907	0.0033907	482.798	165.821	0.165821	1.19569	0.289403	0.000289403	2.85e-19	6.22e-13	5.02e-37
	Zotu434	2.4541	0.404555	0.000404555	9.20889	3.17875	0.00317875	1.1584	0.329861	0.000329861	2.50673	0.444706	0.000444706	9.66523	3.38557	0.00338557	1.19889	0.259866	0.000259866	0.0158218	0.00388631	1.47e-08
	Zotu41	334.865	68.2659	0.0682659	217512	121774	121.774	1.52847	2.39698	0.00239698	354.911	86.0826	0.0860826	235172	133726	133.726	1.48798	1.43077	0.00143077	3.76e-08	0.00531922	3.33e-17
	Zotu475	5.14467	1.34342	0.00134342	56.1642	36.5288	0.0365288	1.21153	1.2266	0.0012266	5.94355	1.45911	0.00145911	65.3288	42.0556	0.0420556	1.34666	1.03668	0.00103668	6.16e-35	1.71e-08	1.08e-36
	Zotu208	20.3854	4.68752	0.00468752	1000.4	730.081	0.730081	1.71657	2.151	0.002151	21.1418	6.25324	0.00625324	1015.44	761.816	0.761816	1.62332	2.04917	0.00204917	0.0607256	0.564745	0.200201
	Zotu113	17.4151	4.0562	0.0040562	624.734	396.772	0.396772	1.16264	0.418995	0.000418995	18.6978	4.67315	0.00467315	711.716	450.585	0.450585	1.33221	0.495267	0.000495267	1.36e-08	1.19e-05	1.74e-37
	Zotu15	911.545	191.346	0.191346	1501026	745847	745.847	0.980004	1.24442	0.00124442	1110.54	244.36	0.24436	2071530	1069619	1069.62	1.26902	0.947293	0.000947293	1.07e-76	1.13e-34	4.65e-113
	Zotu111	74.0795	20.8782	0.0208782	17579.5	17946.7	17.9467	2.10631	3.17218	0.00317218	74.286	28.4113	0.0284113	18463.7	19597.7	19.5977	2.00768	2.89484	0.00289484	0.045232	0.543738	0.262458
	Zotu13	276.937	59.5327	0.0595327	157755	86894.3	86.8943	1.61077	3.39794	0.00339794	288.636	71.9668	0.0719668	164442	89051.1	89.0511	1.60536	2.17293	0.00217293	0.000316791	0.0943461	6.65e-08
	Zotu472	2.26045	0.464123	0.000464123	9.04019	5.26298	0.00526298	0.916791	0.260643	0.000260643	2.60121	0.59923	0.00059923	12.148	6.61143	0.00661143	1.25515	0.381353	0.000381353	7.26e-40	7.42e-37	2.07e-144
	Zotu367	4.27125	0.724678	0.000724678	27.9945	8.58739	0.00858739	1.12828	0.582021	0.000582022	4.59801	0.775343	0.000775343	30.0718	9.25089	0.00925089	1.1905	0.389446	0.000389447	1.98e-20	1.58e-06	3.09e-18
	Zotu54	104.452	20.4086	0.0204086	19663.7	9793.45	9.79345	0.713193	1.03879	0.00103879	154.028	29.9542	0.0299543	33760.5	11227.2	11.2272	1.27297	1.75359	0.00175359	2.4e-228	3.91e-143	8.67e-223
	Zotu251	14.2792	3.32165	0.00332165	404.443	237.27	0.23727	0.979536	0.427885	0.000427886	16.9137	4.08848	0.00408848	544.576	291.44	0.29144	1.33569	0.624427	0.000624427	8.46e-50	1.1e-30	7.8e-121
	Zotu73	70.4582	16.7637	0.0167637	9528.87	5610.39	5.61039	1.00802	2.23662	0.00223661	85.9232	21.0584	0.0210584	14228.4	8427.3	8.4273	1.4032	3.05539	0.00305539	4.38e-65	2.67e-42	3.65e-113
	Zotu58	185.925	47.1142	0.0471142	93628.6	67111.1	67.1111	2.38856	5.14908	0.00514908	195.631	62.2037	0.0622037	95248.9	69682.6	69.6826	2.10378	4.42398	0.00442398	0.00149989	0.77646	0.0208621
	Zotu468	6.61067	1.22432	0.00122432	76.5041	35.5186	0.0355186	1.37128	1.33658	0.00133658	6.81574	1.54307	0.00154307	82.4068	41.0188	0.0410188	1.38411	0.959933	0.000959933	0.00380576	0.00407296	8.86e-17
	Zotu356	4.09285	1.35749	0.00135749	50.8448	53.4656	0.0534656	1.23681	1.71375	0.00171375	4.75907	1.56261	0.00156261	61.6403	60.0508	0.0600508	1.6636	2.68606	0.00268606	1.59e-25	6.2e-21	2.55e-75
	Zotu269	4.0772	0.889682	0.000889682	33.671	18.0198	0.0180198	1.34247	1.16192	0.00116192	4.47146	1.07237	0.00107237	36.1551	19.0713	0.0190713	1.38505	1.00522	0.00100522	6.94e-16	0.00421079	8.22e-21
	Zotu125	14.8438	2.71613	0.00271614	351.824	108.857	0.108857	1.22868	0.395451	0.000395451	15.0746	2.84189	0.00284189	353.086	123.22	0.12322	1.21548	0.354354	0.000354354	0.281272	0.404809	0.519103
	Zotu181	21.0648	3.49398	0.00349398	741.219	299.983	0.299983	1.56194	1.6479	0.0016479	19.9187	4.08494	0.00408494	673.628	306.123	0.306123	1.33091	0.989688	0.000989688	4.6e-12	1.97e-08	1.47e-20
	Zotu379	5.13438	1.13721	0.00113721	56.4225	39.6305	0.0396305	1.25684	0.679089	0.000679089	5.31377	1.44945	0.00144945	61.6202	42.2705	0.0422705	1.3215	0.699039	0.000699039	0.0173594	0.0145888	1.55e-14
	Zotu37	131.072	22.8897	0.0228898	26373.8	8944.05	8.94405	1.226	0.577971	0.000577971	129.026	25.3805	0.0253805	26974.7	10130	10.13	1.21782	0.379958	0.000379958	0.0360651	0.474007	0.00137046
	Zotu114	34.7583	7.66427	0.00766427	2311.02	1176.79	1.17678	1.38194	1.09864	0.00109864	35.2311	9.01793	0.00901793	2375.36	1390.81	1.39081	1.28299	0.632648	0.000632648	0.621613	0.696229	0.000686231
	Zotu404	2.03914	0.474482	0.000474482	8.44835	3.71315	0.00371315	1.35729	1.34887	0.00134887	2.27294	0.553816	0.000553816	9.27245	4.28686	0.00428686	1.38573	1.40335	0.00140335	2.48e-21	3.46e-05	1.25e-23
	Zotu252	4.1526	0.742973	0.000742973	27.3571	9.63739	0.00963739	1.15851	0.38383	0.00038383	4.35308	0.881525	0.000881525	29.8263	11.9971	0.0119971	1.23147	0.340143	0.000340143	8.76e-07	4.97e-05	1.82e-14
	Zotu74	37.1508	5.99657	0.00599657	1978.07	648.977	0.648977	1.14456	0.327902	0.000327902	37.3443	6.96802	0.00696803	2128.62	827.923	0.827923	1.1983	0.296799	0.000296799	0.595708	0.00121729	1.71e-12
	Zotu20	480.011	121.005	0.121005	583727	382423	382.423	1.55706	1.73361	0.00173361	533.808	147.746	0.147747	614017	401740	401.74	1.47057	1.00407	0.00100407	2.21e-15	0.0768667	7.69e-18
	Zotu184	23.1682	6.77222	0.00677222	1453.16	1008.03	1.00803	1.468	2.47615	0.00247615	29.2188	9.1425	0.0091425	2061.75	1455.02	1.45502	1.89243	3.43212	0.00343212	1.11e-51	5.7e-19	8.9e-73
	Zotu201	9.35058	1.63887	0.00163887	136.261	51.7936	0.0517936	1.22179	0.679606	0.000679606	9.481	1.83512	0.00183512	141.121	54.7028	0.0547028	1.2277	0.539015	0.000539016	0.0913508	0.0459608	5.44e-08
	Zotu488	4.2666	0.743268	0.000743268	30.6586	10.8848	0.0108848	1.46843	1.05404	0.00105404	4.12654	0.829248	0.000829248	27.0935	10.1089	0.0101089	1.2514	0.755228	0.000755228	0.000492979	6.03e-13	2.43e-29
	Zotu22	830.984	203.433	0.203433	1622968	1160158	1160.16	1.46557	1.00963	0.00100963	825.752	225.252	0.225252	1518866	1013259	1013.26	1.35901	0.808068	0.000808068	0.714522	0.27489	0.00014212
	Zotu345	4.38112	0.906299	0.000906299	36.178	19.1162	0.0191162	1.23158	0.487772	0.000487772	4.40935	0.987821	0.000987821	37.4879	18.8816	0.0188816	1.26847	0.45763	0.00045763	0.487597	0.0390639	4.24e-07
	Zotu460	5.60763	1.05868	0.00105868	55.797	24.7348	0.0247348	1.16102	0.892795	0.000892795	6.13476	1.52167	0.00152167	69.9827	36.6101	0.0366101	1.30945	0.692624	0.000692624	2.26e-15	1.68e-16	1.56e-48
	Zotu261	7.0954	1.51762	0.00151762	99.2613	56.5882	0.0565882	1.1589	0.914431	0.000914431	7.96597	1.86905	0.00186904	118.069	63.147	0.063147	1.33287	0.877258	0.000877258	1.93e-26	4.49e-13	2.39e-59
	Zotu309	7.60157	1.32751	0.00132751	88.497	28.8572	0.0288572	1.22093	0.436611	0.000436611	7.61583	1.38468	0.00138468	90.141	31.5153	0.0315153	1.22169	0.348512	0.000348512	0.904304	0.538253	0.0227714
	Zotu29	348.623	86.9605	0.0869605	292548	182000	182	1.44235	0.927792	0.000927792	364.559	98.7224	0.0987224	290857	183318	183.318	1.39284	0.751194	0.000751194	0.000789039	0.712616	0.237202
	Zotu105	64.1385	14.278	0.014278	8175.08	4405.36	4.40536	1.28186	0.62702	0.00062702	68.0948	16.4	0.0164	8755.23	4957.65	4.95765	1.36271	0.742046	0.000742046	1.16e-06	0.0360308	4.9e-10
	Zotu207	8.97558	2.61937	0.00261937	208.13	192.097	0.192098	0.936521	0.989729	0.000989729	11.6988	3.29243	0.00329243	295.852	233.805	0.233805	1.48378	2.21031	0.00221031	8.56e-79	8.78e-53	8.84e-172
	Zotu50	38.296	6.91366	0.00691367	2391.05	838.428	0.838428	1.24002	0.702841	0.000702841	38.6659	8.05166	0.00805165	2535.88	1039.16	1.03916	1.23074	0.453058	0.000453058	0.376895	0.00341343	3.38e-09
	Zotu55	45.8769	11.042	0.011042	4143.32	2467.83	2.46783	0.857809	0.509319	0.000509319	57.2662	14.3589	0.0143589	6063.15	3288.39	3.28839	1.2651	0.740647	0.000740647	2.08e-75	2.78e-49	1.76e-139
	Zotu329	4.97081	1.23482	0.00123482	54.4943	41.4478	0.0414478	1.06923	0.514526	0.000514526	5.73643	1.48346	0.00148346	66.5501	47.0136	0.0470136	1.36522	0.686058	0.000686058	3.98e-31	1.2e-20	2.2e-76
	Zotu117	3.12491	0.652332	0.000652332	17.7054	7.18721	0.00718721	1.02262	0.544343	0.000544344	3.67382	0.821786	0.000821786	23.7102	9.98399	0.00998399	1.32411	0.575772	0.000575772	5.43e-54	1.07e-46	7.42e-100
	Zotu521	6.09848	1.64512	0.00164512	113.441	101.284	0.101284	1.98748	2.06459	0.00206459	5.84636	2.13569	0.00213569	108.609	104.178	0.104178	1.678	1.40545	0.00140544	1.32e-06	0.00035336	5.39e-18
	Zotu142	35.0183	13.2154	0.0132154	6045.2	6950.04	6.95004	3.47554	4.64977	0.00464977	35.0572	16.5199	0.0165199	5422.72	7060.9	7.0609	2.1561	2.55915	0.00255915	0.0238418	1.78e-10	1.23e-07
	Zotu234	24.6235	9.47081	0.00947081	2901.79	3679.91	3.67991	2.09645	2.28849	0.00228849	24.8422	11.8548	0.0118548	2800.18	3560.13	3.56013	2.02002	2.76539	0.00276539	0.0215617	0.00228763	3.66e-13
	Zotu544	2.39674	0.40789	0.00040789	8.51394	2.93296	0.00293296	1.04495	0.415146	0.000415147	2.60804	0.475686	0.000475686	10.1602	3.6371	0.0036371	1.22668	0.443352	0.000443352	2.93e-25	1.39e-26	3.43e-62
	Zotu267	4.58729	0.762129	0.000762129	32.7948	10.3734	0.0103734	0.987036	0.335611	0.000335611	5.17232	0.949224	0.000949224	41.0842	14.3777	0.0143777	1.21474	0.350875	0.000350875	1.85e-45	1.21e-40	3.45e-91
	Zotu499	3.7581	0.825082	0.000825082	27.0029	17.7177	0.0177177	0.74711	0.310012	0.000310012	4.92098	1.1689	0.0011689	43.0444	24.3113	0.0243113	1.23594	0.674238	0.000674238	3.51e-117	7.01e-71	1.48e-194
	Zotu288	4.42257	0.84672	0.00084672	31.1511	11.3075	0.0113075	1.1274	0.312174	0.000312174	4.59747	0.882458	0.000882458	34.3758	13.0263	0.0130263	1.23297	0.310686	0.000310686	4.46e-06	1.06e-07	1.4e-27
	Zotu444	2.90403	0.401005	0.000401005	11.1854	2.88989	0.00288989	1.13343	0.554835	0.000554835	2.95432	0.495622	0.000495622	12.3913	3.92996	0.00392996	1.20905	0.352376	0.000352377	0.0125953	6.55e-13	3.15e-25
	Zotu56	194.83	58.0479	0.0580479	117960	112513	112.513	1.9789	6.13864	0.00613864	223.215	77.7477	0.0777477	132324	124406	124.406	1.9041	3.02186	0.00302186	7.07e-16	0.000131861	3.63e-23
	Zotu59	138.388	42.3187	0.0423187	61490.1	45436.4	45.4364	2.29283	4.06353	0.00406354	148.194	51.6873	0.0516873	64216.7	49330.7	49.3307	1.82749	2.23741	0.00223741	0.000102433	0.714233	2.31e-10
	Zotu140	7.41575	1.5032	0.0015032	103.435	44.9836	0.0449836	1.23026	0.686638	0.000686638	7.99408	1.76736	0.00176736	111.49	51.7478	0.0517478	1.28921	0.795933	0.000795934	1.08e-13	0.00219274	8.69e-16
	Zotu6	1142.91	247.041	0.247041	2375951	1167272	1167.27	0.953974	0.306105	0.000306105	1311.46	310.803	0.310803	3102604	1410263	1410.26	1.24755	0.393803	0.000393803	1.01e-37	1.68e-34	9.49e-116
	Zotu169	12.5566	3.98582	0.00398582	521.814	400.431	0.400431	2.18881	5.05866	0.00505866	15.1553	5.18899	0.00518899	652.75	495.247	0.495247	2.15596	5.6455	0.0056455	1.35e-30	3.76e-08	1.38e-60
	Zotu439	3.54612	0.762263	0.000762263	24.4514	12.4503	0.0124503	1.3295	0.52376	0.00052376	3.60111	0.798834	0.000798834	23.592	11.9223	0.0119223	1.28392	0.481699	0.000481699	0.236557	0.107089	0.000957279
	Zotu31	437.238	126.692	0.126692	626705	442446	442.446	2.93061	4.52079	0.00452079	443.399	165.391	0.165391	628104	498382	498.382	2.30032	3.48722	0.00348722	0.997127	0.202139	0.780261
	Zotu71	126.436	26.945	0.026945	30922.6	16640.5	16.6405	1.31706	0.731424	0.000731424	129.103	32.937	0.032937	33616.7	19259.5	19.2595	1.34695	0.619838	0.000619838	0.0569019	0.0135524	2.61e-12
	Zotu425	2.84585	0.458476	0.000458476	12.1749	4.0439	0.0040439	1.21702	0.418749	0.000418749	2.78861	0.517766	0.000517766	12.3968	4.55118	0.00455118	1.2167	0.365462	0.000365462	0.00379732	0.433014	0.0282744
	Zotu79	30.4811	9.01994	0.00901994	2878.05	1975.62	1.97562	1.09732	1.54674	0.00154674	41.2696	11.5124	0.0115124	3744.48	2425.44	2.42544	1.81693	12.367	0.012367	3.33e-94	9.47e-18	3.44e-86
	Zotu139	37.4348	9.31837	0.00931837	3342.31	2330.04	2.33004	1.19905	1.76068	0.00176068	44.3262	12.4767	0.0124767	4316.45	2729.87	2.72987	1.50185	1.57929	0.00157929	1.97e-37	1.62e-17	3.58e-89
	Zotu133	48.9956	18.8432	0.0188432	10904.3	9221.9	9.2219	5.01013	16.1416	0.0161416	63.2739	25.1884	0.0251884	12760.6	10438.3	10.4383	6.71478	41.5599	0.0415599	2.3e-38	0.000112576	9.53e-29
	Zotu135	17.6899	3.76846	0.00376846	563.914	285.1	0.2851	1.31516	1.01364	0.00101364	18.1509	4.00798	0.00400798	576.313	272.969	0.272969	1.28631	0.522841	0.000522841	0.0046041	0.0537502	3.7e-05
	Zotu144	12.8361	2.31098	0.00231098	248.754	90.789	0.090789	0.926695	0.434462	0.000434462	15.133	2.91737	0.00291737	344.944	138.647	0.138647	1.21339	0.32507	0.00032507	3.96e-74	8.7e-64	3.73e-108
	Zotu368	4.15886	1.05682	0.00105682	36.7796	25.395	0.025395	0.834782	0.325043	0.000325043	5.40438	1.32402	0.00132402	56.6281	33.566	0.033566	1.34057	0.508131	0.000508131	1.05e-94	3.52e-52	1.34e-206
	Zotu101	39.6224	11.4962	0.0114962	4645.42	3029.79	3.02979	1.99844	4.71976	0.00471975	45.9891	14.305	0.014305	4905.61	3418.95	3.41895	1.61234	2.27859	0.00227859	6.06e-25	0.402019	7.77e-11
	Zotu2	909.466	190.256	0.190256	1540577	661961	661.961	1.33069	1.00101	0.00100102	947.809	225.187	0.225187	1613932	794485	794.485	1.27338	0.644998	0.000644998	0.000113112	0.260485	2.54e-08
	Zotu209	19.4866	3.39697	0.00339697	584.355	215.429	0.215429	1.00908	0.784377	0.000784378	22.7997	4.4109	0.0044109	782.199	295.936	0.295936	1.26715	0.513511	0.000513511	4.43e-70	3.44e-58	1.07e-111
	Zotu347	3.53918	0.603435	0.000603435	20.427	7.28878	0.00728877	1.45894	1.04494	0.00104494	3.34338	0.673234	0.000673234	18.3644	7.04238	0.00704238	1.24197	0.45255	0.00045255	3.34e-11	9.52e-09	1.69e-27
	Zotu555	2.19201	0.366529	0.000366529	7.56691	2.42559	0.0024256	1.19906	0.54212	0.00054212	2.28533	0.380352	0.000380352	7.68201	2.42582	0.00242582	1.21117	0.401862	0.000401862	3.72e-09	0.348645	0.000348066
	Zotu525	2.10128	0.32508	0.000325081	6.33337	1.78039	0.00178039	1.23422	0.361836	0.000361836	2.04703	0.365275	0.000365275	6.34933	2.10584	0.00210584	1.20772	0.285064	0.000285064	8.04e-05	0.58305	0.85903
	Zotu52	126.272	46.2849	0.0462849	67305.2	58812.1	58.8121	3.26224	5.59656	0.00559655	142.877	61.8884	0.0618884	79979.3	72074.2	72.0742	2.37988	3.38622	0.00338622	2.85e-08	0.000312012	3.49e-17
	Zotu182	20.001	4.41435	0.00441435	931.289	681.63	0.681629	1.34784	1.11071	0.00111071	21.7086	6.29681	0.00629681	1069.38	817.117	0.817117	1.40447	0.902348	0.000902349	7.39e-08	0.000226594	3.98e-22
	Zotu301	3.87939	0.803429	0.000803429	27.2199	10.0173	0.0100173	0.821593	0.416332	0.000416332	5.28127	0.954148	0.000954148	40.9196	13.484	0.013484	1.22334	0.371681	0.000371681	4.93e-181	1.38e-111	7.99e-186
	Zotu503	3.2828	0.561264	0.000561264	16.2685	5.63456	0.00563456	0.973352	0.41201	0.00041201	3.66873	0.708958	0.000708958	20.926	7.46866	0.00746866	1.21768	0.357183	0.000357184	2.33e-37	4.03e-49	1.8e-115
	Zotu307	1.1531	0.249466	0.000249466	2.40445	0.996687	0.000996687	1.22077	0.421727	0.000421727	1.19616	0.27594	0.00027594	2.57426	1.21146	0.00121146	1.26642	0.365333	0.000365333	0.00285546	0.0346341	7.18e-11
	Zotu247	7.34252	2.17119	0.00217119	135.707	132.987	0.132987	1.13973	1.33024	0.00133024	8.464	2.67082	0.00267082	182.784	159.615	0.159615	1.46857	1.03346	0.00103346	3.35e-23	5.17e-31	1.35e-91
	Zotu25	500.57	139.903	0.139903	690696	505111	505.111	1.20825	1.52706	0.00152706	636.055	207.56	0.20756	1005852	738770	738.77	1.52809	1.37947	0.00137947	3.42e-52	2.73e-17	1.92e-59
	Zotu268	3.87349	1.02771	0.00102771	40.3045	25.1364	0.0251364	2.21439	2.17439	0.00217439	3.5731	1.13001	0.00113001	33.6534	23.0918	0.0230918	1.60089	1.31377	0.00131377	1.99e-10	8.63e-10	3.33e-41
	Zotu255	13.7965	2.95444	0.00295444	377.85	180.261	0.180261	1.35072	0.938516	0.000938516	14.2306	3.38044	0.00338045	376.085	185.237	0.185237	1.27747	0.631257	0.000631257	0.00589746	0.683619	0.082876
	Zotu445	2.99633	0.517567	0.000517567	14.5115	6.47674	0.00647674	1.11094	0.363218	0.000363218	3.1699	0.604928	0.000604929	15.8727	6.42671	0.00642671	1.23285	0.381359	0.000381359	1.5e-11	2.36e-08	1.56e-31
	Zotu19	548.845	95.0288	0.0950288	476307	167015	167.015	1.2673	0.782424	0.000782424	551.25	110.592	0.110592	486514	173301	173.301	1.24049	0.482206	0.000482206	0.718108	0.078535	6.78e-06
	Zotu199	11.8507	3.30077	0.00330077	357.935	234.688	0.234688	1.46629	1.86524	0.00186524	13.5123	3.96976	0.00396976	415.03	272.845	0.272845	1.49559	1.44877	0.00144877	6.83e-22	1.4e-05	7.07e-34
	Zotu325	7.86348	1.54046	0.00154046	108.772	48.8202	0.0488202	1.46871	1.13951	0.00113951	7.53211	1.68854	0.00168854	103.846	55.2695	0.0552695	1.26065	0.520478	0.000520478	1.49e-06	0.000923735	0.0226607
	Zotu462	2.4338	0.506505	0.000506505	9.82893	4.62092	0.00462092	1.01445	0.485523	0.000485523	2.72281	0.579413	0.000579413	12.3501	5.35426	0.00535426	1.23135	0.439181	0.000439181	1.05e-30	5.6e-29	2.96e-61
	Zotu124	21.9546	4.19766	0.00419766	795.746	262.748	0.262748	1.29594	0.42738	0.00042738	21.5535	4.35943	0.00435943	753.701	260.686	0.260686	1.21913	0.378753	0.000378753	0.0331177	0.000151893	3e-08
	Zotu43	106.705	23.6795	0.0236795	22427.4	13571	13.571	1.39667	1.12099	0.001121	108.02	26.066	0.026066	22637.6	14736.5	14.7365	1.26517	0.553768	0.000553768	0.380628	0.534069	0.000277971
	Zotu93	19.479	3.08123	0.00308123	548.067	153.27	0.15327	1.13626	0.317899	0.000317899	20.3538	3.23851	0.00323851	577.609	158.879	0.158879	1.1927	0.271135	0.000271135	6.84e-10	9.76e-05	7.97e-13
	Zotu163	10.8358	2.29316	0.00229316	199.025	91.8951	0.0918951	1.22143	0.621023	0.000621023	11.106	2.43308	0.00243308	216.566	99.3028	0.0993028	1.25947	0.523104	0.000523105	0.00842853	3.83e-05	4.86e-11
	Zotu221	10.7743	2.62518	0.00262518	249.284	140.871	0.140871	1.19123	0.935611	0.000935611	12.5222	3.16424	0.00316424	309.843	171.225	0.171225	1.43267	1.09694	0.00109694	1.35e-37	2.07e-15	5.88e-72
	Zotu375	3.53266	0.661554	0.000661554	20.7047	7.39432	0.00739432	1.0239	0.380734	0.000380734	3.87464	0.80493	0.00080493	24.9282	9.90403	0.00990403	1.18739	0.349388	0.000349388	6.54e-23	7.9e-23	1.2e-47
	Zotu7	1452.54	415.812	0.415812	5740800	4249612	4249.61	1.17481	1.29334	0.00129334	1903.61	596.64	0.59664	8499890	6321806	6321.81	1.65076	2.4952	0.0024952	1.03e-68	6.74e-22	3.8e-98
	Zotu455	2.31763	0.497764	0.000497765	10.3567	5.40255	0.00540255	1.25187	0.661379	0.000661379	2.43621	0.569864	0.000569864	10.9224	5.2773	0.0052773	1.3399	0.767816	0.000767816	6.32e-06	0.00283027	2.36e-11
	Zotu220	5.78324	1.14469	0.00114469	56.6743	30.7142	0.0307142	1.08455	0.850842	0.000850843	6.4891	1.4142	0.0014142	74.0174	39.2546	0.0392547	1.39413	1.11892	0.00111892	1.02e-31	1.96e-28	2.76e-100
	Zotu18	472.966	116.139	0.116139	470402	284828	284.829	1.31274	0.584792	0.000584792	485.286	128.524	0.128524	480974	297974	297.974	1.33094	0.597954	0.000597954	0.05659	0.508518	0.449921
	Zotu4	1803.36	317.065	0.317066	5126423	1708023	1708.02	1.19383	0.382598	0.000382598	1858.2	347.245	0.347245	5215628	1785891	1785.89	1.20657	0.345128	0.000345128	0.00037796	0.391406	0.0134094
	Zotu511	3.25454	0.741571	0.000741571	20.9458	13.3347	0.0133347	1.16286	0.40647	0.00040647	3.43362	0.856619	0.000856619	23.5493	14.8938	0.0148938	1.31005	0.478767	0.000478767	1.35e-05	1.17e-05	5.42e-28
	Zotu240	17.8204	4.03756	0.00403756	645.554	337.353	0.337353	0.832091	1.087	0.001087	24.7913	5.97871	0.00597871	1066.73	524.053	0.524053	1.40786	1.78169	0.00178169	2.06e-148	3.35e-82	9.6e-168
	Zotu151	10.959	2.01972	0.00201972	187.78	60.1671	0.0601671	1.18443	0.375205	0.000375205	11.1603	2.10662	0.00210662	195.145	65.7959	0.0657959	1.21721	0.347499	0.000347499	0.0520423	0.0238562	1.63e-06
	Zotu44	251.26	55.3102	0.0553102	124575	72431.6	72.4316	0.95691	0.513365	0.000513365	303.8	69.8475	0.0698475	164612	92980	92.98	1.25856	0.533178	0.000533178	4.11e-65	5.35e-26	4.14e-103
	Zotu270	9.26566	1.7694	0.0017694	157.377	72.0636	0.0720636	1.45554	4.29109	0.00429109	9.9477	2.13195	0.00213195	169.788	77.026	0.077026	1.57469	5.98728	0.00598728	4.78e-15	8.12e-05	3.26e-19
	Zotu183	77.9983	24.5366	0.0245366	19945.8	14059.2	14.0593	3.96931	6.97357	0.00697357	84.7314	32.7107	0.0327107	22441.4	17519.3	17.5193	2.8997	5.50427	0.00550427	5.23e-06	0.0789038	2.04e-19
	Zotu150	35.5804	11.4651	0.0114651	4645.31	3932.71	3.93271	2.86845	4.95608	0.00495608	38.146	15.2499	0.0152499	4881.99	4632.47	4.63246	2.68416	9.36744	0.00936744	0.010182	0.295085	0.00248687
	Zotu316	7.12535	1.16985	0.00116985	80.675	29.6835	0.0296835	1.17939	0.505736	0.000505736	7.27634	1.49088	0.00149088	87.6456	36.3713	0.0363713	1.2435	0.496301	0.000496301	0.0365693	0.000111086	1.34e-13
	Zotu334	8.87794	2.7949	0.0027949	279.011	301.763	0.301763	1.14749	0.620785	0.000620785	10.1805	3.26993	0.00326993	277.312	257.651	0.257651	1.39546	0.999022	0.000999022	1.57e-20	3.2e-07	3.02e-17
	Zotu77	48.6879	6.97033	0.00697033	3254.3	762.846	0.762846	1.08777	0.559273	0.000559273	51.6129	7.96175	0.00796175	3676.52	1006.08	1.00608	1.20651	0.496291	0.000496291	2.79e-16	2.09e-20	6.81e-36
	Zotu486	3.26746	0.497577	0.000497577	14.3432	4.40336	0.00440337	0.939885	0.332207	0.000332208	3.67486	0.576741	0.000576741	18.6668	5.29247	0.00529247	1.21403	0.351508	0.000351508	1.01e-57	1.08e-83	6.62e-138
	Zotu429	4.52378	0.831379	0.000831379	33.8993	14.2573	0.0142573	1.18373	0.578124	0.000578124	4.72623	0.946089	0.000946089	35.6158	13.4851	0.0134851	1.22946	0.470927	0.000470927	1.42e-07	1.6e-05	1.55e-13
	Zotu564	2.16287	0.324057	0.000324057	6.63557	1.77445	0.00177445	1.26321	0.45202	0.00045202	2.17734	0.34722	0.00034722	6.45918	1.75421	0.00175421	1.21834	0.344583	0.000344583	0.515395	0.010157	0.044202
	Zotu23	534.443	114.996	0.114996	565914	309282	309.282	1.2087	0.895482	0.000895482	570.852	130.938	0.130938	620884	318815	318.815	1.30506	0.821638	0.000821638	4.47e-12	2.58e-05	3.4e-27
	Zotu75	127.841	25.8272	0.0258272	32557.6	18537.3	18.5373	1.57304	1.39002	0.00139002	125.75	31.2686	0.0312686	31070.7	18629.8	18.6298	1.40719	0.980463	0.000980463	0.0432078	0.0153115	1.47e-07
	Zotu615	1.68444	0.293413	0.000293413	4.29932	1.26345	0.00126345	1.24177	0.375976	0.000375976	1.64319	0.318989	0.000318989	4.29416	1.49147	0.00149147	1.20663	0.283992	0.000283992	0.00163964	0.306223	0.946932
	Zotu120	38.9457	9.6618	0.0096618	3482.16	2212.47	2.21247	1.47235	0.88794	0.00088794	39.2973	10.6158	0.0106158	3405.8	2192.96	2.19296	1.40526	0.7746	0.0007746	0.650893	0.362271	0.0605874
	Zotu235	12.5951	2.23082	0.00223082	249.845	96.1564	0.0961564	1.15776	0.491207	0.000491207	13.1023	2.50878	0.00250878	268.331	96.7133	0.0967133	1.24329	0.423785	0.000423785	3.81e-06	6.84e-07	4.65e-19
	Zotu123	16.4139	2.98768	0.00298768	440.12	146.943	0.146943	1.26661	0.415187	0.000415187	16.405	3.19081	0.00319081	434.662	148.423	0.148423	1.24129	0.398854	0.000398854	0.743791	0.340502	0.535241
	Zotu164	11.3704	2.401	0.002401	230.884	110.282	0.110282	1.18771	0.560427	0.000560427	11.9431	2.67745	0.00267745	251.167	119.497	0.119497	1.2796	0.539568	0.000539568	4.38e-06	0.000392117	1.91e-22
	Zotu3	1050.77	186.256	0.186256	1825072	664262	664.262	1.26465	0.42567	0.00042567	1054.84	204.827	0.204827	1795550	654548	654.548	1.23617	0.378103	0.000378103	0.922793	0.446677	0.182805
	Zotu16	1113.76	269.573	0.269573	2678413	1983864	1983.86	1.32147	0.440479	0.000440479	1125.12	302.798	0.302799	2768973	2105327	2105.33	1.35419	0.631874	0.000631874	0.890088	0.850098	0.794262
	Zotu478	2.05943	0.516752	0.000516752	8.96581	5.90786	0.00590786	0.751706	0.522559	0.000522559	2.80252	0.755281	0.000755281	15.5695	9.39283	0.00939283	1.26937	0.578182	0.000578182	9.66e-114	4.11e-71	7.16e-178
	Zotu143	20.9698	3.62366	0.00362366	682.015	228.141	0.228141	1.21208	0.391436	0.000391436	21.419	3.78986	0.00378986	687.389	225.831	0.225831	1.21184	0.333251	0.000333252	0.00489312	0.370199	0.0107128
	Zotu483	2.28788	0.414771	0.000414771	8.41559	3.49546	0.00349546	0.840269	0.383386	0.000383386	2.79372	0.604921	0.000604921	12.6629	5.49647	0.00549647	1.22831	0.421449	0.000421449	9.5e-85	1.04e-77	8.62e-169
	Zotu121	105.132	18.2918	0.0182918	18200.8	8209.78	8.20978	1.46096	0.82347	0.00082347	99.381	20.83	0.02083	16622.9	8734.9	8.7349	1.25414	0.497242	0.000497242	2.75e-12	1.12e-08	9.89e-19
	Zotu241	24.4073	4.43886	0.00443886	984.061	412.778	0.412778	1.14802	1.05158	0.00105158	27.3561	5.64795	0.00564795	1193.83	476.043	0.476043	1.39497	1.64909	0.00164909	1.39e-34	2.7e-26	4.16e-74
	Zotu415	5.62654	1.39911	0.00139911	71.3427	45.007	0.045007	1.4088	1.12838	0.00112838	6.16073	1.61107	0.00161107	78.0921	50.7209	0.0507209	1.44056	0.957402	0.000957402	2.99e-13	0.00992106	7.51e-16
	Zotu38	222.233	50.2865	0.0502865	95111	44420.8	44.4208	1.16858	0.798833	0.000798833	253.859	59.1883	0.0591883	112674	54803.8	54.8038	1.31844	0.684824	0.000684824	4.46e-34	9.75e-12	2.35e-43
	Zotu102	47.4928	11.2882	0.0112882	5190.97	3567.52	3.56752	1.34934	0.940108	0.000940108	49.5805	13.948	0.013948	5642.77	3914.16	3.91416	1.41647	0.860479	0.000860479	0.00509848	0.0171743	5.82e-16
	Zotu97	31.2782	7.56067	0.00756067	2106.15	1179.78	1.17978	1.42878	2.97218	0.00297218	36.2188	9.12457	0.00912457	2498.24	1413.21	1.41321	1.52347	1.84394	0.00184395	1.02e-35	1.74e-09	3.96e-53
	Zotu485	3.09107	0.51779	0.00051779	14.2119	4.69524	0.00469524	1.14665	0.508608	0.000508608	3.14647	0.602142	0.000602142	15.2767	5.44202	0.00544202	1.20575	0.355104	0.000355104	0.045282	3.41e-05	3.5e-20
	Zotu88	22.4076	4.29338	0.00429338	852.511	346.435	0.346435	1.20232	0.676499	0.000676499	23.5105	4.95227	0.00495227	935.991	377.341	0.377341	1.29301	0.596287	0.000596287	6.05e-07	1.5e-07	3.29e-27
	Zotu53	93.1394	23.014	0.023014	17998	11060.2	11.0602	0.561374	0.234024	0.000234024	149.771	37.1258	0.0371258	39058.1	19784.7	19.7847	1.27388	0.654001	0.000654001	3.99e-223	6.17e-150	4.41e-263
	Zotu352	2.97994	0.643188	0.000643188	16.2808	8.94513	0.00894513	1.20897	1.0008	0.00100081	3.16356	0.718862	0.000718862	17.6749	9.76492	0.00976492	1.23422	0.470234	0.000470234	1.02e-08	0.000286096	9.34e-20
	Zotu154	16.2103	3.61456	0.00361456	527.299	301.192	0.301192	0.966567	0.44316	0.00044316	19.9579	4.17883	0.00417883	658.804	295.39	0.29539	1.28829	0.589841	0.000589841	1.28e-83	1.32e-26	9.55e-108
	Zotu46	202.522	43.1125	0.0431125	84530.6	51927.8	51.9278	1.58119	1.33446	0.00133446	197.993	52.4724	0.0524724	82320.6	52687.8	52.6878	1.4718	1.15155	0.00115155	0.00545422	0.147829	2.82e-05
	Zotu35	119.67	17.6098	0.0176098	20382.6	5648.81	5.64881	1.17354	0.463711	0.000463711	121.422	18.7761	0.0187761	20922.3	6118.11	6.11811	1.19288	0.372875	0.000372875	0.0104514	0.0236978	0.000305015
	Zotu308	9.19973	1.44802	0.00144802	130.438	43.5866	0.0435866	1.34654	0.478489	0.000478489	8.93462	1.60313	0.00160313	118.785	38.5152	0.0385152	1.22411	0.358635	0.000358635	0.000351067	9.1e-08	3.18e-25
	Zotu376	5.64754	1.07084	0.00107084	52.3372	25.1781	0.0251781	1.12221	0.374117	0.000374491	5.90173	1.22817	0.00122817	58.2375	28.86	0.02886	1.21659	0.330031	0.000330362	3.97e-06	2.57e-06	2.91e-23
	Zotu315	7.74459	2.28095	0.00228095	179.48	144.408	0.144408	1.79126	1.12535	0.00112535	7.56496	2.55196	0.00255196	166.955	148.332	0.148332	1.51828	1.06022	0.00106022	0.00893782	0.000296122	3.89e-12
	Zotu187	11.3103	1.85354	0.00185355	197.417	66.4228	0.0664228	1.41205	0.516331	0.000516331	10.4471	2.04717	0.00204717	176.578	66.5803	0.0665803	1.22178	0.329244	0.000329244	1.84e-22	1.46e-11	7.42e-40
	Zotu28	370.107	83.9574	0.0839574	289664	191807	191.807	1.32942	0.611619	0.000611619	380.72	95.9106	0.0959106	295294	193810	193.81	1.36336	0.666791	0.000666791	0.0548167	0.646326	0.450014
	Zotu100	43.6227	8.76525	0.00876525	3649.32	2048.47	2.04847	1.31975	0.972268	0.000972269	44.7445	10.8931	0.0108931	3933.69	2244.56	2.24456	1.37079	0.852447	0.000852447	0.0201326	0.00280956	1.65e-15
	Zotu219	7.93784	1.74506	0.00174506	122.152	71.6906	0.0716906	1.17295	0.666602	0.000666602	8.35515	1.96791	0.00196791	135.922	76.6094	0.0766094	1.25222	0.43796	0.00043796	5.09e-06	2.47e-06	1.3e-29
	Zotu136	16.1949	2.51496	0.00251496	378.459	117.177	0.117177	1.23618	0.487213	0.000487213	15.8149	2.78253	0.00278253	378.285	125.084	0.125084	1.21134	0.361325	0.000361325	0.00257815	0.812172	0.974825
	Zotu30	444.117	115.629	0.115629	508537	435838	435.838	1.4136	0.595017	0.000595017	454.829	132.06	0.13206	506036	430363	430.363	1.41209	0.71089	0.00071089	0.272582	0.53117	0.0727357
	Zotu112	15.5554	2.80445	0.00280445	398.083	167.683	0.167683	1.23483	0.604918	0.000604918	15.6596	3.2523	0.0032523	408.832	171.773	0.171773	1.23504	0.462522	0.000462522	0.548888	0.0965313	0.000226318
	Zotu250	8.32552	1.65592	0.00165592	119.391	50.2719	0.0502719	1.03832	0.691171	0.000691171	9.54369	1.87731	0.00187731	145.986	57.0907	0.0570907	1.25513	0.575936	0.000575936	2.72e-49	2.61e-27	1.13e-85
	Zotu87	96.4277	17.5153	0.0175153	14472.6	5346.57	5.34657	1.25083	0.996437	0.000996437	99.4533	19.8286	0.0198286	15543	5966.84	5.96684	1.27103	0.69891	0.00069891	0.000157087	6.46e-06	7.05e-17
	Zotu1	5320.61	992.228	0.992228	45863714	14161378	14161.4	1.21378	0.385597	0.000385597	5432.23	975.951	0.975951	45762297	14789075	14789.1	1.19209	0.283859	0.000283859	0.0172975	0.614791	0.109077
	Zotu186	19.7706	3.53371	0.00353371	630.472	256.304	0.256304	0.972612	0.567938	0.000567938	22.9442	4.74899	0.00474899	859.481	373.239	0.373239	1.27329	0.750812	0.000750812	4.97e-55	1.31e-48	7.19e-89
	Zotu374	12.4443	3.1068	0.0031068	362.769	205.205	0.205205	1.43338	1.95078	0.00195078	14.3757	3.83283	0.00383283	433.688	247.742	0.247742	1.55998	1.48101	0.00148101	8.63e-31	1.41e-10	2.18e-48
	Zotu387	3.03444	0.651258	0.000651258	16.2392	6.44083	0.00644082	0.725808	0.272968	0.000272968	4.2686	0.906482	0.000906482	27.2913	11.1255	0.0111255	1.20718	0.385266	0.000385266	2.3e-177	1.8e-123	4.63e-207
	Zotu94	8.77032	1.48086	0.00148086	120.84	53.0766	0.0530766	1.39471	5.52673	0.00552673	8.87477	1.62439	0.00162439	125.155	57.4947	0.0574947	1.49914	7.90195	0.00790195	0.191082	0.140889	6.55e-06
	Zotu257	6.86831	1.97042	0.00197042	120.938	90.6218	0.0906218	1.42334	2.62272	0.00262272	8.15715	2.24804	0.00224804	144.696	104.144	0.104144	1.62861	2.61274	0.00261274	1.68e-37	4.92e-10	1.23e-51
	Zotu178	19.6068	4.17192	0.00417192	850.317	491.982	0.491982	1.5821	1.1787	0.0011787	19.5882	5.04362	0.00504362	806.224	457.845	0.457845	1.45787	0.942628	0.000942628	0.639334	0.128735	8.3e-08
	Zotu81	46.6662	9.03388	0.00903388	3671.96	1400.83	1.40083	1.13312	0.572074	0.000572074	51.1329	10.0668	0.0100668	4032.78	1569.66	1.56966	1.22711	0.488781	0.000488781	3.3e-24	4.43e-07	5.26e-26
	Zotu452	2.58826	0.445684	0.000445685	10.3966	3.53503	0.00353503	1.04101	0.31514	0.00031514	2.78097	0.520618	0.000520618	12.1396	4.56791	0.00456791	1.19404	0.308762	0.000308762	2.97e-16	1.63e-16	1.54e-46
	Zotu417	4.98041	0.956606	0.000956606	40.9393	16.9136	0.0169136	1.06657	0.733639	0.000733639	5.7336	1.11516	0.00111516	52.2418	22.0127	0.0220127	1.32434	0.684391	0.000684391	2.38e-51	5.04e-31	1.58e-84
	Zotu14	445.771	79.2053	0.0792053	320737	121241	121.241	1.36077	0.65392	0.00065392	433.038	82.7331	0.0827331	303675	127626	127.626	1.23255	0.405722	0.000405722	0.000980805	0.000294267	3.5e-05
	Zotu266	7.44048	1.25475	0.00125475	87.007	29.95	0.0299499	1.05271	0.406124	0.000406124	8.31621	1.54034	0.00154034	103.417	38.4557	0.0384557	1.22386	0.378777	0.000378777	2.75e-37	5e-22	1.86e-54
	Zotu26	358.214	82.826	0.082826	293098	181398	181.398	1.64557	1.70351	0.00170351	357.503	106.005	0.106005	299511	213446	213.446	1.44741	1.12771	0.00112771	0.234966	0.368795	0.0208364
	Zotu471	2.57231	0.54212	0.00054212	12.7691	7.6394	0.0076394	1.47444	0.832134	0.000832134	2.49607	0.577	0.000577	11.6366	7.10072	0.00710072	1.31716	0.64982	0.00064982	0.00134273	0.000106864	2.96e-23
	Zotu491	2.98547	0.513717	0.000513717	14.1499	5.47486	0.00547486	1.29817	0.469486	0.000469487	2.90969	0.544647	0.000544647	13.3465	5.11884	0.00511884	1.21171	0.361422	0.000361422	0.000995779	0.00419026	1.9e-08
	Zotu224	8.87853	1.5905	0.0015905	139.527	66.1805	0.0661805	1.57397	1.54974	0.00154974	8.64551	1.97498	0.00197498	137.919	69.585	0.069585	1.43012	1.13382	0.00113382	0.00329299	0.446584	0.385442
	Zotu418	4.16726	0.94142	0.00094142	36.6543	23.6473	0.0236474	1.21474	0.392602	0.000392602	4.34284	1.11985	0.00111985	39.1227	25.3343	0.0253343	1.30314	0.472441	0.000472441	0.00205716	0.0214166	2.17e-09
	Zotu514	2.46228	0.46722	0.00046722	10.4327	4.67089	0.00467089	1.06869	0.437311	0.000437311	2.73339	0.626281	0.000626281	12.829	7.07219	0.00707219	1.25405	0.515373	0.000515373	1.19e-22	1.37e-10	3.31e-44
	Zotu398	2.41426	0.5385	0.0005385	11.8725	6.72056	0.00672056	1.46019	0.707416	0.000707416	2.37661	0.578533	0.000578533	11.1879	6.8027	0.0068027	1.33165	0.54037	0.00054037	0.0595641	0.00228409	5.01e-11
	Zotu165	27.6474	6.40848	0.00640848	1458.48	696.527	0.696527	1.27254	0.729666	0.000729666	29.0232	7.0548	0.0070548	1526.38	723.491	0.723491	1.28868	0.512186	0.000512186	5.04e-06	0.0212029	3.95e-09
	Zotu289	6.2304	1.12024	0.00112024	64.617	29.4928	0.0294928	1.36434	0.496273	0.000496273	5.99445	1.23565	0.00123565	59.3915	28.2483	0.0282483	1.2335	0.424802	0.000424802	2.46e-05	0.000106423	2.88e-26
	Zotu176	8.12458	1.45254	0.00145254	103.723	38.7159	0.0387159	1.03284	0.896965	0.000896965	9.21771	1.65987	0.00165987	130.276	47.1521	0.0471521	1.25984	0.731428	0.000731428	2.54e-49	8.96e-39	7.51e-98
	Zotu260	4.38502	0.873541	0.000873541	34.2536	17.578	0.017578	1.29768	0.654907	0.000654907	4.37783	1.03268	0.00103268	35.649	19.8084	0.0198084	1.27619	0.463892	0.000463892	0.614683	0.46374	0.000299148
	Zotu487	2.02582	0.319205	0.000319205	6.02819	1.80759	0.00180759	1.29157	0.447425	0.000447425	1.94824	0.352612	0.000352612	5.77555	1.99531	0.00199531	1.19663	0.320673	0.000320673	3.82e-07	0.00136165	0.000162548
	Zotu211	9.10927	2.18497	0.00218497	176.505	106.72	0.10672	1.05197	0.359855	0.000359855	10.4589	2.54498	0.00254498	204.648	109.303	0.109303	1.28231	0.522807	0.000522807	3.02e-32	7.97e-11	2.45e-56
	Zotu259	3.36622	0.756234	0.000756234	22.6037	13.4471	0.0134471	1.54083	1.79154	0.00179154	3.45347	0.843489	0.000843489	23.5757	13.8014	0.0138014	1.33614	0.857819	0.00085782	0.0154229	0.0315296	1.84e-12
	Zotu119	80.3151	28.3145	0.0283145	26694.5	27980.5	27.9805	2.57116	3.24068	0.00324068	81.4424	34.6864	0.0346864	26480.8	30652.4	30.6524	1.99873	2.25885	0.00225885	0.425689	4.78e-05	0.02443
	Zotu484	4.14878	0.99631	0.00099631	36.9911	25.2923	0.0252923	1.34127	0.73089	0.00073089	4.25548	1.08911	0.00108911	38.8242	27.437	0.027437	1.35703	0.570678	0.000570678	0.0795261	0.222687	3.92e-05
	Zotu8	854.276	218.708	0.218708	1658653	1314603	1314.6	1.29702	0.379105	0.000379105	863.688	223.191	0.223191	1534033	1085246	1085.25	1.28923	0.522281	0.000522281	0.497066	0.268508	7.26e-08
	Zotu45	101.571	18.4245	0.0184245	16887.6	6472.59	6.47258	1.35741	0.382333	0.000382333	96.1421	19.469	0.0194691	15452.5	6485.14	6.48514	1.21867	0.315109	0.00031511	9.45e-11	1.99e-07	2.26e-23
	Zotu237	16.5734	2.49828	0.00249828	419.332	134.44	0.13444	1.39267	0.72583	0.00072583	16.056	2.8775	0.0028775	385.305	133.074	0.133074	1.26186	0.535316	0.000535316	1.1e-05	1.13e-08	6.06e-21
	Zotu70	183.816	58.2324	0.0582324	108670	86742.4	86.7425	2.15993	3.87761	0.00387761	210.946	74.8454	0.0748454	126583	110635	110.635	1.93608	2.96295	0.00296295	4.66e-14	0.0299663	1e-26
	Zotu354	8.94395	2.0804	0.0020804	183.827	125.725	0.125725	1.50394	0.983724	0.000983724	9.09224	2.52463	0.00252463	183.651	129.861	0.129861	1.43435	0.820298	0.000820298	0.411171	0.54492	0.696859
	Zotu160	30.0322	5.82496	0.00582496	1566.04	732.476	0.732476	1.22541	0.334405	0.000334405	30.4424	6.16054	0.00616054	1534.02	629.083	0.629083	1.22126	0.305095	0.000305095	0.147916	0.598771	0.98199
	Zotu298	8.74445	1.42087	0.00142087	114.123	34.4354	0.0344354	1.25169	0.639812	0.000639812	8.60678	1.62144	0.00162144	115.388	38.8366	0.0388366	1.22322	0.376061	0.000376061	0.0156945	0.80935	0.0144424
	Zotu395	7.65625	1.46809	0.00146809	111.961	70.8871	0.0708871	1.58572	1.91902	0.00191902	7.37461	1.85902	0.00185902	110.139	73.4414	0.0734414	1.42513	1.16203	0.00116204	9.07e-06	0.144157	0.0245481
	Zotu275	9.69388	3.04189	0.00304189	293.071	238.905	0.238905	1.85542	2.24955	0.00224955	10.9926	4.096	0.004096	364.899	299.14	0.29914	1.83144	2.01086	0.00201086	1e-11	1.84e-05	1.75e-34
A2	Actinobacteriota	1.41392	0.252594	0.000252594	3.14255	0.912578	0.000912578	0.893537	0.301794	0.000301794	1.70987	0.33865	0.00033865	4.37336	1.49431	0.00149431	1.21105	0.339973	0.000339973	4.86e-90	1.79e-88	1.91e-120
	Bacteroidota	7.02042	1.07433	0.00107433	69.062	18.4716	0.0184716	0.986474	0.283802	0.000283802	7.66118	1.39396	0.00139396	87.1934	27.0917	0.0270917	1.22659	0.325406	0.000325407	5.03e-28	4.14e-57	1.76e-91
	Firmicutes	6.5411	1.16507	0.00116507	68.2011	22.6271	0.022627	0.983674	0.372512	0.000372512	7.50565	1.36348	0.00136348	86.3433	28.5896	0.0285896	1.23152	0.354396	0.000354396	1.12e-56	2.57e-48	3.76e-96
	Proteobacteria	0.510161	0.0869578	8.7e-05	0.415839	0.138763	0.000138763	0.933541	0.310515	0.000310515	0.59747	0.122102	0.000122102	0.551755	0.206177	0.000206177	1.20762	0.341054	0.000341054	4.02e-64	4.94e-55	5.04e-94
	Lachnospiraceae	2.76796	0.601169	0.000601169	14.5976	7.66092	0.00766092	1.10616	0.346877	0.000346877	3.05944	0.704885	0.000704885	16.819	8.68615	0.00868615	1.29199	0.451527	0.000451527	9.24349e-21	2.25834e-09	2.59641e-38
	Oscillospiraceae	0.477099	0.0818021	8.18021e-05	0.351846	0.10723	0.00010723	0.788871	0.314967	0.000314967	0.621567	0.118854	0.000118854	0.554174	0.184153	0.000184153	1.2292	0.381404	0.000381404	4.14185e-155	3.65903e-145	2.62762e-191
	Prevotellaceae	5.81623	0.970538	0.000970538	50.1527	14.1886	0.0141886	0.991036	0.293989	0.000293989	6.32748	1.27678	0.00127678	63.4499	22.4192	0.0224192	1.22601	0.342903	0.000342903	8.91392e-20	4.30111e-44	2.66865e-83
	Ruminococcaceae	0.574738	0.106641	0.000106641	0.519065	0.173272	0.000173272	1.00938	0.347293	0.000347293	0.637853	0.132202	0.000132202	0.642207	0.238245	0.000238245	1.22808	0.351138	0.000351138	3.65363e-27	2.32529e-33	9.52205e-72
	Rikenellaceae	1.22492	0.248823	0.000248823	2.88775	1.29749	0.00129749	1.2517	0.967055	0.000967055	1.35713	0.303914	0.000303914	3.24592	1.39793	0.00139793	1.37722	0.951725	0.000951725	9.20028e-24	5.31907e-09	5.90252e-39
	Atopobiaceae	1.1473	0.232502	0.000232502	2.30376	0.96563	0.00096563	1.08242	0.426841	0.000426841	1.29916	0.287437	0.000287437	2.81493	1.25644	0.00125644	1.28277	0.436364	0.000436364	1.15823e-33	4.19182e-21	2.20287e-55
	Eggerthellaceae	0.543846	0.0952994	9.52994e-05	0.487757	0.191	0.000191	1.05564	0.811054	0.000811054	0.606238	0.130646	0.000130647	0.619549	0.247742	0.000247742	1.27717	0.712287	0.000712287	1.04067e-29	8.1596e-37	1.7184e-79
	Acholeplasmataceae	6.69265	1.2427	0.0012427	72.9778	26.0573	0.0260573	0.915457	0.379846	0.000379846	7.97603	1.60886	0.00160886	100.294	38.607	0.038607	1.21253	0.367009	0.000367009	2.50146e-70	1.00838e-60	3.21061e-98
	Erysipelatoclostridiaceae	4.88279	0.866221	0.000866221	37.7988	11.7306	0.0117306	1.30278	0.426548	0.000426548	4.77815	0.888436	0.000888436	36.3597	12.3846	0.0123845	1.23325	0.344692	0.000344692	0.00215894	0.00376374	9.05753e-06
	Muribaculaceae	1.5569	0.353439	0.000353439	4.90485	2.19959	0.00219959	1.48587	1.03512	0.00103512	1.53487	0.383499	0.000383499	4.61231	2.24858	0.00224858	1.32379	0.757727	0.000757727	0.0971228	0.0024691	2.73293e-07
	Zotu122	23.5944	11.9438	0.0119438	3693.9	4749.27	4.74927	4.92396	11.7971	0.0117971	29.4514	15.3926	0.0153926	4227.69	5190.27	5.19027	4.656	13.8338	0.0138338	3.9e-18	5.37e-06	1.54e-14
	Zotu295	12.098	2.94674	0.00294674	378.281	229.823	0.229823	1.92066	3.48071	0.00348071	13.563	4.25051	0.00425051	421.449	264.399	0.264399	1.83682	3.38491	0.00338491	4.95e-15	0.00167385	7.62e-19
	Zotu354	9.53347	2.31486	0.00231486	203.667	139.536	0.139536	1.38484	0.91453	0.00091453	10.4002	2.92188	0.00292188	234.931	167.65	0.16765	1.52184	1.05694	0.00105694	1.73e-09	0.00237281	1.08e-18
	Zotu267	5.072	1.04778	0.00104778	45.0652	21.1607	0.0211606	1.36726	0.549586	0.000549586	5.04325	1.0786	0.0010786	42.5427	21.9218	0.0219218	1.24462	0.36071	0.00036071	0.489493	0.000313037	0.000384016
	Zotu256	9.0816	2.82488	0.00282488	262.589	189.885	0.189885	2.44612	5.1271	0.0051271	10.6592	3.5441	0.0035441	314.487	225.115	0.225115	2.19565	3.44774	0.00344773	1.72e-23	5.08e-06	3.68e-52
	Zotu3	1031.73	217.084	0.217084	2064613	945620	945.62	1.35363	1.5244	0.0015244	1132.82	266.873	0.266873	2288164	1021154	1021.15	1.43624	1.15551	0.00115551	7.18e-18	8.55e-07	3.06e-29
	Zotu101	162.123	47.7355	0.0477355	82017.2	52977.4	52.9774	6.32088	34.8551	0.0348551	179.732	60.6341	0.0606341	85558.1	58467.1	58.4671	4.36975	19.2783	0.0192783	2.03e-10	0.304068	1.77e-07
	Zotu560	3.76898	0.898646	0.000898646	31.5344	24.7127	0.0247127	1.42532	0.543338	0.000543339	3.71062	1.02815	0.00102815	31.3554	26.2475	0.0262475	1.3363	0.461116	0.000461117	0.0137264	0.00227469	0.000185201
	Zotu43	87.2713	16.6445	0.0166445	13159.3	4692.88	4.69288	1.15111	0.989392	0.000989392	97.4828	20.7847	0.0207847	15891.3	6068.57	6.06857	1.33884	0.927955	0.000927955	5.85e-30	5.92e-25	2.16e-58
	Zotu455	1.46431	0.30562	0.00030562	3.78978	1.71862	0.00171862	1.16249	0.602125	0.000602125	1.60249	0.360229	0.000360229	4.39924	2.0484	0.0020484	1.33554	0.671331	0.000671331	1.13e-18	6.26e-11	2.12e-42
	Zotu169	14.6546	3.67933	0.00367933	566.698	389.822	0.389822	1.69231	2.26736	0.00226736	16.5892	5.18085	0.00518085	676.361	466.18	0.46618	1.95768	3.55145	0.00355145	1.51e-16	6.57e-07	6.01e-41
	Zotu13	636.561	180.116	0.180116	1280731	862103	862.103	18.7763	53.0999	0.0530999	650.922	252.695	0.252695	1306831	894986	894.986	14.3393	50.6025	0.0506025	0.456357	0.679586	1.19e-07
	Zotu17	521.141	129.523	0.129523	635617	469472	469.472	1.13938	1.34933	0.00134933	641.695	175.281	0.175281	840902	524588	524.588	1.61799	2.29085	0.00229085	7.78e-58	2.82e-26	2.64e-101
	Zotu112	28.6947	5.87009	0.00587009	1642.16	797.78	0.79778	1.50595	1.36884	0.00136884	29.3425	7.27189	0.00727189	1713.4	858.604	0.858604	1.56257	3.69348	0.00369348	0.0411991	0.0881	1.38e-08
	Zotu66	63.4056	11.9599	0.0119599	6669.56	2542.59	2.54259	1.02836	0.599967	0.000599968	74.1	15.6249	0.0156249	8886.14	3476.57	3.47657	1.3158	0.528067	0.000528067	7.78e-61	5.3e-54	3.35e-102
	Zotu375	3.28537	0.638047	0.000638047	18.4312	6.81761	0.00681761	1.38606	0.494302	0.000494302	3.178	0.689002	0.000689002	17.3236	7.33817	0.00733817	1.26052	0.353784	0.000353784	3.58e-05	1.07e-05	9.66e-09
	Zotu39	90.6937	17.1698	0.0171698	14094.1	5918.62	5.91862	1.42046	0.960165	0.000960165	88.0412	20.6197	0.0206197	14063.4	6671.22	6.67122	1.34089	0.766838	0.000766838	0.000176501	0.538611	0.788117
	Zotu525	5.05438	1.21307	0.00121307	57.7775	30.3092	0.0303092	1.4503	2.01456	0.00201456	5.48698	1.49889	0.00149889	61.6579	34.1653	0.0341653	1.40612	1.01704	0.00101704	1.11e-09	0.0284252	2.84e-12
	Zotu187	7.92053	1.37947	0.00137947	103.137	44.2874	0.0442874	1.13184	0.859858	0.000859858	8.76792	2.07053	0.00207053	137.562	69.7331	0.0697331	1.36095	0.760416	0.000760416	2.76e-21	3.52e-32	2.83e-69
	Zotu210	8.0963	2.04438	0.00204438	143.451	78.1758	0.0781758	1.51754	2.6347	0.0026347	8.92726	2.29463	0.00229463	163.258	88.6726	0.0886726	1.5069	1.87574	0.00187575	1.39e-15	2.13e-06	9.57e-37
	Zotu28	422.954	92.4543	0.0924543	351452	155992	155.992	1.03218	0.740651	0.000740651	518.422	115.63	0.11563	458470	192484	192.484	1.30107	0.60749	0.00060749	5.45e-77	3.28e-36	1.14e-88
	Zotu264	11.3094	2.52584	0.00252584	261.29	164.188	0.164188	1.24974	1.17866	0.00117866	12.7891	3.48055	0.00348055	361.595	224.478	0.224478	1.62562	1.61207	0.00161207	8.53e-25	2.58e-23	9.47e-77
	Zotu68	37.8565	6.86667	0.00686667	2258.92	777.814	0.777814	1.25054	0.669957	0.000669957	39.3175	7.43615	0.00743615	2378.73	896.215	0.896215	1.27218	0.444864	0.000444864	1.11e-05	0.0134152	9.48e-10
	Zotu69	241.202	50.7982	0.0507982	119982	63190.2	63.1902	1.38475	1.22255	0.00122255	259.413	64.8638	0.0648638	128259	72132.4	72.1325	1.38432	0.985727	0.000985728	1.67e-10	0.0490558	2.13e-10
	Zotu398	2.61254	0.575182	0.000575182	13.855	6.74666	0.00674666	1.24659	0.914813	0.000914813	2.96655	0.712669	0.00071267	16.362	8.08861	0.00808861	1.42331	0.926541	0.000926541	6.44e-30	1.14e-11	4.28e-46
	Zotu521	5.04329	1.53886	0.00153886	73.0905	55.5792	0.0555792	1.46475	1.45071	0.00145217	5.98042	1.73581	0.0017358	79.6172	64.29	0.06429	1.44755	1.59955	0.00160115	1.39e-31	0.0188221	4.06e-20
	Zotu379	5.63867	1.15498	0.00115498	65.459	31.9138	0.0319138	1.38038	1.19833	0.00119833	5.99395	1.51324	0.00151324	69.2296	34.9392	0.0349392	1.36434	0.857614	0.000857614	1.41e-07	0.0253688	6.29e-08
	Zotu252	3.76476	0.82877	0.00082877	26.9938	14.1508	0.0141508	1.14255	0.571058	0.000571058	4.22881	0.927062	0.000927062	32.2478	16.5841	0.0165841	1.35403	0.653927	0.000653927	3.08e-28	1.11e-12	5.72e-64
	Zotu113	17.5983	3.17829	0.00317829	521.719	202.623	0.202623	1.25721	1.34899	0.00134899	19.3345	4.00173	0.00400173	621.034	236.821	0.236821	1.39939	1.17515	0.00117515	1.95e-26	1.68e-23	5.36e-62
	Zotu139	50.0063	12.2587	0.0122587	5696.95	3515.7	3.5157	1.06786	0.771532	0.000771532	63.0681	15.9886	0.0159886	7402.25	4456.06	4.45606	1.37359	0.886036	0.000886036	2.08e-76	2.51e-21	1.84e-80
	Zotu249	11.334	2.66646	0.00266646	286.056	190.624	0.190624	1.52425	1.09896	0.00109896	11.7731	3.12581	0.00312581	292.915	194.862	0.194862	1.49715	1.13939	0.0011394	0.00748197	0.725125	0.0251967
	Zotu149	43.1433	7.05651	0.00705651	2981.64	1098.01	1.09801	1.37488	0.945953	0.000945953	41.6154	7.9932	0.0079932	2740.38	1012.82	1.01282	1.25504	0.988713	0.000988713	1.34e-06	3.25e-06	9.8e-14
	Zotu125	24.2834	5.05755	0.00505755	1157.55	541.312	0.541312	1.42534	1.28249	0.00128249	25.6606	5.80995	0.00580995	1190.67	542.393	0.542393	1.38517	0.725033	0.000725033	1.59e-07	0.106399	7.32e-07
	Zotu452	3.23855	0.622907	0.000622907	18.0625	7.5244	0.0075244	1.34204	0.440608	0.000440608	3.15276	0.63245	0.00063245	16.9819	7.30889	0.0073089	1.24742	0.349234	0.000349234	0.00255194	0.000878504	7.39e-09
	Zotu45	164.846	30.2367	0.0302367	44076.1	18664.7	18.6647	0.918643	0.540219	0.000540219	197.837	39.9234	0.0399234	61389.9	25218.3	25.2183	1.27153	0.481395	0.000481395	1.62e-81	7.47e-59	1.04e-122
	Zotu140	26.41	4.88251	0.00488251	1138.54	504.225	0.504225	1.26776	0.491942	0.000491942	26.3078	5.49473	0.00549473	1178	535.448	0.535448	1.27733	0.39329	0.00039329	0.448622	0.0948963	0.000352942
	Zotu85	56.0638	15.9894	0.0159894	7814.61	5535.3	5.5353	1.03585	1.047	0.001047	71.6944	19.7319	0.0197319	10970.7	7418.63	7.41863	1.4611	1.21599	0.00121599	1.49e-73	9.11e-28	1.33e-104
	Zotu254	3.13514	0.65988	0.00065988	22.295	16.7107	0.0167107	1.20468	2.69306	0.00269306	3.68434	0.908844	0.000908844	25.7184	16.6492	0.0166492	1.49615	4.57873	0.00457873	6.59e-43	3.54e-14	2.29e-41
	Zotu306	23.3663	6.38893	0.00638893	1620.36	1161.83	1.16183	1.98514	1.93946	0.00193947	24.919	8.43172	0.00843172	1679.57	1317.7	1.3177	1.79984	1.64217	0.00164216	0.000821003	0.526811	0.0297385
	Zotu511	1.46453	0.22939	0.00022939	3.1464	0.930999	0.000930999	1.01311	0.579327	0.000579327	1.62113	0.335062	0.000335062	4.14769	1.59152	0.00159152	1.25538	0.493216	0.000493216	3.48e-29	3.78e-51	4.63e-85
	Zotu121	62.2232	13.1451	0.0131451	6764.56	3342.23	3.34223	1.2382	1.19925	0.00119925	68.0413	16.3457	0.0163457	8670.44	4719.66	4.71966	1.41174	1.20431	0.00120431	1.39e-16	5.71e-19	4.78e-60
	Zotu35	121.8	21.8342	0.0218342	25715.2	11149.6	11.1496	1.25825	0.602157	0.000602157	123.275	26.5675	0.0265675	26987.2	13244.3	13.2443	1.2515	0.418623	0.000418623	0.381217	0.167388	5.81e-09
	Zotu479	3.59585	0.808817	0.000808817	24.9338	13.4026	0.0134026	1.17933	0.810924	0.000810924	3.9512	0.963362	0.000963362	30.651	16.8465	0.0168465	1.35281	0.665058	0.000665058	9.78e-18	2.14e-14	1.56e-61
	Zotu292	10.0168	1.79232	0.00179232	162.637	53.3346	0.0533346	1.14799	0.542724	0.000542724	10.6385	2.02308	0.00202308	177.243	60.8085	0.0608085	1.24258	0.532622	0.000532622	1e-11	1.68e-07	7.11e-18
	Zotu321	3.585	0.663415	0.000663415	20.2902	6.81476	0.00681476	1.18602	0.649813	0.000649813	3.89813	0.73946	0.00073946	22.2823	7.98025	0.00798025	1.28032	1.21052	0.00121052	2.13e-22	1.51e-07	8.16e-20
	Zotu131	10.0924	2.13834	0.00213834	190.048	106.354	0.106354	0.908342	0.4907	0.0004907	12.5064	2.97415	0.00297415	277.97	143.534	0.143534	1.30449	0.64144	0.00064144	4.5e-81	7.25e-50	1.46e-144
	Zotu51	68.9387	13.5173	0.0135173	7790.46	3210.83	3.21083	0.866052	0.46435	0.00046435	85.4873	19.7221	0.0197221	11985.8	5329.38	5.32938	1.29296	0.591863	0.000591863	3.43e-86	4.45e-81	6.25e-169
	Zotu308	15.2419	4.18817	0.00418817	599.185	462.425	0.462425	1.16406	0.515479	0.000515479	17.7524	5.11597	0.00511597	689.105	526.642	0.526642	1.35653	0.651663	0.000651664	3.34e-28	2.97e-06	6.06e-28
	Zotu94	6.35093	1.24242	0.00124242	65.5842	26.902	0.026902	1.12251	0.51353	0.00051353	6.74451	1.40348	0.00140348	76.7856	32.03	0.03203	1.28085	0.446109	0.000446109	2.48e-10	5.05e-16	8.75e-54
	Zotu219	16.4244	4.2608	0.0042608	705.334	464.005	0.464005	1.77867	2.48244	0.00248244	17.3608	5.26691	0.00526691	745.916	499.231	0.499231	1.68099	1.80671	0.00180671	0.000508172	0.178218	3.04e-13
	Zotu34	351.719	63.552	0.063552	192910	59400.1	59.4001	1.05467	0.484741	0.000484741	406.764	70.8688	0.0708688	231701	75374.6	75.3746	1.23266	0.408008	0.000408008	1.76e-65	3.14e-32	2.02e-54
	Zotu544	2.21887	0.45024	0.00045024	8.46091	3.39376	0.00339376	1.46509	1.34411	0.00134411	2.15242	0.484961	0.000484961	8.04001	3.57038	0.00357038	1.30923	0.695627	0.000695628	0.00072568	0.00178281	0.00174242
	Zotu361	5.69571	1.14271	0.00114271	55.6749	21.0086	0.0210087	0.995115	0.90262	0.00090262	7.00989	1.55733	0.00155733	80.3159	32.4339	0.0324339	1.36769	1.04701	0.00104701	2.67e-85	3.06e-75	1.56e-126
	Zotu8	693.202	124.575	0.124575	802708	321592	321.592	1.23474	0.553278	0.000553278	714.954	146.081	0.146081	842411	327692	327.692	1.29666	0.629252	0.000629253	0.000486316	0.00376374	1.81e-05
	Zotu79	125.379	25.5567	0.0255567	29641.5	11956.4	11.9564	1.83051	9.80646	0.00980646	149.33	35.7857	0.0357857	38844.1	17489.4	17.4894	1.91941	8.74877	0.00874877	1.01e-56	2.89e-34	2.64e-78
	Zotu422	1.9787	0.396484	0.000396484	7.26626	3.39655	0.00339655	1.59064	0.853692	0.000853692	1.82519	0.432932	0.000432932	6.40973	3.63631	0.00363631	1.29849	0.534115	0.000534115	2.74e-17	1.19e-12	2.3e-24
	Zotu419	4.2462	0.916477	0.000916477	34.8383	16.1687	0.0161687	1.42115	0.801807	0.000801807	4.29688	0.987739	0.000987739	33.3546	16.4724	0.0164724	1.311	0.577273	0.000577273	0.402541	0.0220063	0.0316338
	Zotu387	5.16317	0.976474	0.000976474	45.1839	16.4847	0.0164847	0.830273	0.315696	0.000315696	6.77436	1.38683	0.00138683	70.8212	26.5965	0.0265965	1.30509	0.548638	0.000548638	2.57e-144	2.97e-117	2.74e-187
	Zotu279	18.4397	4.0915	0.0040915	766.255	391.149	0.391149	1.5047	1.56207	0.00156207	19.8711	4.93182	0.00493182	768.498	371.288	0.371287	1.47415	1.26091	0.00126091	1.68e-10	0.481644	0.140764
	Zotu71	78.8885	13.2012	0.0132012	9488.35	2820.3	2.8203	0.919233	0.289337	0.000289337	93.106	17.4967	0.0174967	12917.8	4339.44	4.33945	1.23114	0.365207	0.000365207	8.77e-78	3.68e-79	2.44e-121
	Zotu355	3.86676	0.741587	0.000741587	29.2295	15.4551	0.0154551	1.72482	0.831334	0.000831334	3.52199	0.844567	0.000844567	23.9273	14.8291	0.0148291	1.31862	0.528513	0.000528513	2.47e-22	3.8e-22	2.22e-73
	Zotu90	126.854	22.6536	0.0226536	27735.7	10592.8	10.5928	1.06802	0.449396	0.000449396	145.432	29.5377	0.0295377	33424.9	14305	14.3049	1.24945	0.454611	0.000454611	2.64e-49	2.99e-18	5.33e-50
	Zotu18	442.583	83.9331	0.0839331	318766	108589	108.589	0.842231	0.311019	0.000311019	582.669	104.107	0.104107	484872	163028	163.028	1.26962	0.369662	0.000369662	3.59e-167	6.89e-123	3.89e-175
	Zotu108	35.947	6.87337	0.00687337	2043.62	820.918	0.820918	1.1011	0.563084	0.000563084	39.1295	7.82867	0.00782867	2464.81	955.628	0.955627	1.28906	0.519234	0.000519234	1.07e-20	2.85e-26	8.29e-59
	Zotu89	19.0201	4.67935	0.00467935	857.39	640.714	0.640714	1.10417	0.465313	0.000465313	22.2706	6.15874	0.00615874	1017.04	776.016	0.776016	1.29196	0.58368	0.00058368	8.84e-33	7.83e-08	3.41e-32
	Zotu16	913.062	220.445	0.220444	1878215	1078452	1078.45	0.967881	1.03881	0.00103881	1236.83	316.373	0.316373	2916027	1581557	1581.56	1.42744	1.39344	0.00139344	1.17e-117	7.71e-56	6.55e-115
	Zotu111	143.472	35.1534	0.0351534	51979.4	31926.9	31.9269	1.82621	3.6252	0.0036252	157.429	46.3275	0.0463275	55842.4	35531.2	35.5312	1.74865	2.0399	0.0020399	8.2e-11	0.0712539	3.57e-08
	Zotu57	304.415	61.1927	0.0611927	174160	85703.3	85.7033	1.63839	1.02653	0.00102653	280.002	66.9664	0.0669664	150035	80618.6	80.6186	1.34262	0.699147	0.000699147	4.66e-17	1.99e-11	5.68e-68
	Zotu395	9.17912	1.8715	0.0018715	164.614	81.9043	0.0819043	1.57399	2.78957	0.00278957	9.87582	2.52552	0.00252552	183.682	104.796	0.104796	1.64497	2.79707	0.00279707	2.05e-09	0.00282884	4.53e-13
	Zotu176	8.94436	2.23163	0.00223163	169.275	107.073	0.107073	1.20636	0.827354	0.000827354	10.2399	2.60024	0.00260024	209.702	135	0.135	1.42495	0.903545	0.000903545	5.91e-28	3.13e-10	3.88e-56
	Zotu148	34.0601	8.35495	0.00835495	2878.86	1965.55	1.96555	1.73676	1.92906	0.00192906	34.4425	10.1299	0.0101299	2738.18	1851.27	1.85126	1.59596	1.51662	0.00151662	0.506831	0.12987	0.000279226
	Zotu221	8.36839	1.42346	0.00142346	113.094	39.8639	0.0398639	0.909095	0.548598	0.000548598	10.5316	1.99526	0.00199526	162.538	64.4475	0.0644475	1.23567	0.482195	0.000482195	4.58e-129	9.09e-76	2.23e-113
	Zotu100	47.3546	14.0057	0.0140057	7024.4	6619.92	6.61992	1.92824	2.78145	0.00278145	50.684	17.4965	0.0174965	7631.41	6814.85	6.81485	1.75924	1.95717	0.00195717	0.000132068	0.00177766	3.75e-18
	Zotu662	1.68896	0.237149	0.000237149	3.99046	1.08014	0.00108014	1.45456	0.498044	0.000498044	1.5484	0.25481	0.00025481	3.42924	1.03713	0.00103713	1.23465	0.369053	0.000369053	4.79e-36	5.23e-32	1.27e-62
	Zotu75	53.4034	10.7736	0.0107736	5301.68	2701.8	2.7018	1.33763	0.659808	0.000659808	54.5831	11.8153	0.0118153	5309.48	2690.58	2.69058	1.32538	0.580047	0.000580047	0.0591359	0.874077	0.147396
	Zotu268	12.624	2.61259	0.00261259	295.601	140.004	0.140004	1.24493	0.786473	0.000786473	13.5055	3.09034	0.00309034	327.404	158.924	0.158924	1.3405	0.72892	0.00072892	3.19e-10	3.26e-05	1.47e-27
	Zotu196	12.6502	2.34224	0.00234224	270.717	94.0631	0.094063	1.35863	1.03608	0.00103608	12.6959	2.49985	0.00249985	265.31	97.6242	0.0976242	1.29624	0.816703	0.000816703	0.858361	0.155139	0.517397
	Zotu19	331.228	54.3424	0.0543424	185953	74608.6	74.6086	1.513	0.864458	0.000864458	308.657	66.1752	0.0661752	170279	72902	72.902	1.33457	0.666647	0.000666647	5.96e-16	1.95e-05	8.08e-22
	Zotu186	29.7809	7.61268	0.00761268	2169.93	1478.53	1.47853	1.23386	0.858867	0.000858867	33.9434	9.36084	0.00936084	2496.13	1757.35	1.75735	1.37002	0.954969	0.000954969	1.92e-23	7.91e-06	1.91e-27
	Zotu278	15.2668	4.48387	0.00448387	651.473	503.47	0.50347	1.78237	2.25791	0.00225791	17.3824	5.74494	0.00574494	756.904	553.747	0.553747	2.1412	3.13032	0.00313032	2.85e-16	4.85e-06	9.19e-30
	Zotu345	3.74435	0.869988	0.000869988	28.8664	16.6381	0.0166381	1.35227	0.481356	0.000481356	3.75309	0.938389	0.00093839	27.9185	17.2851	0.0172851	1.2847	0.424864	0.000424864	0.559157	0.0352693	0.00287648
	Zotu208	10.1621	2.02345	0.00202345	182.07	83.7835	0.0837835	1.08824	0.643928	0.000643928	11.4732	2.70377	0.00270377	236.665	108.129	0.108129	1.37208	0.697363	0.000697363	2.25e-32	1.35e-32	6.2e-91
	Zotu403	4.76648	1.12884	0.00112884	50.3383	30.0756	0.0300756	1.67627	1.89356	0.00189356	5.02024	1.50944	0.00150945	59.3045	37.1188	0.0371188	1.70108	1.74973	0.00174973	0.000384129	2.76e-06	1.84e-27
	Zotu22	536.744	112.72	0.11272	567835	299298	299.298	1.39513	0.734904	0.000734904	536.223	130.975	0.130975	558275	307264	307.264	1.32723	0.585572	0.000585572	0.474103	0.289267	0.0856319
	Zotu483	6.59589	1.42128	0.00142128	88.6198	44.8482	0.0448482	1.26294	0.594999	0.000594999	7.21066	1.58918	0.00158918	90.8734	43.5958	0.0435958	1.31436	0.598551	0.000598551	2.71e-17	0.143244	0.000549583
	Zotu151	13.4726	2.06766	0.00206767	260.433	74.2242	0.0742242	1.27465	0.37867	0.00037867	13.2994	2.21098	0.00221098	254.465	76.6724	0.0766724	1.23454	0.318287	0.000318287	0.0486209	0.0173886	0.0523332
	Zotu211	21.9639	6.54043	0.00654043	1714.25	1710.72	1.71072	1.8339	1.83203	0.00183203	23.3277	9.23625	0.00923625	1862.22	1866.44	1.86644	1.80656	2.00449	0.00200449	0.122109	0.371607	2.05e-09
	Zotu24	214.777	35.4782	0.0354782	67186.4	18313.3	18.3133	1.18111	0.397719	0.000397719	219.268	38.2621	0.0382621	71149	21838.1	21.8381	1.22892	0.323791	0.000323791	0.0141442	0.000310897	9.36e-10
	Zotu280	4.65447	0.867948	0.000867948	37.5615	14.541	0.014541	1.26057	0.63019	0.00063019	4.75314	1.02139	0.00102139	39.2278	15.5339	0.0155339	1.28962	0.527672	0.000527672	0.031237	0.0138635	1.46e-07
	Zotu243	15.6776	3.36456	0.00336456	594.422	392.69	0.39269	1.30287	2.0081	0.0020081	18.2072	5.11187	0.00511187	696.355	423.325	0.423326	1.38126	1.02993	0.00102993	9.04e-32	2.14e-08	2.36e-34
	Zotu55	68.065	13.1402	0.0131402	9243.61	5702.28	5.70228	1.43584	0.698964	0.000698964	66.0143	16.6499	0.0166499	8782.49	5615.98	5.61598	1.31231	0.551621	0.000551621	0.000578363	0.0114866	5.37e-07
	Zotu207	7.00109	1.27428	0.00127428	77.6871	32.5638	0.0325638	1.06348	1.50168	0.00150168	8.05387	1.67893	0.00167893	108.539	44.0416	0.0440416	1.3668	1.26852	0.00126852	1.18e-51	1.57e-65	2.98e-126
	Zotu269	6.33197	1.30848	0.00130849	70.8654	33.3339	0.0333339	1.21836	0.924999	0.000924999	6.86769	1.58257	0.00158257	83.602	39.7521	0.0397521	1.35916	0.720545	0.000720545	4.43e-15	1.4e-12	5.54e-49
	Zotu193	25.3076	8.28739	0.00828739	2376.6	2235.51	2.23551	4.37712	8.50673	0.00850673	25.3046	10.6942	0.0106942	2325.81	2428.88	2.42888	2.91382	5.16426	0.00516426	0.0946362	0.00208733	0.91038
	Zotu342	4.34131	0.792478	0.000792478	31.6369	11.699	0.011699	1.40868	0.805512	0.000805512	4.26084	0.873943	0.000873943	30.4682	12.2212	0.0122212	1.2862	0.497538	0.000497538	0.045332	0.0184958	0.204864
	Zotu487	5.89902	1.32459	0.00132459	74.0074	53.2678	0.0532678	0.991551	0.706614	0.000706614	7.10956	2.04377	0.00204377	105.431	69.7	0.0697	1.39176	0.864915	0.000864915	8.18e-44	1.46e-29	8.03e-116
	Zotu30	444.818	99.9323	0.0999323	406691	213593	213.593	1.12511	0.549378	0.000549378	518.894	135.141	0.135141	511680	276425	276.425	1.36714	0.605846	0.000605846	3.01e-37	9.57e-18	3.46e-61
	Zotu368	3.61679	0.718849	0.000718849	22.7072	7.88865	0.00788865	1.11332	0.918282	0.000918282	4.19238	0.833493	0.000833494	27.0065	9.62423	0.00962423	1.28356	0.841085	0.000841085	1.94e-54	1.82e-25	1.93e-58
	Zotu377	3.89175	0.818128	0.000818128	31.9911	21.1165	0.0211165	1.72819	1.16662	0.00116662	3.58088	1.02011	0.00102011	29.228	22.0403	0.0220403	1.42806	0.917447	0.000917447	6.38e-18	7.89e-10	2.89e-23
	Zotu168	8.66619	1.81371	0.00181371	138.366	66.4363	0.0664363	1.09467	0.481556	0.000481556	9.72741	2.06846	0.00206846	165.368	79.54	0.07954	1.2735	0.41525	0.00041525	1.37e-29	4.26e-14	4.06e-51
	Zotu14	363.777	92.63	0.09263	284759	163312	163.312	1.31615	1.07434	0.00107434	407.718	97.1168	0.0971168	294395	163147	163.147	1.31655	0.689769	0.000689769	2.28e-23	0.0835236	2.96e-13
	Zotu99	26.3104	6.40272	0.00640272	1791.83	1387.49	1.38749	1.57166	1.11618	0.00111619	26.8026	8.14828	0.00814828	1747.76	1410.68	1.41068	1.4407	0.907994	0.000907994	0.967539	0.0465373	0.0072301
	Zotu234	16.2715	3.47237	0.00347237	541.213	263.378	0.263378	2.06532	5.65473	0.00565473	16.8874	4.30971	0.00430971	557.387	282.758	0.282758	1.80071	3.66606	0.00366606	0.000545963	0.206585	9.75e-05
	Zotu315	8.08907	1.4979	0.0014979	111.841	47.2786	0.0472786	1.38016	0.972376	0.000972376	8.01635	1.78593	0.00178593	114.471	54.2837	0.0542837	1.34117	0.889292	0.000889292	0.0772941	0.678338	0.0612919
	Zotu56	127.631	26.8617	0.0268617	30971.4	18423.5	18.4235	1.4814	2.01451	0.00201451	137.501	38.3653	0.0383653	40827	24739.4	24.7394	1.52781	1.11728	0.00111728	3.99e-10	1.58e-21	3.71e-52
	Zotu376	8.35671	1.96948	0.00196948	169.982	96.6624	0.0966624	1.64238	1.81252	0.00181252	8.84497	2.5907	0.00259071	185.571	108.58	0.10858	1.59732	1.47226	0.00147226	5.86e-05	0.00224494	1.2e-16
	Zotu147	84.6773	19.1978	0.0191978	17122.1	10994.1	10.9941	1.81559	2.05704	0.00205704	87.2398	23.8634	0.0238634	15973.5	10807.4	10.8074	1.58649	2.69491	0.00269491	0.0586792	0.00221555	0.000195859
	Zotu15	777.034	170.807	0.170807	1145776	591447	591.447	0.949471	0.34492	0.00034492	928.861	207.298	0.207298	1482500	703046	703.047	1.26295	0.467676	0.000467676	2.68e-60	2.07e-27	9.33e-99
	Zotu52	298.105	56.4205	0.0564205	154510	62827.1	62.827	1.17899	0.795115	0.000795115	327.942	66.0704	0.0660704	171358	70247.2	70.2472	1.26561	0.587414	0.000587414	1.9e-24	4.57e-08	6.73e-24
	Zotu123	16.8611	2.62343	0.00262343	401.44	125.873	0.125873	1.19645	0.330739	0.000330739	16.89	2.96531	0.00296531	420.538	142.263	0.142263	1.23446	0.293459	0.000293459	0.885378	0.00212561	2.71e-07
	Zotu110	82.9546	18.0625	0.0180625	13378.2	8623.73	8.62373	1.39992	1.76609	0.00176609	94.7344	27.0374	0.0270375	19068	12492.4	12.4924	1.68074	1.7696	0.0017696	9.72e-26	1.63e-23	4.81e-58
	Zotu241	11.5938	2.53616	0.00253616	266.446	144.065	0.144065	1.19093	0.934436	0.000934436	13.3157	3.1639	0.0031639	314.042	157.322	0.157322	1.40637	1.27128	0.00127128	1.39e-35	2.07e-13	1.79e-49
	Zotu305	3.17547	0.77848	0.00077848	23.4311	14.47	0.01447	1.35606	0.724388	0.000724388	3.36178	0.93313	0.00093313	24.3884	14.8666	0.0148667	1.4267	1.05067	0.00105067	1.65e-05	0.119642	1.96e-06
	Zotu86	32.7531	7.53207	0.00753207	2262.35	1161.26	1.16126	1.39746	6.07365	0.00607365	39.0363	10.2746	0.0102746	3054.57	1580.47	1.58047	1.57388	2.71088	0.00271088	2.3e-48	2.62e-32	4.94e-94
	Zotu120	23.7495	6.60033	0.00660033	1733.88	1705.43	1.70543	1.97283	1.48276	0.00148276	22.8464	8.42483	0.00842484	1683.65	1754.79	1.75479	1.70428	1.29515	0.00129515	8.12e-07	6.04e-07	8.36e-12
	Zotu503	2.60366	0.530557	0.000530557	12.6129	5.7937	0.0057937	1.2604	0.866881	0.000866881	2.76669	0.657247	0.000657247	14.3746	6.49481	0.00649481	1.35774	0.750608	0.000750608	4.25e-10	1.8e-11	1.58e-36
	Zotu114	27.2347	4.9698	0.00496979	1183.47	416.631	0.416631	0.782871	0.316341	0.000316341	35.2922	6.92404	0.00692405	1842.39	662.276	0.662276	1.20501	0.51134	0.00051134	4.46e-145	1.54e-123	4.31e-168
	Zotu348	4.29056	0.939798	0.000939799	37.4651	18.5133	0.0185133	1.61088	2.2989	0.0022989	4.39753	1.09265	0.00109265	38.4935	20.658	0.020658	1.4173	1.11434	0.00111433	0.0449002	0.640996	4.03e-05
	Zotu31	230.69	64.8717	0.0648717	138157	115040	115.04	1.19076	0.831125	0.000831125	276.885	78.7654	0.0787654	166165	128218	128.218	1.46596	0.976693	0.000976693	2.04e-40	5.76e-16	4.46e-58
	Zotu160	18.5227	3.50115	0.00350115	575.061	220.292	0.220292	0.829406	0.636762	0.000636762	23.8313	5.3044	0.0053044	968.101	423.915	0.423915	1.29028	0.655134	0.000655134	1.8e-114	2.98e-109	2.68e-143
	Zotu133	48.511	12.3293	0.0123293	5235.37	3178.3	3.1783	1.20213	0.880117	0.000880117	55.5938	13.625	0.013625	6047.78	3589.85	3.58985	1.31998	0.741266	0.000741266	3.13e-31	5.13e-07	1.91e-40
	Zotu93	26.6079	5.98201	0.00598201	1369.78	679.495	0.679495	1.40281	0.866045	0.000866045	26.9303	6.36429	0.00636429	1388.13	733.965	0.733965	1.33553	0.58267	0.00058267	0.486723	0.983226	0.000511115
	Zotu356	3.4259	0.655604	0.000655604	21.4363	9.27543	0.00927543	1.34053	0.945452	0.000945452	3.66671	0.789112	0.000789112	23.0405	10.4278	0.0104278	1.36984	0.704154	0.000704154	2.41e-11	0.00190972	1.89e-14
	Zotu183	42.4646	9.09686	0.00909687	4284.73	2911.38	2.91138	2.21195	2.70457	0.00270457	38.0312	11.3526	0.0113526	3667.94	2798.87	2.79887	1.6271	1.62088	0.00162088	1.74e-23	5.28e-11	1.52e-55
	Zotu144	12.7555	2.06852	0.00206852	235.406	76.0647	0.0760647	1.05035	0.362428	0.000362428	13.9305	2.48517	0.00248517	282.669	96.4562	0.0964562	1.24664	0.381432	0.000381432	9.07e-27	1.51e-28	1.35e-60
	Zotu417	5.19286	0.940572	0.000940572	42.061	15.3778	0.0153778	1.19167	0.637321	0.000637321	5.30188	1.21849	0.00121849	49.7417	21.4411	0.0214411	1.31102	0.476862	0.000476862	0.0600475	5.33e-17	1.72e-41
	Zotu165	22.9109	5.21316	0.00521316	1108.77	584.576	0.584576	1.58365	1.49054	0.00149054	23.3625	6.10406	0.00610406	1138.6	651.378	0.651378	1.46827	1.35518	0.00135518	0.115789	0.68004	6.19e-06
	Zotu6	878.869	161.044	0.161044	1241401	462037	462.037	1.05683	0.45921	0.00045921	981.298	191.203	0.191203	1513737	545837	545.837	1.27484	0.485261	0.000485261	8.38e-35	1.3e-31	5.89e-62
	Zotu97	30.4759	8.84162	0.00884162	2349.41	1583.05	1.58305	1.78767	3.8621	0.0038621	35.7369	11.0461	0.0110461	2931.89	1941.18	1.94118	1.80717	2.01915	0.00201915	3.63e-27	1.2e-10	7.5e-56
	Zotu460	3.17026	0.567674	0.000567674	15.9951	4.80453	0.00480453	0.873792	0.390545	0.000390545	3.91183	0.803213	0.000803213	23.5557	8.6054	0.0086054	1.25013	0.436431	0.000436431	6.16e-105	3.69e-108	3.9e-150
	Zotu41	260.085	49.1168	0.0491168	127776	60485.9	60.4859	1.47009	1.25425	0.00125425	262.792	62.5915	0.0625915	125568	61742.2	61.7422	1.35419	0.826479	0.000826479	0.69984	0.349322	0.668445
	Zotu260	3.79969	0.764628	0.000764628	25.4143	9.49423	0.00949423	1.26882	0.82773	0.00082773	4.12949	0.847847	0.000847847	26.6498	9.79984	0.00979984	1.29777	0.583232	0.000583232	1.67e-17	0.00682985	4.33e-09
	Zotu309	8.22672	1.85741	0.00185741	134.78	68.209	0.068209	1.20104	0.621873	0.000621873	8.99008	2.12834	0.00212834	149.146	78.7942	0.0787942	1.28974	0.499738	0.000499738	6e-15	0.000331936	1.1e-21
	Zotu340	6.01368	1.48878	0.00148878	84.4204	56.073	0.056073	1.06692	0.779373	0.000779373	7.48426	2.04951	0.00204951	111.956	70.1458	0.0701458	1.35334	0.630135	0.000630135	2.64e-63	2.12e-20	4.3e-93
	Zotu1	5590.02	1074.15	1.07415	50988985	18761423	18761.4	0.937861	0.429438	0.000429438	6692.6	1364.69	1.36469	70370769	28250011	28250	1.23818	0.403204	0.000403204	6.7e-75	5.82e-60	3.47e-99
	Zotu73	66.983	12.5113	0.0125113	7723.63	2579.27	2.57927	1.21394	0.987971	0.000987971	72.3557	14.4234	0.0144234	8236.48	3040.29	3.04029	1.26226	0.586789	0.000586789	1.73e-15	0.00116266	9.8e-11
	Zotu215	7.57811	1.82142	0.00182142	123.524	72.3582	0.0723582	1.22633	1.04488	0.00104488	8.86215	2.06999	0.00206999	142.703	72.8237	0.0728237	1.43898	1.26262	0.00126262	2.61e-44	2.92e-11	4.29e-43
	Zotu25	311.006	58.6936	0.0586936	185089	87828.9	87.8289	3.30474	22.5906	0.0225906	339.104	80.9072	0.0809071	209526	100172	100.172	3.11429	19.5947	0.0195947	9.41e-18	3.03e-10	4.2e-28
	Zotu124	28.2062	5.1724	0.0051724	1332.58	509.492	0.509492	1.38986	0.658826	0.000658826	27.6641	5.98146	0.00598146	1306.87	542.201	0.5422	1.3296	0.648393	0.000648393	0.0160552	0.158244	0.225076
	Zotu62	289.433	55.7345	0.0557345	156576	66427.9	66.4279	1.54858	4.1987	0.0041987	316.403	78.0304	0.0780304	179905	82093.5	82.0935	1.65396	4.47787	0.00447787	5.9e-17	5.13e-11	1.16e-31
	Zotu615	2.32788	0.44171	0.00044171	9.07019	3.3686	0.0033686	1.34484	0.495353	0.000495353	2.30099	0.461803	0.000461803	8.72089	3.65223	0.00365222	1.24916	0.339455	0.000339455	0.0935408	0.0014939	0.000244012
	Zotu439	6.69013	1.31258	0.00131258	75.4121	30.5373	0.0305373	1.17442	1.05342	0.00105342	7.43429	1.46669	0.00146669	87.4374	34.0792	0.0340792	1.29585	0.634496	0.000634496	6.45e-30	3.16e-15	7.64e-47
	Zotu270	6.58134	1.27618	0.00127618	75.2371	32.3336	0.0323336	1.22908	0.618057	0.000618057	6.92089	1.57349	0.00157349	84.9338	37.2873	0.0372873	1.3452	0.572139	0.000572139	2.26e-06	5.41e-09	1.25e-35
	Zotu250	17.5237	3.12239	0.00312239	533.897	249.962	0.249962	1.38821	0.895529	0.000895529	17.199	3.77829	0.00377829	511.635	247.087	0.247087	1.29554	0.644833	0.000644834	0.0192132	0.0389098	2.26e-06
	Zotu290	7.50216	1.52757	0.00152757	101.53	53.221	0.053221	1.22409	0.595856	0.000595856	7.95256	1.77526	0.00177526	112.596	57.2763	0.0572763	1.33714	0.559147	0.000559147	2.09e-09	1.88e-06	2.2e-23
	Zotu316	12.1188	3.44647	0.00344647	422.069	285.151	0.285152	1.81072	2.00445	0.00200445	13.2739	4.39143	0.00439143	467.048	312.213	0.312213	1.84062	1.97115	0.00197115	1.77e-08	0.00406698	4.58e-19
	Zotu191	8.00271	1.48017	0.00148017	118.748	55.5314	0.0555314	1.32877	3.75817	0.00375817	9.34272	1.87759	0.00187759	139.939	59.8647	0.0598647	1.44559	3.38614	0.00338614	4.02e-61	8.69e-17	1.76e-57
	Zotu284	9.70098	2.22333	0.00222333	185.66	90.2588	0.0902588	1.04143	0.958863	0.000958863	12.0686	3.37554	0.00337554	288.895	159.778	0.159778	1.42587	1.21603	0.00121603	6.01e-63	4.83e-53	1.51e-100
	Zotu5	2842.84	538.332	0.538332	14531593	6105259	6105.26	1.32588	0.960406	0.000960406	2972.64	643.538	0.643537	15990285	7083806	7083.81	1.35557	0.69006	0.00069006	4.87e-06	9.27e-06	1.47e-23
	Zotu74	38.8777	7.00698	0.00700698	2524.28	1033.72	1.03372	1.31845	1.11428	0.00111428	39.8265	9.2095	0.0092095	2866.33	1423.53	1.42353	1.31483	0.66301	0.00066301	0.0252573	4.01e-06	3.51e-22
	Zotu468	5.64534	1.29724	0.00129724	69.2477	37.1355	0.0371355	1.15619	0.676822	0.000676822	6.74646	1.76745	0.00176745	91.3019	51.7106	0.0517106	1.44294	0.73377	0.00073377	6.42e-47	1.4e-21	1.56e-72
	Zotu201	7.59683	1.79092	0.00179092	124.587	78.8583	0.0788583	1.32035	0.625309	0.000625309	8.07099	2.08236	0.00208236	127.434	75.9962	0.0759962	1.37423	0.620648	0.000620648	9.41e-07	0.184772	0.000259297
	Zotu33	685.379	151.48	0.15148	986663	555276	555.276	1.16584	0.818215	0.000818216	768.41	188.055	0.188055	1189306	626020	626.02	1.40323	0.791353	0.000791353	9.57e-25	5.14e-14	1.61e-69
	Zotu23	415.44	88.2341	0.0882341	352979	215463	215.463	1.61996	1.27191	0.00127191	399.617	102.403	0.102403	334790	230841	230.841	1.38519	0.736454	0.000736454	4.87e-06	5.87e-05	3.49e-05
	Zotu163	11.3392	2.46074	0.00246074	247.996	126.606	0.126606	1.2796	0.721397	0.000721397	12.2374	2.85181	0.00285181	266.533	137.417	0.137417	1.31448	0.538547	0.000538547	5.74e-13	0.00248878	6.43e-16
	Zotu362	3.90559	0.75135	0.00075135	26.717	11.1984	0.0111984	1.31572	0.605271	0.000605271	4.03255	0.83416	0.00083416	27.5348	11.6362	0.0116362	1.33035	0.544793	0.000544793	0.000229088	0.0760948	0.000161642
	Zotu434	2.0045	0.326617	0.000326617	6.08068	1.72377	0.00172377	1.04025	0.368986	0.000368986	2.26876	0.415368	0.000415369	7.45142	2.43697	0.00243697	1.24466	0.355904	0.000355904	8.05e-48	3.7e-38	9.14e-58
	Zotu261	5.19148	0.968008	0.000968008	44.8673	16.5983	0.0165983	1.22643	0.934101	0.000934101	5.55578	1.12506	0.00112506	49.9449	18.1583	0.0181583	1.30594	0.605323	0.000605323	8.36e-15	9.67e-13	1.07e-37
	Zotu259	3.73208	0.789494	0.000789494	28.6039	16.8865	0.0168865	1.66337	2.08074	0.00208074	3.64347	0.977446	0.000977446	26.8362	16.2769	0.0162769	1.55857	3.88063	0.00388063	0.00838825	0.00590444	1.88e-10
	Zotu317	4.36892	0.777669	0.000777669	30.6955	10.2534	0.0102534	1.29986	0.355719	0.000355719	4.32413	0.804894	0.000804894	29.1188	9.65098	0.00965097	1.22898	0.289817	0.000289817	0.277452	0.000744927	2.04e-06
	Zotu445	4.47891	0.946672	0.000946672	42.5893	24.713	0.024713	1.47698	0.725247	0.000725247	4.3902	1.15535	0.00115535	39.7421	23.2988	0.0232988	1.34905	0.559743	0.000559743	0.00804808	0.00587935	4.24e-10
	Zotu240	22.0089	4.78918	0.00478918	985.235	531.172	0.531172	1.17196	0.583992	0.000583992	24.8811	5.90999	0.00590999	1112.06	615.174	0.615174	1.3013	0.611634	0.000611634	3.18e-28	1.91e-05	6.18e-21
	Zotu106	15.8336	2.88971	0.00288971	411.437	154.596	0.154596	1.32136	0.564929	0.000564929	15.9591	3.06537	0.00306537	393.128	143.303	0.143303	1.2593	0.425735	0.000425735	0.281168	0.00794719	0.00137562
	Zotu304	5.15217	0.959738	0.000959738	44.5665	19.6126	0.0196126	1.1632	0.689987	0.000689987	5.58555	1.14026	0.00114026	51.5661	22.9792	0.0229792	1.30802	0.524299	0.000524299	6.37e-17	1.77e-11	4.45e-39
	Zotu87	46.2406	10.6478	0.0106478	4177.32	1823.47	1.82347	0.978606	0.63959	0.00063959	58.1682	13.0409	0.0130409	5841.41	2565.86	2.56587	1.36835	1.57979	0.00157979	5.57e-90	1.3e-51	2.18e-116
	Zotu453	3.72879	0.706264	0.000706264	22.968	9.79087	0.00979087	1.04385	0.447196	0.000447196	4.23485	0.888557	0.000888557	29.2445	13.041	0.013041	1.31467	0.547175	0.000547175	1.22e-38	3.13e-27	4.97e-90
	Zotu344	2.98332	0.538434	0.000538434	14.8257	7.42377	0.00742377	1.07654	0.838542	0.000838543	3.36189	0.701951	0.000701951	18.2495	8.45598	0.00845598	1.28452	0.542596	0.000542596	6.71e-36	7.96e-24	8.95e-69
	Zotu109	44.885	9.05957	0.00905957	3709.64	1526.99	1.52699	1.33	0.782189	0.000782189	46.5919	10.1559	0.0101559	3777.83	1712.08	1.71208	1.30466	0.600758	0.000600759	6.1e-05	0.808269	0.141203
	Zotu298	4.34922	1.03096	0.00103096	39.4614	26.6026	0.0266026	1.1242	0.783371	0.000783371	4.92841	1.30446	0.00130446	51.3627	35.7232	0.0357232	1.35027	0.666591	0.000666591	4.85e-24	1.62e-18	6.91e-59
	Zotu472	2.16414	0.451933	0.000451933	9.17631	4.86445	0.00486445	1.28254	0.743543	0.000744287	2.27968	0.546094	0.000546094	10.1081	5.47957	0.00547957	1.37461	0.731608	0.000732341	6.02e-06	0.00019187	2.55e-22
	Zotu117	4.09654	0.787703	0.000787703	28.1377	11.4992	0.0114992	0.945787	0.536065	0.000536065	4.98919	1.02109	0.00102109	39.5029	14.8185	0.0148185	1.32986	0.692173	0.000692173	8.94e-89	1.8e-70	1.46e-127
	Zotu170	12.1758	2.31142	0.00231142	245.282	94.1714	0.0941714	1.03929	0.443167	0.000443168	13.8481	2.74423	0.00274422	304.916	120.502	0.120502	1.26304	0.472528	0.000472528	5.91e-44	1.13e-31	1.52e-70
	Zotu366	10.3913	2.39904	0.00239904	242.742	163.224	0.163224	1.54261	1.41228	0.00141228	10.4954	2.95588	0.00295589	254.185	177.265	0.177265	1.47638	1.15858	0.00115858	0.82481	0.400325	7.83e-05
	Zotu143	33.5757	6.33041	0.00633041	1843.75	606.567	0.606567	1.26048	0.47867	0.00047867	34.5748	6.45143	0.00645143	1828.62	659.881	0.659881	1.2353	0.448814	0.000448814	0.00195061	0.182958	0.500852
	Zotu475	7.13326	1.85851	0.00185851	115.772	74.4308	0.0744308	1.06553	0.950477	0.000950477	8.85686	2.46161	0.00246161	160.472	96.5036	0.0965036	1.41526	0.862526	0.000862526	9.77e-59	1.41e-27	3.17e-110
	Zotu158	30.2918	6.12484	0.00612484	1651.19	748.495	0.748495	1.11008	0.357952	0.000357952	33.9943	7.05272	0.00705272	1855.04	794.241	0.794241	1.26463	0.422358	0.000422358	4.83e-34	5.25e-09	9.6e-33
	Zotu564	1.93273	0.393549	0.000393549	6.40269	2.94977	0.00294977	1.08082	0.336003	0.000336003	2.084	0.464195	0.000464195	7.69861	3.72362	0.00372361	1.28532	0.40718	0.00040718	1.1e-13	8.93e-15	5.44e-61
	Zotu666	1.56851	0.300903	0.000300903	4.01056	1.46165	0.00146165	1.31073	0.470439	0.000470439	1.56247	0.30807	0.00030807	3.91738	1.55875	0.00155875	1.24355	0.337367	0.000337367	0.396821	0.0288989	0.804911
	Zotu367	3.13622	0.58826	0.000588261	16.1276	6.07371	0.00607371	1.0057	0.485792	0.000485792	3.67507	0.761324	0.000761325	21.5318	8.57081	0.00857081	1.31029	0.532292	0.000532292	4.56e-59	1.04e-48	5.77e-105
	Zotu288	4.69137	0.766483	0.000766483	33.0933	8.94014	0.00894014	1.28058	0.345178	0.000345178	4.61904	0.815142	0.000815143	32.0519	10.0539	0.0100539	1.22404	0.315423	0.000315423	0.0181213	0.00300636	4.01e-05
	Zotu136	13.4119	2.47609	0.00247609	286.855	96.9884	0.0969884	1.08954	0.479194	0.000479194	14.5041	2.78046	0.00278046	331.493	118.32	0.118319	1.22527	0.358173	0.000358174	1.28e-18	1.82e-17	3.38e-44
	Zotu84	68.6641	11.887	0.011887	7733.78	3285.69	3.28569	1.30498	0.900575	0.000900575	71.8924	15.7214	0.0157214	8705.29	4161.3	4.16129	1.36036	0.621592	0.000621592	1.57e-06	4.11e-06	1.29e-23
	Zotu407	2.57998	0.618856	0.000618856	13.2637	7.83466	0.00783466	0.888767	0.370275	0.000370275	3.27767	0.801031	0.000801031	19.5784	10.4168	0.0104168	1.31525	0.516568	0.000516568	1.74e-87	1.12e-49	4.45e-152
	Zotu382	5.82558	1.53803	0.00153803	88.9261	56.6725	0.0566725	1.6967	2.39099	0.00239099	6.70461	2.1525	0.0021525	112.342	72.4206	0.0724206	1.71354	1.95879	0.00195879	6.57e-22	3.62e-11	1.09e-30
	Zotu444	3.20159	0.697066	0.000697066	20.6635	10.3326	0.0103326	1.06618	0.592403	0.000592403	3.78502	0.904418	0.000904418	25.3189	12.7006	0.0127006	1.30696	0.717615	0.000717615	5.82e-49	1.26e-15	2.54e-70
	Zotu237	27.4802	4.62075	0.00462075	1192.6	495.21	0.49521	1.28674	0.683506	0.000683506	27.3667	5.6995	0.0056995	1244.84	551.021	0.551021	1.30027	0.617311	0.000617311	0.478658	0.0587724	0.00023302
	Zotu257	5.82767	1.70359	0.00170359	89.8505	65.1457	0.0651456	1.48816	3.11183	0.00311183	7.2656	2.13919	0.00213919	116.166	78.6263	0.0786263	1.80357	3.51907	0.00351907	3.13e-52	1.55e-16	1.62e-78
	Zotu262	10.4581	2.32081	0.00232081	223.633	143.852	0.143852	1.36023	1.35255	0.00135255	11.5301	2.95355	0.00295355	255.456	161.948	0.161948	1.49873	1.1681	0.0011681	1.82e-16	1.21e-07	3.48e-29
	Zotu485	3.0417	0.521823	0.000521823	14.5136	4.94322	0.00494322	1.16425	0.622463	0.000622463	3.22431	0.662675	0.000662675	17.225	6.6605	0.0066605	1.30606	0.405074	0.000405074	6.75e-10	2.66e-20	5.12e-57
	Zotu473	1.36492	0.330291	0.000330291	4.34977	2.99045	0.00299045	1.65411	1.03779	0.00103779	1.29112	0.367642	0.000367642	3.96151	3.02324	0.00302324	1.38328	0.615034	0.000615034	6.76e-08	1.16e-05	1e-14
	Zotu251	9.522	1.91538	0.00191538	157.548	76.7591	0.0767591	0.958655	0.631203	0.000631203	11.3785	2.47139	0.00247139	208.554	87.0744	0.0870744	1.24234	0.546236	0.000546236	3.72e-67	3.91e-45	6.71e-88
	Zotu371	3.68653	0.769074	0.000769074	24.7317	11.8801	0.0118801	1.27354	1.26738	0.00126738	4.04296	0.966423	0.000966423	29.3212	14.59	0.01459	1.3492	0.749054	0.000749054	1.1e-17	5.21e-12	1.25e-50
	Zotu297	6.47143	1.36271	0.00136271	75.711	35.9049	0.0359049	1.46458	0.538581	0.000538581	6.09244	1.32961	0.00132961	65.5025	30.3701	0.0303701	1.25745	0.416218	0.000416218	1.28e-10	8.94e-11	4.18e-42
	Zotu37	101.26	19.5731	0.0195731	17497.3	6902.86	6.90286	0.938183	0.528533	0.000528533	125.617	26.0431	0.0260431	23731	8980.18	8.98018	1.25723	0.545884	0.000545884	8.95e-96	1.24e-53	4.25e-106
	Zotu38	339.026	60.1602	0.0601602	185053	65242.5	65.2425	1.24053	0.962516	0.000962516	357.647	76.5604	0.0765604	210289	79876.5	79.8765	1.32949	0.64869	0.00064869	2.24e-08	1.32e-13	5.45e-40
	Zotu81	34.0213	5.86517	0.00586518	1880.25	628.316	0.628316	1.25507	0.457005	0.000457005	35.2675	6.53808	0.00653808	1893.44	630.438	0.630438	1.2566	0.433589	0.000433589	3e-05	0.487257	0.181942
	Zotu462	3.54082	0.608056	0.000608056	20.5699	7.51278	0.00751278	1.43954	1.02971	0.00102971	3.45494	0.702312	0.000702312	20.2666	8.49286	0.00849286	1.34753	1.11758	0.00111758	0.000942842	0.180526	0.6733
	Zotu471	2.03724	0.400902	0.000400902	7.46509	3.69882	0.00369883	1.50869	0.853712	0.000853712	1.92623	0.423296	0.000423296	6.90117	3.768	0.003768	1.31095	0.578166	0.000578166	5.26e-10	3.96e-06	1.65e-09
	Zotu11	1036.27	220.491	0.220491	2109646	935686	935.686	1.4514	1.12248	0.00112248	1042.2	248.368	0.248368	2114652	975255	975.255	1.35815	0.821921	0.000821921	0.559991	0.754888	0.0440797
	Zotu88	28.936	8.04851	0.00804851	2182.6	1747.19	1.74719	1.34683	1.32099	0.00132099	34.1472	10.6705	0.0106705	2725.77	2063.76	2.06376	1.59721	1.36135	0.00136135	1.49e-29	1.6e-13	4.53e-58
	Zotu46	177.699	33.5092	0.0335092	57045.9	24236.2	24.2361	1.39662	0.987303	0.000987303	180.142	42.4032	0.0424032	58314.6	26644.6	26.6446	1.37081	0.90669	0.00090669	0.219066	0.333875	0.0679431
	Zotu70	85.6079	16.2561	0.0162561	12923.6	7171.61	7.17161	1.38119	0.841048	0.000841048	84.4128	18.8563	0.0188563	12684.3	7570.14	7.57014	1.31048	0.61443	0.00061443	0.0137859	0.0305572	0.0369042
	Zotu164	8.03978	1.74162	0.00174162	133.843	83.9244	0.0839244	1.56071	1.93237	0.00193237	7.92373	1.98367	0.00198367	126.438	81.9629	0.0819629	1.35502	0.692478	0.000692478	0.0384797	0.0174472	0.0851114
	Zotu53	322.141	65.5215	0.0655214	245719	156686	156.685	2.40711	10.0828	0.0100828	341.354	97.4062	0.0974062	246159	151265	151.265	2.56487	15.8385	0.0158385	3.92e-05	0.646493	0.128016
	Zotu105	50.3174	11.9055	0.0119055	5421.71	2712.48	2.71248	1.11589	1.11678	0.00111678	64.2522	18.4865	0.0184865	8779.71	5044.41	5.04441	1.52288	1.25963	0.00125963	3.41e-73	1.39e-55	6.22e-87
	Zotu127	22.1744	4.73032	0.00473032	1026.61	554.421	0.554421	1.55337	1.61225	0.00161225	22.4827	5.66584	0.00566584	1019.44	595.616	0.595616	1.39556	0.739449	0.000739449	0.443676	0.4288	0.353284
	Zotu275	5.76859	1.1395	0.0011395	58.4467	24.5579	0.0245579	1.10921	0.730908	0.000730908	6.6464	1.43804	0.00143804	71.4731	28.7594	0.0287594	1.30885	0.499939	0.000499939	9.09e-48	6.25e-26	2.83e-65
	Zotu418	3.44698	0.687818	0.000687818	20.1438	8.21059	0.00821059	0.991148	0.755956	0.000755956	4.12135	0.943256	0.000943256	29.2554	15.2153	0.0152153	1.31623	0.858434	0.000858434	9.14e-61	5.9e-45	4.1e-84
	Zotu185	12.2234	2.15924	0.00215924	231.403	85.4162	0.0854162	1.18168	1.05262	0.00105262	13.0715	2.33661	0.00233661	258.81	94.7465	0.0947465	1.27381	0.636656	0.000636656	3.4e-17	3.83e-11	3.66e-35
	Zotu150	48.6653	10.7858	0.0107858	5221.71	2709.63	2.70963	1.85881	2.83671	0.00283672	50.357	13.7645	0.0137645	5469.51	3041.13	3.04113	1.73556	2.38831	0.00238831	0.00954937	0.148502	0.00265958
	Zotu458	3.84463	0.663044	0.000663044	23.8013	7.14698	0.00714698	1.36871	0.485644	0.000485644	3.71825	0.698853	0.000698853	21.7217	6.93656	0.00693656	1.22801	0.372121	0.000372121	2.08e-05	8.73e-11	1.82e-15
	Zotu415	8.59563	2.2827	0.0022827	194.372	174.616	0.174616	1.60931	1.44432	0.00144432	9.06358	2.94524	0.00294524	209.35	179.142	0.179142	1.64665	1.36131	0.00136131	0.00757231	0.0177647	2.05e-09
	Zotu512	1.78096	0.330842	0.000330842	5.08108	1.78828	0.00178828	1.31621	0.462531	0.000462531	1.76592	0.329543	0.000329543	4.90206	1.67288	0.00167288	1.2568	0.355334	0.000355335	0.279926	0.0538368	0.0801791
	Zotu296	3.95551	0.835103	0.000835104	27.0347	11.1916	0.0111916	1.09314	0.531415	0.000531415	4.48158	0.910991	0.000910991	32.054	12.8254	0.0128254	1.25867	0.504357	0.000504357	1.41e-37	1.98e-20	7.45e-49
	Zotu265	14.3241	4.57022	0.00457022	634.664	672.869	0.672869	1.714	2.45463	0.00245463	15.6975	5.61773	0.00561773	721.152	725.084	0.725084	1.82044	2.06365	0.00206365	1.57e-07	1.31e-07	2.24e-29
	Zotu26	164.678	25.4307	0.0254307	40973.9	13136.3	13.1363	1.03238	0.382317	0.000382317	182.329	34.4603	0.0344603	49390.2	17220.9	17.2209	1.22131	0.409842	0.000409842	1.31e-35	1.81e-30	5.85e-54
	Zotu429	5.5154	0.993878	0.000993878	48.586	19.379	0.019379	1.28311	0.54662	0.00054662	5.55057	1.08516	0.00108516	48.9758	19.6631	0.0196631	1.27441	0.44709	0.00044709	0.613268	0.534273	0.0492878
	Zotu488	2.53094	0.428419	0.000428419	9.72319	3.04647	0.00304647	1.35707	0.449177	0.000449177	2.4479	0.429693	0.000429693	9.01869	2.99147	0.00299147	1.23986	0.344968	0.000344968	1.87e-05	1.5e-07	9.35e-13
	Zotu329	5.54528	1.25835	0.00125834	60.3026	30.7544	0.0307544	1.01682	0.600614	0.000600614	6.78867	1.59726	0.00159726	79.7382	39.5285	0.0395285	1.32783	0.744074	0.000744074	9.68e-71	1.84e-30	2.45e-80
	Zotu181	12.3808	3.43968	0.00343968	395.819	306.393	0.306393	1.47673	2.21478	0.00221478	14.2035	4.26263	0.00426263	456.652	356.526	0.356525	1.57173	2.06398	0.00206398	3.44e-22	7.89e-05	1.46e-27
	Zotu209	32.4312	9.96448	0.00996448	3320.42	3412.68	3.41268	1.62823	1.28221	0.00128221	34.7855	12.8704	0.0128703	3681.08	3811.12	3.81112	1.73182	1.47579	0.00147579	0.00147211	0.00283027	5.96e-13
	Zotu175	16.0091	4.18045	0.00418045	743.428	640.831	0.640831	1.86992	2.06853	0.00206853	16.2858	5.74871	0.00574871	761.84	677.605	0.677605	1.71284	2.02674	0.00202674	0.789548	0.680948	0.591742
	Zotu499	4.87817	1.17426	0.00117426	51.1085	29.5274	0.0295274	1.11009	2.27899	0.00227899	6.14975	1.61148	0.00161148	70.1333	38.2307	0.0382307	1.43632	2.08056	0.00208056	2.88e-74	9.87e-31	1.28e-79
	Zotu50	97.6132	18.2541	0.0182541	16194.3	6887.85	6.88785	1.26456	0.429927	0.000429927	98.6154	20.292	0.020292	16485.6	7086.14	7.08613	1.26744	0.382854	0.000382854	0.424521	0.296373	0.0144269
	Zotu135	33.3637	7.12971	0.00712971	2256.12	1320.76	1.32076	1.32616	1.17799	0.00117799	36.162	9.61171	0.0096117	2572.53	1593.2	1.5932	1.40766	0.885593	0.000885593	4.24e-11	6.1e-05	1.11e-25
	Zotu492	2.92	0.494486	0.000494486	13.8575	5.88429	0.00588429	1.45973	1.451	0.001451	2.784	0.603854	0.000603854	13.2723	6.04439	0.00604439	1.3331	0.908822	0.000908822	1.01e-08	0.0179329	0.00017875
	Zotu60	511.391	113.986	0.113986	688268	496252	496.252	4.13251	35.5303	0.0355303	519.189	158.331	0.158331	638993	472184	472.184	3.6165	27.949	0.027949	0.763495	0.00802045	4.85e-13
	Zotu204	35.4402	7.65149	0.00765149	2441.81	1367.09	1.36709	1.17685	1.40402	0.00140402	41.1033	9.5593	0.0095593	3084.88	1728.21	1.72822	1.42627	1.36359	0.00136359	2.35e-41	2.18e-20	2.75e-75
	Zotu10	1345.64	246.128	0.246128	2816841	1057717	1057.72	1.3196	1.03541	0.00103541	1325.18	256.855	0.256855	2809181	1115114	1115.11	1.27964	0.888895	0.000888895	0.0366807	0.617298	0.257381
	Zotu325	4.77881	1.097	0.001097	45.7856	26.7718	0.0267718	0.78237	0.495909	0.000495909	6.55109	1.66078	0.00166078	76.5325	41.438	0.041438	1.30144	0.726431	0.000726431	5.77e-128	2.05e-74	2.76e-163
	Zotu307	10.6781	1.62548	0.00162548	164.695	50.7961	0.0507961	1.11489	0.46705	0.00046705	11.25	2.16687	0.00216687	191.12	69.4099	0.0694099	1.25825	0.426625	0.000426625	1.73e-09	2.81e-17	1.16e-37
	Zotu334	6.32138	1.39594	0.00139594	81.2045	43.1731	0.0431731	1.26783	0.729686	0.000729686	6.78562	1.5581	0.0015581	87.4574	51.9619	0.0519619	1.33962	1.08734	0.00108734	1.46e-08	0.122428	3.86e-14
	Zotu484	4.30103	0.829679	0.000829679	32.4557	13.6043	0.0136043	1.37736	0.712217	0.000712218	4.2654	0.995177	0.000995177	33.486	16.3305	0.0163305	1.36061	0.839542	0.000839542	0.291705	0.513946	0.202386
	Zotu184	24.7594	4.99609	0.00499609	1142.17	521.17	0.52117	1.57439	1.21585	0.00121585	23.8039	5.38511	0.00538511	1069.4	516.169	0.516169	1.3839	0.847007	0.000847007	1.28e-05	0.00187749	5.43e-06
	Zotu235	29.6198	6.09771	0.00609771	1653.3	853.024	0.853024	1.29735	1.39554	0.00139554	31.3745	8.05776	0.00805776	2027.8	1071.71	1.07171	1.41767	0.983365	0.000983365	6.4e-07	2.21e-15	9.35e-54
	Zotu36	161.781	26.2503	0.0262503	38068.5	10475.2	10.4753	1.16981	0.344292	0.000344292	165.016	28.4499	0.0284499	40774.4	13184.1	13.1841	1.23049	0.321329	0.000321329	0.0236262	0.000355456	4.93e-12
	Zotu478	2.27435	0.574341	0.000574341	12.2597	7.92685	0.00792685	1.4442	0.947517	0.000947517	2.30798	0.651687	0.000651687	12.1321	7.60978	0.00760978	1.46956	1.1399	0.0011399	0.355255	0.983596	0.773198
	Zotu289	4.23597	1.25517	0.00125517	53.3082	53.2163	0.0532163	2.07766	1.9422	0.0019422	4.03893	1.42753	0.00142753	47.6584	50.679	0.050679	1.65073	1.09271	0.00109271	1.96e-06	3.09e-08	2.88e-27
	Zotu563	3.89118	0.610036	0.000610036	21.3306	5.62493	0.00562493	1.15844	0.449797	0.000449797	3.98811	0.717976	0.000717976	23.3547	7.41437	0.00741437	1.23483	0.383397	0.000383397	0.00571993	3.71e-09	7.54e-19
	Zotu425	2.56718	0.478709	0.000478709	10.5668	4.05567	0.00405567	1.07052	0.444445	0.000444445	2.759	0.53807	0.00053807	12.5501	4.85317	0.00485317	1.27005	0.468486	0.000468487	1.63e-15	3.98e-20	6.6e-65
	Zotu102	81.8777	16.9036	0.0169036	11924.1	5928.01	5.92801	1.10287	0.52989	0.00052989	88.9661	19.1273	0.0191273	13515.1	6439.76	6.43975	1.25296	0.632223	0.000632223	1.18e-17	2.7e-08	7.54e-37
	Zotu266	5.33505	1.01971	0.00101971	47.2313	17.2638	0.0172638	1.40133	0.536275	0.000536275	5.17897	1.01723	0.00101723	42.8705	16.2649	0.0162649	1.25337	0.387315	0.000387315	0.00111486	2.27e-08	1.55e-18
	Zotu352	4.19967	0.877305	0.000877305	32.0709	15.4681	0.0154681	1.31198	0.651713	0.000651713	4.25848	0.978058	0.000978058	33.9918	17.1228	0.0171228	1.31933	0.477108	0.000477108	0.34634	0.0350542	2.75e-11
	Zotu236	9.67829	2.57609	0.00257609	241.602	156.808	0.156808	1.72865	1.95123	0.00195123	10.6625	3.48416	0.00348416	292.136	192.118	0.192117	1.87573	1.90087	0.00190087	4.08e-10	7.81e-08	5.73e-29
	Zotu491	1.87138	0.357687	0.000357687	5.92649	2.91333	0.00291333	1.26355	0.499108	0.000499108	1.86987	0.403025	0.000403025	6.11204	3.06203	0.00306203	1.28395	0.43142	0.00043142	0.540608	0.244626	0.00259266
	Zotu213	5.36375	1.18874	0.00118874	59.1514	32.0716	0.0320716	1.62144	4.33448	0.00433448	5.28903	1.43008	0.00143008	59.6779	33.9202	0.0339202	1.598	6.01546	0.00601546	0.163586	0.974146	0.754182
	Zotu232	3.85138	0.669794	0.000669794	23.4547	8.12514	0.00812515	1.14563	0.338359	0.00033836	4.09225	0.757719	0.00075772	25.4597	8.78289	0.00878289	1.23673	0.326994	0.000326994	9.16e-13	4.7e-07	6.2e-15
	Zotu91	22.7137	3.44208	0.00344208	765.387	249.589	0.249589	1.40608	0.506377	0.000506377	21.0587	4.00508	0.00400508	692.877	259.582	0.259582	1.24681	0.38813	0.00038813	1.21e-24	2.16e-11	1.8e-27
	Zotu12	1434.98	277.571	0.277571	3538024	1235580	1235.58	0.97703	0.627568	0.000627568	1831.63	336.703	0.336703	4810159	1667485	1667.48	1.3095	0.848577	0.000848577	1.04e-133	1.48e-67	2.65e-122
	Zotu44	340.487	74.6524	0.0746524	245115	147020	147.02	1.29391	1.32422	0.00132422	377.379	96.1566	0.0961566	273719	161537	161.537	1.42529	1.34609	0.00134609	6.49e-18	6.22e-05	1.59e-20
	Zotu227	10.3638	1.71925	0.00171925	159.182	55.0128	0.0550128	1.13153	0.41552	0.00041552	10.6641	2.05763	0.00205763	179.178	67.36	0.06736	1.23788	0.388951	0.000388951	0.00163227	2.13e-12	6.12e-27
	Zotu32	467.678	87.5055	0.0875055	351630	140717	140.717	1.09118	0.376208	0.000376208	495.867	107.449	0.107449	419458	194098	194.097	1.25585	0.36611	0.00036611	3.05e-09	3.3e-14	9.42e-41
	Zotu459	5.21598	1.17233	0.00117233	54.7917	34.432	0.034432	1.52862	1.07186	0.00107186	5.10108	1.3648	0.0013648	54.5901	36.4111	0.0364111	1.45179	0.840518	0.000840518	0.0112955	0.520409	0.724138
	Zotu58	87.77	20.8495	0.0208495	16661.8	11780.7	11.7807	1.16314	1.37041	0.00137041	101.886	26.5691	0.0265691	20963.7	13949	13.949	1.44763	1.15969	0.00115969	1.37e-32	2.32e-19	5.37e-73
	Zotu486	3.5279	0.989116	0.000989116	34.9961	30.9231	0.0309231	1.31489	0.684144	0.000684144	3.94271	1.25937	0.00125936	39.2617	34.1283	0.0341283	1.5146	1.06838	0.00106838	2.59e-12	0.00191774	3.19e-12
	Zotu220	6.15245	1.45758	0.00145758	77.7214	34.3086	0.0343086	0.900486	0.726661	0.000726661	8.4969	2.05684	0.00205684	120.494	53.7439	0.0537439	1.31503	0.718582	0.000718582	1.1e-137	1.8e-79	8.08e-143
	Zotu4	2381.15	445.84	0.44584	10031306	4477061	4477.06	1.39264	1.00107	0.00100107	2488.31	521.144	0.521144	10099942	4591794	4591.79	1.33484	0.631791	0.000631791	6.92e-06	0.798087	0.0380607
	Zotu189	23.0995	4.02927	0.00402927	885.008	302.877	0.302877	1.12073	0.468475	0.000468475	25.7147	4.80072	0.00480072	985.849	336.332	0.336332	1.24016	0.431297	0.000431297	1.01e-35	1.4e-11	1e-24
	Zotu142	55.173	10.2695	0.0102695	5173.28	2336.76	2.33676	1.2608	1.34465	0.00134465	57.9968	12.6537	0.0126537	5947.07	2967.75	2.96775	1.35744	1.36685	0.00136685	7.83e-07	1.43e-07	2.52e-38
	Zotu374	7.96747	1.67655	0.00167655	128.918	65.6864	0.0656864	1.08938	1.32998	0.00132998	10.0824	2.65673	0.00265673	190.584	103.942	0.103942	1.39065	1.18286	0.00118286	4.46e-84	4.99e-46	2.46e-98
	Zotu441	2.02608	0.482578	0.000482578	8.49049	4.33588	0.00433588	1.10377	0.797438	0.000797438	2.363	0.622381	0.000622381	10.9642	6.54812	0.00654812	1.27918	0.561445	0.000561445	2.54e-35	2.06e-14	1.49e-62
	Zotu182	11.0782	1.98599	0.00198599	204.166	82.4496	0.0824496	1.09331	0.427941	0.000427941	12.2355	2.54849	0.00254849	240.576	103.155	0.103155	1.26672	0.506283	0.000506283	6.58e-25	7.33e-16	3.56e-39
	Zotu119	20.0985	3.71554	0.00371554	694.027	302.421	0.30242	1.1673	0.415081	0.000415081	21.9571	4.11916	0.00411916	730.199	270.865	0.270865	1.24268	0.433183	0.000433183	3.02e-24	8.72e-06	7.08e-12
	Zotu224	28.5478	7.17145	0.00717146	1834.15	991.983	0.991983	0.897706	0.938145	0.000938145	38.3075	10.059	0.010059	2776.62	1366.8	1.3668	1.38362	1.16432	0.00116432	1.76e-105	5.6e-57	3.66e-132
	Zotu255	6.86008	1.48228	0.00148228	92.0792	48.8582	0.0488582	1.39213	0.592213	0.000592213	6.86606	1.61791	0.00161791	90.6206	50.7679	0.0507679	1.33199	0.492244	0.000492244	0.890823	0.260517	0.0663243
	Zotu302	7.05315	1.51696	0.00151695	92.9948	45.4716	0.0454716	1.31273	1.0978	0.0010978	7.52234	1.87606	0.00187606	111.937	67.6551	0.0676551	1.33444	0.657365	0.000657365	5.45e-08	1.2e-06	2.5e-29
	Zotu59	234.957	37.7128	0.0377128	80613.1	27585.3	27.5853	1.31559	1.03889	0.00103889	233.997	42.2516	0.0422516	83404.4	29841	29.841	1.30388	0.758251	0.000758251	0.839733	0.00935555	2.36e-06
	Zotu178	10.0691	2.93349	0.00293348	323.483	356.302	0.356302	1.73062	3.34095	0.00334095	10.8097	3.77755	0.00377756	350.93	364.109	0.364109	1.92196	3.50483	0.00350483	0.000789923	0.000340517	1.24e-14
	Zotu179	38.3491	12.4891	0.0124891	4599.84	4044.36	4.04436	1.66962	1.71843	0.00171843	43.1961	14.51	0.01451	5273.28	5070.88	5.07088	1.57563	1.37509	0.00137509	3.31e-13	0.0218766	7.23e-16
	Zotu347	4.0932	0.612485	0.000612485	24.2012	8.27685	0.00827685	1.30654	0.558833	0.000558833	3.90318	0.802244	0.000802244	24.6502	9.7861	0.0097861	1.26656	0.378664	0.000378664	1.68e-10	0.58523	0.0219123
	Zotu54	258.326	56.2545	0.0562545	138784	78087.8	78.0878	1.23143	0.484302	0.000484302	281.421	64.0294	0.0640294	145107	75583.9	75.5839	1.31564	0.560418	0.000560418	3.73e-16	0.0196357	9.16e-08
	Zotu258	5.77164	1.2064	0.0012064	62.5337	27.0259	0.0270259	1.30492	0.567025	0.000567025	5.96416	1.27956	0.00127956	63.0783	27.492	0.027492	1.29911	0.493248	0.000493248	0.000783972	0.800779	0.0809038
	Zotu7	1022.99	259.069	0.259069	2715166	1966077	1966.08	1.78608	2.52851	0.00252851	1095.84	336.782	0.336782	2958934	2027133	2027.13	1.89453	2.69754	0.00269754	5.64e-06	0.00100847	6e-20
	Zotu95	42.4947	9.31992	0.00931992	3739.63	2064.88	2.06488	1.68869	1.73255	0.00173255	41.9081	11.2661	0.0112661	3718.73	2234.86	2.23486	1.47684	1.41066	0.00141066	0.120899	0.395613	0.548527
	Zotu286	6.52327	1.1534	0.0011534	70.8752	25.4997	0.0254997	1.21677	0.376109	0.000376109	6.67886	1.2995	0.0012995	73.0822	26.5225	0.0265225	1.24976	0.37805	0.00037805	0.00580327	0.0484884	9.56e-05
	Zotu199	5.87671	1.23456	0.00123456	64.9358	34.5417	0.0345417	1.00994	0.312526	0.000312526	6.7953	1.45287	0.00145287	76.1714	32.3137	0.0323137	1.242	0.409931	0.000409931	3.66e-45	4.47e-19	6.84e-67
	Zotu20	357.819	70.9651	0.0709651	227959	106932	106.932	0.978436	0.705136	0.000705136	433.146	99.8304	0.0998304	321017	148786	148.786	1.33515	0.751139	0.00075114	2.74e-70	1.3e-50	2.31e-125
	Zotu301	3.61864	0.778082	0.000778082	25.7403	14.7952	0.0147952	0.942832	0.478235	0.000478235	4.59376	1.03053	0.00103053	34.3709	17.754	0.017754	1.29136	0.516286	0.000516286	4.82e-99	6.05e-32	2.82e-105
	Zotu21	388.508	88.446	0.088446	298155	153873	153.873	1.09855	0.628258	0.000628258	453.063	101.972	0.101972	367293	174927	174.927	1.36525	0.760671	0.000760671	3.06e-44	1.57e-19	1.53e-76
	Zotu411	3.27597	0.5444	0.0005444	17.3043	6.83957	0.00683957	1.19612	0.701546	0.000701546	3.46761	0.72415	0.00072415	20.2581	9.56199	0.00956199	1.3204	0.677731	0.000677731	3.17e-09	1.43e-09	9.77e-34
	Zotu381	4.65555	0.61977	0.00061977	29.5106	8.31424	0.00831424	1.32075	0.431119	0.000431119	4.40125	0.724623	0.000724623	28.2168	8.75894	0.00875894	1.24015	0.328167	0.000328167	9.12e-17	0.000738875	3.21e-07
	Zotu9	17.0615	4.54966	0.00454966	791.154	579.171	0.579171	1.62171	1.46191	0.00146191	18.6328	5.78658	0.00578658	849.958	692.242	0.692242	1.5898	1.26757	0.00126757	1.07e-07	0.579282	0.000294002
	Zotu555	3.08459	0.503701	0.000503701	15.1241	5.48733	0.00548733	1.36324	0.719898	0.000719898	3.03878	0.569695	0.000569695	14.1294	5.44956	0.00544956	1.25161	0.564938	0.000564938	0.0231391	1.97e-05	2.99e-10
	Zotu154	11.0849	1.77116	0.00177116	183.615	53.6268	0.0536268	1.29682	0.492232	0.000492232	10.8297	1.93545	0.00193545	177.724	58.9682	0.0589682	1.23091	0.397585	0.000397585	0.000631679	0.006241	0.00166281
	Zotu331	4.29979	0.872678	0.000872678	32.5558	14.2046	0.0142046	1.45125	1.3057	0.0013057	4.31725	1.04538	0.00104538	34.583	16.7364	0.0167364	1.38973	0.775753	0.000775753	0.868772	0.0293392	3.91e-10
	Zotu27	346.801	62.3481	0.0623481	203925	80554.2	80.5542	1.10362	0.55109	0.00055109	377.323	86.6263	0.0866263	244515	114654	114.654	1.24848	0.549103	0.000549103	9.13e-17	1.34e-13	1.08e-36
	Zotu565	2.51033	0.526192	0.000526192	11.6757	5.54751	0.00554751	1.20812	0.633695	0.000633696	2.65774	0.627212	0.000627212	13.2346	6.56761	0.00656761	1.32378	0.611603	0.000611603	2.36e-08	1.02e-07	1.83e-36
	Zotu2	2558.01	393.288	0.393288	9483386	2703136	2703.14	1.18685	0.36167	0.00036167	2563.28	470.1	0.4701	9927547	3432791	3432.79	1.21294	0.327771	0.000327771	0.973405	0.0316154	2.13e-05
	Zotu501	3.54631	0.608008	0.000608008	21.8736	9.08694	0.00908694	1.40709	1.08756	0.00108756	3.44133	0.713845	0.000713845	20.5836	8.58069	0.00858069	1.31208	1.12041	0.00112041	0.000201773	0.00501952	2.4e-08
	Zotu247	6.20836	1.16974	0.00116974	66.3969	28.8151	0.0288151	1.28583	1.06203	0.00106203	6.29357	1.34175	0.00134175	67.4403	31.0829	0.0310829	1.2733	0.770704	0.000770704	0.224809	0.62205	0.0463501
	Zotu156	19.9436	3.15767	0.00315767	577.727	189.132	0.189132	1.25458	0.405678	0.000405678	19.6686	3.49943	0.00349943	579.936	206.9	0.2069	1.23669	0.319819	0.000319819	0.0739542	0.961058	0.712558
	Zotu404	4.14244	0.724954	0.000724954	26.9328	9.46312	0.00946312	1.16512	0.395535	0.000395535	4.33497	0.812122	0.000812122	29.5499	10.0058	0.0100058	1.27701	0.440165	0.000440165	1.52e-08	3.48e-10	1.51e-24
	Zotu514	2.87765	0.586654	0.000586655	16.0404	9.72459	0.00972459	1.40998	0.53651	0.00053651	2.8253	0.690204	0.000690204	15.3996	10.055	0.010055	1.31735	0.486621	0.000486621	0.0103471	0.00141191	9.97e-11
	Zotu77	50.693	9.16173	0.00916173	4243.31	1710.62	1.71061	1.23148	0.501648	0.000501648	51.6231	11.0207	0.0110207	4612.48	2044.81	2.04481	1.29116	0.414526	0.000414526	0.0912172	0.000692469	1.31e-16
	Zotu470	3.80024	0.659755	0.000659755	22.917	7.33802	0.00733802	1.30599	0.720063	0.000720063	3.87132	0.777804	0.000777804	23.9861	8.53148	0.00853148	1.3179	0.673713	0.000673713	0.0278755	0.00260792	8.17e-08
	Zotu552	1.36815	0.270613	0.000270613	3.40662	1.35385	0.00135385	1.3383	0.578141	0.000578141	1.43157	0.287382	0.000287382	3.37705	1.38633	0.00138633	1.29151	0.498365	0.000498365	4.92e-07	0.607245	0.130243
	Zotu230	7.70621	1.55922	0.00155922	102.645	47.5505	0.0475505	1.0672	0.459959	0.000459959	8.51263	1.81836	0.00181836	124.918	59.3594	0.0593594	1.27387	0.46293	0.00046293	5.11e-24	9.02e-18	2.45e-61
	Zotu29	246.111	43.6488	0.0436488	96988.8	30099.7	30.0997	1.09525	0.43977	0.00043977	271.711	55.2902	0.0552902	115935	43517.4	43.5174	1.27862	0.499554	0.000499554	1.79e-27	4.65e-24	2.62e-47
	Zotu244	6.72289	1.25661	0.00125661	78.4283	31.5329	0.0315329	1.25874	0.625354	0.000625354	7.04647	1.52964	0.00152964	84.8437	33.8368	0.0338368	1.32963	0.570296	0.000570297	1.44e-07	5.99e-07	9.34e-20
A3	Actinobacteriota	1.49152	0.401309	0.00040131	3.28669	1.80779	0.00180779	10.5435	308.912	0.309221	2.29842	0.654978	0.000654978	8.06159	4.30906	0.00430906	43.5568	1318.25	1.31957	4.13e-171	4.84e-185	1.18e-189
	Proteobacteria	1.25126	0.313218	0.000313218	2.50545	1.24711	0.00124711	2.46454	10.0609	0.010081	1.30424	0.376833	0.000376834	2.6706	1.48359	0.00148359	2.04819	5.01403	0.00502408	0.00107653	0.0670372	5.32e-05
	Firmicutes	4.14785	1.05427	0.00105427	27.2785	15.5193	0.0155193	2.16537	22.2705	0.0222705	4.53218	1.38522	0.00138522	34.3509	20.7333	0.0207333	1.89696	8.01044	0.00801044	9.68e-10	1.59e-16	2.83e-40
	Bacteroidota	4.59068	1.23586	0.00181212	34.3086	16.6995	0.0244861	0.614539	0.279916	0.000410434	6.95013	1.6632	0.00243871	69.9621	30.6258	0.0449058	1.29031	0.56248	0.000824751	1.17356e-127	2.59341e-115	3.33745e-158
	Lachnospiraceae	3.01278	0.937752	0.000937752	16.85	9.55612	0.00955612	15.8771	447.365	0.447365	3.28585	1.03321	0.00103321	18.3193	9.76602	0.00976602	4.05313	72.7204	0.0727204	2.65852e-09	0.000237158	2.51626e-10
	Oscillospiraceae	0.305235	0.065919	6.5919e-05	0.133541	0.0531176	5.31176e-05	0.949163	0.943506	0.000948247	0.391874	0.103794	0.000103794	0.218949	0.101419	0.000101419	1.42248	0.985347	0.000990298	6.14521e-92	1.95482e-99	3.67384e-106
	Prevotellaceae	4.75297	1.25312	0.00125312	33.6395	15.1849	0.0151849	0.838732	2.57613	0.00258129	6.90174	1.84214	0.00184214	67.739	32.027	0.032027	1.68265	5.7413	0.00575281	7.77774e-149	1.19264e-153	1.44294e-191
	Ruminococcaceae	0.244541	0.071475	7.14751e-05	0.109086	0.0584565	5.84565e-05	1.77272	5.75447	0.00576023	0.269704	0.0775923	7.75923e-05	0.116509	0.0666022	6.66022e-05	2.03031	6.65731	0.00666398	7.03261e-12	0.0971541	0.000118499
	Muribaculaceae	1.08032	0.272964	0.000272964	1.77283	0.80048	0.00080048	1.69047	2.99079	0.00299079	1.02367	0.280363	0.000280364	1.72967	0.865854	0.000865854	1.5223	1.73158	0.00173158	5.67376e-06	0.0521172	0.383368
	Atopobiaceae	1.28873	0.349581	0.000349581	2.73758	1.39349	0.00139349	1.62868	6.71964	0.00672636	1.51409	0.400375	0.000400375	3.52816	1.71213	0.00171213	1.75398	4.04358	0.00404763	5.76151e-37	1.80814e-27	1.9068e-62
	Eggerthellaceae	0.981954	0.427221	0.000427221	2.63411	2.70474	0.00270474	3.88112	19.2213	0.0192405	1.24471	0.506978	0.000506978	3.29645	3.15087	0.00315087	7.23606	107.121	0.107229	1.29279e-32	1.00715e-13	9.05621e-35
	Acholeplasmataceae	4.35799	1.02651	0.00102651	27.5831	10.6638	0.0106638	1.15754	1.27113	0.00127623	5.15151	1.17771	0.00117771	36.4559	14.1693	0.0141693	1.52083	2.14526	0.00215388	8.40475e-52	6.60068e-48	1.24297e-55
	Erysipelatoclostridiaceae	3.34127	0.815917	0.000815917	16.779	8.56719	0.00856719	86.6003	2674.12	2.67679	3.6037	0.965785	0.000965784	20.5504	11.2718	0.0112718	34.4128	1023	1.02403	8.49577e-11	2.19503e-13	2.07973e-35
	Rikenellaceae	0.817479	0.19519	0.00019519	1.04266	0.552218	0.000552218	1.4463	1.4059	0.0014059	0.822549	0.249982	0.000249982	1.18865	0.698637	0.000698637	1.51951	1.19599	0.00119599	0.99342	8.48164e-05	3.62299e-12
	Zotu2	1866.98	565.708	0.617585	6499595	4425446	4831.27	1.48415	1.57479	0.0017192	2007.25	628.51	0.686146	7554888	4983629	5440.64	1.5393	1.07561	0.00117424	2.07e-06	1.68e-06	3.89e-25
	Zotu7	1463.53	431.938	0.473617	4267836	2526269	2770.03	2.29537	4.22558	0.00463331	1593.34	505.946	0.554765	4656625	2900832	3180.74	2.31657	5.57556	0.00611355	9.23e-08	0.0326869	2.65e-07
	Zotu10	714.956	204.72	0.22621	919756	513682	567.604	1.84324	1.98806	0.00219676	718.578	209.663	0.231672	885648	489470	540.851	1.64091	1.43102	0.00158124	0.699527	0.228791	0.921257
	Zotu4	2513.05	527.198	0.579976	9207678	3705063	4075.98	1.73406	1.37953	0.00151763	2246.83	507.396	0.558191	7592747	2987836	3286.95	1.41983	0.950397	0.00104554	8.18e-25	3.27e-20	5.77e-41
	Zotu3	681.263	159.279	0.17678	720876	360066	399.629	1.35914	0.939434	0.00104266	675.041	198.309	0.220099	791580	448201	497.449	1.37369	0.635392	0.000705208	0.208475	0.00875024	1.95e-07
	Zotu6	1092.17	220.124	0.246224	1685691	603858	675.457	1.41348	1.37729	0.00154059	1135.76	264.171	0.295494	1863462	756865	846.605	1.47567	1.24104	0.00138818	0.000607545	2.28e-06	3.11e-12
	Zotu8	670.391	139.079	0.154877	659144	280639	312.516	1.3001	1.3196	0.00146948	726.602	181.27	0.20186	796030	360816	401.799	1.46618	1.36637	0.00152158	2.32e-12	1.29e-17	1.06e-31
	Zotu12	774.487	146.475	0.159907	824000	267496	292.026	1.50271	1.14367	0.00124855	772.922	147.47	0.160994	772621	239352	261.301	1.37239	0.834625	0.000911162	0.40171	0.000390718	0.0110878
	Zotu11	770.282	138.379	0.152232	786725	267166	293.912	1.2907	0.726092	0.000798781	763.788	187.009	0.20573	886498	383141	421.497	1.36424	0.634004	0.000697475	0.376133	1.03e-07	1.91e-10
	Zotu1	3566.21	782.737	0.854517	18503607	6674160	7286.2	1.0843	0.827922	0.000903845	4215.64	939.97	1.02617	24593747	9552975	10429	1.37701	0.793432	0.000866192	2.73e-47	2.68e-43	9.8e-59
	Zotu23	593.486	209.478	0.229943	813115	679635	746.032	2.70851	4.93078	0.0054125	640.857	237.936	0.261181	881035	684876	751.785	2.33122	3.49621	0.00383777	2.24e-05	0.0236855	6.89e-07
	Zotu14	463.061	142.332	0.155384	426190	254571	277.916	1.64991	1.50962	0.00164805	496.08	159.42	0.174039	460845	285897	312.115	1.73043	1.7173	0.00187478	2.7e-05	0.0334006	3.48e-11
	Zotu19	625.174	158.014	0.173642	662669	334478	367.559	1.63524	2.15502	0.00236816	690.89	205.163	0.225454	823540	437650	480.933	1.82501	1.9406	0.00213252	9.54e-12	4.55e-16	1.55e-34
	Zotu24	249.18	63.6474	0.070798	106926	54647.2	60.7867	1.80926	2.00788	0.00223346	248.803	67.2777	0.0748361	102184	58150.5	64.6835	1.54946	1.472	0.00163737	0.657981	0.00683606	0.896995
	Zotu36	145.102	30.7632	0.0336946	31992.8	13808.5	15.1243	1.91604	3.53111	0.00386759	143.215	35.5538	0.0389417	32150.9	15505.6	16.9832	1.68975	2.5073	0.00274622	0.224656	0.763408	0.0949605
	Zotu18	404.385	80.8034	0.0886975	234001	84811.3	93.097	1.089	0.643953	0.000706864	461.376	113.435	0.124517	311287	144333	158.433	1.35985	0.709328	0.000778626	2.57e-30	3.76e-32	8.38e-48
	Zotu20	558.754	165.388	0.181945	602255	413840	455.27	1.61812	3.10966	0.00342097	689.355	208.287	0.229139	869406	560091	616.162	2.21781	4.38122	0.00481982	4.66e-42	2.24e-27	4.6e-73
	Zotu27	239.752	55.1239	0.0615223	92730.6	40480.2	45.1788	1.22266	0.804177	0.000897519	268.078	64.9205	0.0724559	107903	46307.4	51.6824	1.36922	0.636711	0.000710615	2.39e-21	2.43e-12	1.73e-29
	Zotu21	592.482	141.87	0.154542	569540	289048	314.867	1.53675	1.64205	0.00178872	610.382	172.821	0.188258	637371	331315	360.91	1.54632	1.11036	0.00120954	0.033036	3.14e-05	8.05e-17
	Zotu29	441.587	106.335	0.11711	312612	154524	170.181	2.29498	11.1176	0.012244	531.565	141.596	0.155943	423191	194689	214.416	2.79259	12.0365	0.013256	2.69e-48	6.86e-40	3.2e-63
	Zotu55	41.8049	9.16521	0.0100166	2681.26	1231.92	1.34636	0.877315	0.448074	0.000489698	52.2306	14.0732	0.0153805	4146.24	2119.84	2.31677	1.31997	0.658417	0.000719582	1.48e-64	2.15e-60	2.89e-98
	Zotu31	328.082	111.529	0.122695	258393	202451	222.718	3.25635	15.6576	0.0172251	394.036	134.937	0.148445	325421	225548	248.127	2.68272	9.94356	0.010939	4.93e-27	1.49e-10	5.88e-32
	Zotu37	140.081	33.1052	0.036989	29872.4	11104.3	12.407	1.08964	0.993349	0.00110989	165.048	40.49	0.0452403	39269.7	16729	18.6917	1.36526	0.820796	0.00091709	2.14e-40	3.68e-36	6.62e-52
	Zotu35	171.758	37.1936	0.0409621	47114.5	26180.2	28.8328	1.94486	2.11733	0.00233186	156.943	47.5036	0.0523167	44154.5	29497.9	32.4866	1.60877	1.36784	0.00150643	1.94e-15	5.71e-06	3.18e-11
	Zotu26	1030.68	231.728	0.253255	1697263	752595	822.508	2.65306	8.83679	0.0096577	1042.79	268.7	0.293661	1687941	813680	889.268	2.13633	5.61591	0.0061376	0.17139	0.683561	0.288608
	Zotu43	98.9727	27.5265	0.0303824	18786	13632	15.0464	1.35979	1.25114	0.00138094	113.712	38.7007	0.042716	24427.8	18209	20.0982	1.69573	1.75865	0.00194111	2.28e-16	4.38e-12	1.06e-29
	Zotu28	185.368	43.3075	0.0475907	51671.3	24708	27.1517	1.4131	1.4749	0.00162076	197.878	52.4417	0.0576283	64065.5	31764.1	34.9056	1.57941	1.34962	0.0014831	1.09e-07	2.25e-19	6.44e-33
	Zotu30	383.3	125.286	0.137829	287813	205770	226.369	1.64137	3.35195	0.00368751	461.814	144.955	0.159466	378154	243635	268.025	1.97728	3.95766	0.00435386	9.2e-32	9.7e-19	2.03e-54
	Zotu50	42.0778	13.2403	0.0146952	3356.02	1953.35	2.16798	1.18139	0.55863	0.000620012	47.5325	12.1552	0.0134907	3654.01	1838.53	2.04055	1.3494	0.512654	0.000568983	6.76e-20	0.000513168	4.61e-26
	Zotu34	153.486	42.4649	0.0469226	42404.1	20736.5	22.9133	1.66695	1.47213	0.00162666	156.979	41.4584	0.0458104	39483.1	17728.4	19.5894	1.50567	1.13268	0.00125158	0.0503099	0.00805573	0.0434102
	Zotu51	143.625	48.4027	0.0536021	46672	36465.8	40.383	3.31976	11.2209	0.0124262	169.572	60.4428	0.0669356	57738.6	45095.2	49.9393	3.01115	8.73004	0.00966782	1.09e-19	1.67e-07	3.89e-33
	Zotu38	182.188	36.4323	0.0404803	45857.1	19474.4	21.6382	1.78457	2.41826	0.00268696	173.088	41.9006	0.0465562	45852.8	21205.5	23.5617	1.6594	3.03738	0.00337487	3.92e-07	0.848058	0.312257
	Zotu16	629.165	180.807	0.199786	687050	410681	453.791	1.19752	1.03577	0.00114449	738.455	198.283	0.219097	863878	435702	481.438	1.54796	1.31395	0.00145188	5.59e-31	2.9e-20	3.51e-46
	Zotu32	381.807	98.1077	0.10913	282470	179237	199.374	2.39897	3.81477	0.00424335	381.427	133.763	0.148791	289964	196378	218.44	2.06084	2.48912	0.00276876	0.4309	0.920398	0.492488
	Zotu45	65.2201	16.2343	0.0177231	6320.19	3077.44	3.35965	1.04639	0.763058	0.000833033	73.6988	17.9904	0.0196401	8291.7	3634.61	3.96792	1.34836	0.615794	0.000672264	1.23e-26	6.28e-39	3.69e-67
	Zotu25	666.334	275.229	0.301126	1388332	1447058	1583.21	4.56059	29.4754	0.0322488	838.14	344.362	0.376764	1636079	1665147	1821.82	3.48094	15.6079	0.0170765	7.1e-26	3.17e-09	3.48e-32
	Zotu13	581.103	201.888	0.221126	1059477	1003912	1099.58	73.3056	152.495	0.167026	574.363	277.758	0.304226	991318	907952	994.472	62.9066	226.906	0.248528	0.263863	0.119478	0.00782057
	Zotu39	192.377	62.3097	0.0701686	98133.3	74271	83.6385	3.96861	6.78082	0.00763606	197.729	81.6509	0.0919492	95405.8	76444.5	86.0862	3.78478	8.91971	0.0100447	0.379903	0.0938724	0.0620614
	Zotu46	270.032	54.1276	0.0594156	109197	55775.7	61.2247	1.64017	2.86886	0.00314913	274.318	67.4888	0.0740821	113700	56835.6	62.3882	1.67063	3.72882	0.00409311	0.245434	0.0546522	0.000130439
	Zotu41	305.22	85.3269	0.092646	224867	183932	199.709	3.90498	9.47141	0.0102838	303.622	122.244	0.13273	214840	188032	204.161	2.87834	6.93879	0.00753398	0.0777026	0.00398322	0.0132657
	Zotu56	145.028	47.4027	0.0524946	47760.6	31587.6	34.9808	2.88273	10.6167	0.0117572	183.472	56.2289	0.062269	59741.6	36301.8	40.2013	3.86304	16.1176	0.0178489	3.56e-47	4.51e-13	1.46e-38
	Zotu22	749.591	218.631	0.240783	1045494	555743	612.052	1.95808	1.52812	0.00168295	697.051	218.436	0.240568	902305	516190	568.491	1.56355	1.17405	0.001293	1.15e-07	1.11e-08	4.43e-09
	Zotu77	46.7946	9.55196	0.0104851	3202.88	980.132	1.07589	1.77084	0.95221	0.00104524	41.6422	9.0549	0.00993951	2572.38	904.153	0.992484	1.37922	0.623781	0.000684722	6.07e-30	1.16e-42	3.16e-53
	Zotu74	52.3207	13.1498	0.0145785	4811.86	3148.26	3.49031	1.80012	2.08666	0.00231337	51.0071	15.0716	0.0167091	4678.43	3450.46	3.82535	1.58252	1.0643	0.00117994	0.00321416	0.00143075	0.000519843
	Zotu54	90.4908	21.4323	0.0233213	13832.2	6803.6	7.40326	1.09515	1.23141	0.00133995	117.951	32.0156	0.0348374	21187.1	10348.9	11.2611	1.83329	4.54866	0.00494957	4.62e-85	6.54e-62	5.68e-85
	Zotu62	31.0707	8.72004	0.00949895	1682.76	828.513	0.90252	0.987517	0.727612	0.000792606	40.4444	11.2217	0.0122241	2533.28	1246.62	1.35797	1.43877	0.837523	0.000912334	5.11e-74	6.27e-55	4.97e-89
	Zotu58	128.041	62.9262	0.0695317	59953.5	55689.2	61.535	5.46449	15.5947	0.0172318	153.448	68.4467	0.0756317	65795.1	62459.5	69.0161	4.11448	9.421	0.0104099	5.93e-15	0.0524065	2.45e-10
	Zotu15	703.194	178.364	0.195575	787231	376429	412.751	1.01153	0.60181	0.00065988	842.025	203.387	0.223012	1038405	439679	482.104	1.34984	0.662596	0.00072653	4.24e-49	1.06e-37	1.52e-70
	Zotu17	1749.22	468.909	0.514154	5169736	2815929	3087.64	1.12647	0.692832	0.000759684	2051.74	541.465	0.593711	6481749	3293179	3610.94	1.41141	0.756758	0.000829779	3.69e-32	1.24e-18	1.6e-46
	Zotu5	2720.18	494.356	0.539102	9765084	3315065	3615.12	0.807912	0.667843	0.000728291	3624.3	909.661	0.991996	18133459	7959854	8680.32	1.42025	1.27759	0.00139323	9.19e-118	1.9e-145	1.82e-135
	Zotu59	64.2141	18.1703	0.020302	9500.37	6683.24	7.46731	2.3253	3.04802	0.00340561	67.0686	24.9292	0.0278538	9645.24	7316.01	8.17431	2.15887	3.37185	0.00376743	0.0553604	0.505006	0.819785
	Zotu52	120.149	50.5413	0.0555399	43469.9	42950.3	47.1981	4.34115	23.4441	0.0257627	166.927	62.475	0.0686539	58279.9	51843.1	56.9704	4.74701	31.9348	0.0350932	5.48e-58	2.46e-20	3.19e-57
	Zotu68	50.4988	11.7582	0.0129639	4140.51	1844.6	2.03373	1.30848	0.946313	0.00104334	55.7512	14.0546	0.0154957	4842.49	2292.47	2.52752	1.49899	1.01095	0.00111461	3.54e-15	9.52e-10	3.88e-23
	Zotu33	343.316	150.782	0.164969	596114	704699	771.005	39.3841	102.697	0.11236	342.431	224.436	0.245553	583600	698449	764.168	35.9578	123.848	0.135502	0.00180065	0.00228211	1.66e-06
	Zotu53	122.215	32.8188	0.0356725	28604.3	16813.4	18.2754	1.71777	2.02976	0.00220626	133.307	45.0202	0.048935	34391.6	22843.7	24.8301	1.6895	1.88659	0.00205064	7.97e-07	9.96e-06	3.78e-20
	Zotu73	90.062	26.6806	0.0297111	16182.6	10392.3	11.5727	2.89674	5.65109	0.00629297	84.7974	29.7009	0.0330745	14851.1	11041.8	12.296	1.99117	2.70778	0.00301535	1.88e-05	5.35e-06	0.000639115
	Zotu71	62.897	21.5194	0.0238047	8217.05	5689.96	6.2942	1.52992	2.62589	0.00290474	79.7464	27.3455	0.0302495	12523	8010.08	8.86071	1.81551	2.2177	0.00245321	1.06e-42	2.29e-32	7.39e-70
	Zotu57	108.234	26.3765	0.0289533	19752.5	9492.59	10.42	1.14156	2.38036	0.00261291	144.357	36.7001	0.0402855	31101.3	15245.1	16.7345	1.977	5.96865	0.00655176	9.57e-102	1.26e-68	2.72e-100
	Zotu44	187.942	47.928	0.0524377	65574.9	43084.3	47.1382	1.82768	4.31575	0.00472183	224.121	70.2532	0.0768634	89921.3	60564.6	66.2632	2.53063	9.30471	0.0101802	7.6e-33	4.61e-19	2.87e-56
	Zotu9	66.4919	22.755	0.0252553	10014.9	7414.42	8.2291	2.62316	5.86989	0.00651487	75.1028	26.7417	0.0296801	11522.2	8130.61	9.02398	2.331	4.74746	0.0052691	4.14e-12	0.000196048	5.08e-13
	Zotu85	61.0861	11.4137	0.012598	5580.95	2612.67	2.88374	2.15164	4.22441	0.00466271	58.1668	15.1458	0.0167172	5572.44	3150.66	3.47755	1.87705	4.22339	0.00466158	6.16e-08	0.0864945	0.653474
	Zotu66	71.723	24.2615	0.026661	12761	10140	11.1429	3.24049	9.46533	0.0104015	81.2549	30.3818	0.0333866	14961.3	11296.5	12.4137	3.27341	9.81244	0.0107829	3.55e-12	6.18e-05	2.03e-18
	Zotu84	60.4275	25.9603	0.0282177	11273.9	12631.7	13.7301	1.77885	3.8871	0.00422511	76.0703	31.1597	0.0338693	13659.8	13643	14.8294	2.39913	6.83352	0.00742774	3.32e-29	4.71e-14	7.96e-40
	Zotu60	125.382	34.5431	0.0381692	30851.6	19138.6	21.1476	2.16112	11.7728	0.0130086	134.054	47.3177	0.0522847	36691.1	24720.6	27.3156	1.73096	2.90065	0.00320514	0.0011955	6.45e-05	1.24e-16
	Zotu69	60.0936	14.1333	0.0157037	6256.24	3714.22	4.12691	1.24875	2.38221	0.0026469	75.4585	22.1606	0.0246228	9488.43	5678.37	6.3093	2.02542	6.10609	0.00678455	6.47e-54	6.35e-38	5.14e-79
	Zotu75	150.115	33.0726	0.0367882	33466	14525	16.1568	1.62909	1.60165	0.00178159	143.663	35.8803	0.0399114	32486.9	16036.6	17.8383	1.47842	0.945241	0.00105144	2.41e-05	0.0528824	0.022116
	Zotu91	24.8376	4.66332	0.0051189	862.003	313.433	0.344054	1.55779	0.963841	0.001058	23.3119	5.13101	0.00563228	804.449	329.535	0.361729	1.39178	0.734915	0.000806713	8.43e-11	5.62e-05	3.92e-06
	Zotu70	39.4805	11.1109	0.0123181	2938.01	1990.88	2.20718	1.65298	1.27972	0.00141875	39.8866	13.2891	0.0147329	3042.42	2029.01	2.24946	1.68348	1.45153	0.00160923	0.525382	0.461375	0.740999
	Zotu90	50.1879	12.7878	0.0139301	4243.8	2016.98	2.19714	0.927338	0.491577	0.000535487	62.9905	17.9015	0.0195005	6374.61	3309.44	3.60506	1.35095	0.822043	0.000895471	2.04e-58	1.43e-50	1.02e-71
	Zotu81	35.7963	7.98835	0.00869244	1944.2	705.408	0.767582	1.24012	0.682442	0.000742592	38.9662	9.21156	0.0100235	2234.53	903.003	0.982593	1.38795	0.774781	0.000843069	3.15e-13	1.73e-11	6.78e-20
	Zotu97	45.0681	12.4651	0.0138347	3824.58	2534.52	2.813	1.34273	1.74684	0.00193878	56.2274	17.9841	0.0199602	5788.68	3786.37	4.20241	1.9258	3.1035	0.00344451	6.66e-44	1.13e-30	4.12e-61
	Zotu102	38.3521	14.1945	0.0158244	3414.97	2997.24	3.3414	1.51281	1.10307	0.00122973	40.4411	14.8378	0.0165416	3618.27	3155.43	3.51776	1.6516	1.36529	0.00152207	0.00163509	0.0798781	5.29e-06
	Zotu105	44.451	9.83063	0.0108987	2802	1314.49	1.45731	0.808978	0.694885	0.000770383	55.8159	14.3148	0.0158701	4742.53	2170.86	2.40672	1.33868	0.732114	0.000811656	1.56e-71	5.96e-99	5.83e-136
	Zotu86	46.3111	13.1477	0.0143378	5173.69	3628.09	3.95648	5.07976	11.359	0.0123872	42.6295	18.679	0.0203697	4734.24	3814.81	4.1601	3.26781	6.12166	0.00667575	2.54e-07	2.88e-05	6.28e-10
	Zotu87	42.8499	14.9945	0.0164053	5415.21	4423.83	4.84007	4.97326	8.65483	0.00946917	43.236	19.686	0.0215383	5160.09	4640.64	5.07729	3.74821	7.68993	0.00841349	0.663372	0.00839572	0.000370665
	Zotu89	100.477	23.1582	0.0250901	16470.5	8704.79	9.43098	1.41951	2.61992	0.00283848	116.636	32.2219	0.03491	21651.6	11605.3	12.5735	1.78448	4.20761	0.00455862	1.11e-30	3.2e-23	1.08e-40
	Zotu79	10.1602	2.68064	0.0029393	204.557	143.583	0.157438	2.43257	8.17421	0.00896294	9.82105	3.19996	0.00350873	193.159	144.691	0.158653	1.84572	3.97539	0.00435898	0.00151713	0.00747323	0.0408773
	Zotu93	26.1892	5.05865	0.00561449	942.905	303.68	0.337048	1.23639	0.701921	0.000779046	27.3469	6.32717	0.00702238	1094.31	439.109	0.487358	1.36916	0.589392	0.000654153	0.000650606	6.67e-12	1.45e-17
	Zotu108	28.2423	6.91653	0.0076595	1255.99	689.289	0.763333	1.44589	1.20216	0.00133129	28.0187	7.34192	0.00813059	1281.71	736.149	0.815226	1.46285	1.64249	0.00181893	0.415845	0.768882	0.41854
	Zotu95	59.4045	12.759	0.0140518	5458.23	2386.52	2.62833	1.52219	1.44248	0.00158863	63.9272	15.13	0.016663	6069.4	2735.64	3.01282	1.62692	1.53119	0.00168633	2.49e-12	2.38e-06	1.03e-12
	Zotu88	44.3668	14.2525	0.0157139	4398.68	3181.23	3.50742	10.6648	91.8279	0.101244	44.7684	17.03	0.0187762	4444.74	3499.69	3.85853	5.60624	42.6989	0.0470771	0.907435	0.335049	8.32e-05
	Zotu99	21.8989	4.87458	0.00539223	741.521	326.101	0.360731	1.38111	1.0125	0.00112002	22.2453	5.56784	0.00615911	791.405	353.075	0.39057	1.39639	0.779991	0.000862822	0.251212	0.00265032	1.1e-07
	Zotu121	34.1848	13.2512	0.014626	2913.32	2654.62	2.93005	1.19348	2.5792	0.0028468	51.4706	18.7477	0.0206928	5137.67	3867.2	4.26844	2.42066	5.66591	0.00625376	1.54e-91	9.27e-47	2.34e-98
	Zotu106	24.0994	4.89797	0.00529511	844.981	280.849	0.303621	1.43343	1.03615	0.00112017	24.7652	5.27733	0.00570522	858.917	301.361	0.325795	1.40597	0.741	0.000801081	0.00488494	0.281981	0.00510218
	Zotu122	46.3004	11.1756	0.0124036	3807	1802.54	2.0006	2.1792	4.39792	0.00488115	45.0355	12.2742	0.0136229	3391.57	1753.57	1.94625	1.74259	3.30353	0.00366651	0.00976122	8.08e-07	9.86e-11
	Zotu100	33.8341	11.7956	0.0130051	2781	2181.56	2.40525	1.10459	2.89667	0.00319368	48.2164	15.9244	0.0175572	4184.18	3003.53	3.3115	1.71808	2.93707	0.00323822	5.76e-83	2e-30	3.88e-96
	Zotu94	7.20694	2.55646	0.00279394	135.399	115.927	0.126696	4.59614	20.9145	0.0228574	8.31908	3.13339	0.00342447	149.957	119.758	0.130883	3.34383	10.412	0.0113793	2.72e-14	0.00203445	7.23e-14
	Zotu113	12.3171	2.40097	0.00262976	215.604	75.3592	0.0825402	1.28868	0.734176	0.000804136	12.4754	2.91311	0.0031907	233.303	99.0931	0.108536	1.31851	0.548109	0.000600338	0.409776	0.00190124	1.96e-06
	Zotu112	18.0449	5.25373	0.00569819	612.63	366.265	0.39725	1.32498	1.06748	0.00115779	20.3094	5.77789	0.00626669	712.903	374.996	0.40672	1.55218	1.27757	0.00138565	7e-17	1.68e-10	5.65e-31
	Zotu109	26.3952	7.97267	0.00861911	1227.15	695.906	0.75233	1.17355	1.96099	0.00211999	31.9384	7.90447	0.00854537	1544.4	812.437	0.87831	1.46056	1.63461	0.00176715	3.2e-45	7.92e-18	2.7e-61
	Zotu133	5.37639	1.76353	0.00197927	63.2975	53.3772	0.0599071	2.14264	3.40163	0.00381776	5.72566	2.01529	0.00226183	68.6459	56.374	0.0632705	1.95898	2.71285	0.00304473	0.000395727	0.0797289	5.93e-06
	Zotu131	21.6652	5.34899	0.00591049	741.823	397.704	0.439452	1.33196	1.32824	0.00146767	23.7519	5.94929	0.0065738	856.998	465.006	0.513818	1.4908	0.957807	0.00105835	4.5e-14	5.69e-08	1.2e-22
	Zotu119	59.8908	20.6665	0.0228107	9535.8	7119.17	7.8578	3.17855	6.76881	0.00747109	67.6149	28.1186	0.0310359	10803.7	8583.07	9.47358	2.82263	6.52149	0.00719811	1.96e-08	0.0215488	1.47e-10
	Zotu101	27.2737	6.55589	0.00714928	1232.39	685.354	0.747388	2.22957	22.5163	0.0245543	28.5832	6.94846	0.00757738	1234.28	610.069	0.665288	2.13765	20.2183	0.0220483	4.97e-05	0.289865	0.00294359
	Zotu120	11.1811	3.02672	0.00335185	248.633	150.346	0.166496	3.07718	5.66393	0.00627235	10.0972	3.54915	0.0039304	205.11	145.274	0.16088	1.95631	2.8735	0.00318217	6.54e-13	6.66e-12	1.92e-21
	Zotu111	29.0601	10.7456	0.0117438	2470.64	2617.14	2.86026	1.98034	5.6658	0.00619213	35.5825	12.9426	0.0141449	2624.89	2350.79	2.56917	2.25178	5.33841	0.00583432	4.21e-29	1.59e-10	2.34e-16
	Zotu114	34.3399	9.0452	0.00998367	2184.14	1531.85	1.69078	1.94406	2.47535	0.00273217	31.5783	9.05484	0.00999431	1810.69	1257.28	1.38773	1.59181	2.15467	0.00237822	4.44e-10	1.49e-09	1.58e-30
	Zotu143	18.1074	4.53833	0.00501473	527.369	290.49	0.320983	1.39542	0.900596	0.000995134	17.9716	5.05574	0.00558645	544.322	312.343	0.34513	1.38537	0.843463	0.000932003	0.249013	0.522194	0.0136268
	Zotu127	7.74074	1.84871	0.00205184	101.473	57.2504	0.0635409	1.58588	1.22684	0.00136164	7.6918	2.01108	0.00223205	90.1337	46.268	0.0513518	1.3812	0.807678	0.000896424	0.669106	0.00131515	0.000465812
	Zotu110	29.5513	14.0828	0.0153742	4169.24	5441.71	5.94073	7.98276	11.3249	0.0123635	28.9854	19.8094	0.021626	4040.63	5365.27	5.85728	7.97439	22.1847	0.0242191	2.45e-05	3.25e-06	2.54e-14
	Zotu139	30.5273	7.2553	0.00804357	1478.51	981.828	1.0885	1.58937	3.18498	0.00353102	36.33	11.0953	0.0123008	2407.77	1476.58	1.63701	2.05578	4.0373	0.00447594	3.44e-32	1.32e-41	2.86e-60
	Zotu142	82.2756	24.2356	0.0267796	14251.2	9961.38	11.007	7.51408	19.7658	0.0218406	79.6295	31.4987	0.0348051	14900.3	11574.1	12.789	5.39385	14.1377	0.0156217	0.00534084	0.584837	0.0647927
	Zotu148	40.4531	7.68907	0.00840335	2429.65	952.548	1.04104	2.23556	8.64869	0.00945212	41.5644	9.29266	0.0101559	2423.22	909.632	0.994133	2.01049	6.94588	0.00759112	0.000814693	0.316947	0.216652
	Zotu140	13.4072	4.52745	0.00493186	361.6	276.814	0.30154	1.5297	1.89581	0.00206515	14.0099	4.60963	0.00502139	378.224	295.537	0.321935	1.55909	1.97551	0.00215197	0.00515258	0.134476	2.41e-07
	Zotu124	20.8574	3.89418	0.00431249	606.804	194.499	0.215392	1.48212	1.59236	0.00176341	20.6203	4.56038	0.00505025	602.788	235.569	0.260873	1.3796	0.848279	0.000939401	0.124523	0.195127	0.774128
	Zotu147	14.4504	4.19114	0.00457548	410.841	245.44	0.267947	2.68717	6.84845	0.00747647	18.0987	5.31557	0.00580302	582.737	295.785	0.322909	3.63309	11.5261	0.0125831	1.42e-53	1.58e-40	6.32e-74
	Zotu135	25.1745	6.35131	0.00690359	1472.98	1077.32	1.171	4.38335	7.64391	0.0083086	22.8946	9.27946	0.0100864	1316.04	1116.48	1.21357	3.22225	7.84966	0.00853224	1.18e-11	7.51e-07	4.86e-17
	Zotu160	23.6684	5.21265	0.00567209	879.676	366.109	0.398377	1.77744	1.95844	0.00213106	23.3417	5.73121	0.00623635	848.228	402.172	0.437619	1.55648	1.25462	0.0013652	0.122091	0.00831095	0.235405
	Zotu136	18.9487	4.02123	0.00434728	520.524	201.524	0.217863	1.5469	1.52898	0.00165295	18.3657	4.14397	0.00447996	506.401	203.337	0.219823	1.44481	1.09885	0.00118794	0.00366682	0.16734	0.181758
	Zotu158	14.1992	5.26555	0.00570482	642.664	645.281	0.699113	3.90222	9.24524	0.0100165	15.0741	6.7887	0.00735504	634.403	612.578	0.663682	3.61204	8.70674	0.00943309	0.0697203	0.582923	0.910582
	Zotu176	12.6161	4.16107	0.00457764	382.846	329.679	0.362683	2.22737	3.77096	0.00414847	14.3205	5.30215	0.00583295	448.127	397.552	0.437351	2.30736	3.59629	0.00395632	3.4e-10	0.00027124	1.19e-19
	Zotu165	21.562	4.51653	0.00491462	647.403	226.987	0.246993	1.07974	0.813702	0.000885421	25.0008	6.22739	0.00677627	902.543	397.741	0.432798	1.41423	0.809043	0.000880352	1.41e-34	8.69e-50	1.15e-65
	Zotu150	8.28925	2.2498	0.00246149	132.168	76.9135	0.0841505	2.28994	5.60408	0.00613138	8.78073	2.49676	0.00273168	132.143	73.3811	0.0802857	2.59364	9.81227	0.0107355	1.85e-05	0.794135	0.123298
	Zotu123	12.7682	2.7854	0.003071	243.133	92.1264	0.101573	1.4731	0.761387	0.000839456	12.3256	3.03204	0.00334293	233.069	97.9474	0.107991	1.36027	0.553593	0.000610356	0.00240485	0.00768054	0.0118004
	Zotu178	8.05171	2.8734	0.00314377	187.38	165.121	0.180657	7.84708	28.2964	0.0309588	8.20938	3.59574	0.00393407	174.488	161.31	0.176488	4.72656	14.2975	0.0156428	0.9529	0.00204256	0.238162
	Zotu117	4.37056	1.60794	0.00176309	53.8219	57.5546	0.0631081	2.81403	2.92132	0.0032032	4.17492	2.02214	0.00221726	52.6372	58.5719	0.0642236	2.51576	3.12518	0.00342673	2.35e-06	2.03e-05	1.04e-11
	Zotu144	17.2749	8.69401	0.00958546	1022.95	1062.77	1.17174	3.30967	9.4442	0.0104126	20.6737	9.11279	0.0100472	1144.26	1145.24	1.26267	2.89231	7.09669	0.00782435	3.92e-17	1.63e-05	1.76e-18
	Zotu125	15.5329	3.03294	0.00330386	348.329	128.824	0.140331	1.54219	0.986643	0.00107477	14.5402	3.57301	0.00389216	329.207	141.975	0.154656	1.37587	0.647292	0.000705111	1.6e-10	0.000494664	0.000426291
	Zotu149	14.3748	4.16828	0.00463658	356.457	199.091	0.221458	1.18362	1.03594	0.00115233	16.5133	3.90574	0.00434453	413.968	172.649	0.192046	1.39364	0.820398	0.000912568	7.68e-27	3.72e-13	7.05e-36
	Zotu179	19.7807	6.20248	0.00687637	852.78	638.241	0.707584	1.95389	2.57874	0.00285891	19.9031	7.10105	0.00787257	842.582	640.506	0.710096	1.77075	2.02551	0.00224558	0.91717	0.4423	0.980997
	Zotu199	7.9801	2.47325	0.0027852	122.989	87.7178	0.0987814	1.59476	2.46981	0.00278132	9.33502	3.08413	0.00347312	157.19	97.0378	0.109277	1.88197	2.57129	0.0028956	1.15e-23	8.84e-17	1.84e-32
	Zotu183	42.6503	18.818	0.0206112	7493.24	8598.27	9.4176	8.24866	18.579	0.0203494	46.7239	25.7817	0.0282385	8119.33	9319.72	10.2078	11.0572	32.6654	0.0357781	0.0579288	0.525751	0.875012
	Zotu193	15.9588	4.53606	0.00495203	482.011	275.318	0.300566	1.77457	3.23533	0.00353202	18.4945	5.86881	0.006407	623.526	374.026	0.408325	2.08017	3.27248	0.00357258	3.63e-22	5.86e-16	1.44e-36
	Zotu154	16.4649	3.25969	0.00358602	386.945	138.46	0.152322	1.54357	1.0085	0.00110947	16.0509	3.55707	0.00391317	367.115	142.728	0.157016	1.42603	0.83283	0.000916205	0.00480922	0.00057939	0.00192052
	Zotu186	26.1161	7.75406	0.00844669	1224.64	748.678	0.815553	1.34614	1.87612	0.00204371	31.6403	9.88813	0.0107714	1727.4	1022.84	1.1142	1.73083	2.17537	0.00236968	2.72e-36	7.63e-29	1.74e-60
	Zotu169	10.3919	2.73011	0.00306754	185.601	125.251	0.140732	1.47889	3.02471	0.00339855	12.8401	3.99659	0.00449056	290.088	180.636	0.202962	2.16976	4.03434	0.00453296	5.9e-43	7.3e-38	5.26e-55
	Zotu164	20.6697	7.71855	0.00852879	1026.95	912.853	1.00868	6.33254	30.0878	0.0332462	22.8242	8.89809	0.00983214	1184.92	916.872	1.01312	4.9001	17.425	0.0192541	1.2e-08	4.73e-05	1.71e-10
	Zotu163	8.73399	1.84829	0.00203332	116.5	43.4595	0.0478102	0.855463	0.497944	0.000547793	11.5156	2.87439	0.00316214	195.936	81.766	0.0899516	1.39188	0.765724	0.00084238	1.44e-102	4.61e-113	1.78e-117
	Zotu220	7.94437	2.15624	0.00235655	114.071	60.0514	0.0656299	1.12025	1.3263	0.00144951	10.9644	3.298	0.00360437	200.178	106.259	0.11613	1.94697	2.57859	0.00281813	1.1e-91	4.92e-78	1.04e-95
	Zotu204	8.80671	2.2031	0.00242099	146.282	78.3069	0.0860516	1.6165	1.48155	0.00162807	8.96178	2.51561	0.00276441	138.186	71.0542	0.0780815	1.54437	1.18556	0.00130281	0.200555	0.044352	0.00682963
	Zotu191	11.5258	3.58567	0.00396645	265.693	187.363	0.20726	2.39971	24.3961	0.0269868	14.096	4.14377	0.00458382	337.758	215.537	0.238426	1.96121	8.40781	0.00930067	1e-38	4.78e-14	1.46e-50
	Zotu209	5.33926	1.94146	0.00215958	88.9634	71.5339	0.0795705	3.60729	6.77422	0.00753529	5.38353	2.30852	0.00256787	74	66.2587	0.0737027	2.50619	5.08183	0.00565276	0.485982	8.1e-07	8.08e-13
	Zotu184	13.3183	3.18581	0.0035086	288.088	168.215	0.185258	1.73369	2.33428	0.00257079	12.6461	3.6134	0.00397951	272.767	168.674	0.185764	1.49656	0.929868	0.00102408	3.54e-06	0.0185365	0.000416045
	Zotu181	19.7968	7.38958	0.00822893	1020.8	934.797	1.04098	1.74692	4.24811	0.00473063	23.694	8.83109	0.00983417	1235.83	1054.29	1.17404	2.34165	8.60947	0.00958738	8.45e-21	3.18e-08	2.84e-35
	Zotu189	7.52768	2.61629	0.00289734	126.998	92.3536	0.102274	1.4917	5.55434	0.00615099	10.7591	3.26627	0.00361714	194.787	118.429	0.131151	1.80215	3.10459	0.00343808	4.07e-94	3.57e-37	3.59e-83
	Zotu234	23.1908	6.88763	0.00751105	966.91	636.635	0.694258	2.46013	24.1677	0.0263552	29.0129	7.95597	0.00867609	1359.79	703.504	0.76718	4.83305	66.912	0.0729684	1.94e-55	6.76e-39	9.07e-72
	Zotu224	3.24185	0.987638	0.00107352	25.1551	18.3899	0.019989	2.59272	3.99285	0.00434005	3.2008	1.25487	0.00136399	25.7522	20.5189	0.0223031	2.38036	4.05859	0.00441151	0.245906	0.436156	0.877359
	Zotu208	15.9413	7.41051	0.00806366	866.62	788.577	0.858081	7.40626	32.2197	0.0350595	19.4352	8.6751	0.00943971	1017.69	924.804	1.00632	5.53581	19.0063	0.0206815	1.06e-17	0.000778598	1.49e-18
	Zotu156	13.094	4.12463	0.00448329	333.847	230.134	0.250145	1.59807	1.2077	0.00131272	13.5234	4.32332	0.00469926	341.523	260.849	0.283532	1.52498	0.918575	0.000998451	0.0718601	0.891562	0.00650328
	Zotu168	12.295	3.11986	0.00341715	241.08	125.314	0.137256	1.43653	0.698843	0.000765436	12.0353	3.13847	0.00343754	235.84	119	0.13034	1.39252	0.668692	0.000732412	0.164341	0.833027	0.993555
	Zotu170	11.1203	2.58922	0.00288653	192.477	75.6544	0.0843416	1.31431	0.883937	0.000985437	12.0411	2.75143	0.00306737	213.943	83.32	0.0928874	1.42111	0.693612	0.000773257	9.62e-12	3.52e-07	6.44e-15
	Zotu175	18.2521	3.50899	0.00386027	464.205	172.695	0.189984	1.69884	2.55392	0.00280959	17.0727	3.82394	0.00420676	426.394	176.723	0.194415	1.40806	1.0611	0.00116733	1.75e-12	2.12e-06	1.16e-05
	Zotu185	9.7648	3.61834	0.00398496	307.531	354.517	0.390437	4.2103	10.3025	0.0113464	9.43093	4.78329	0.00526794	296.058	346.58	0.381696	3.65217	8.10784	0.00892934	1.44e-05	0.000452347	2.37e-08
	Zotu240	12.9664	3.07295	0.0033438	281.608	151.587	0.164947	1.06048	1.70218	0.00185221	16.8538	4.93672	0.00537184	467.962	266.461	0.289947	1.76133	4.10426	0.00446601	1.28e-71	3.85e-60	8.56e-102
	Zotu241	12.8164	3.64196	0.00411521	357.637	298.083	0.336817	13.1656	49.4169	0.0558384	13.5835	5.16209	0.00583287	405.34	356.431	0.402747	9.95329	41.9403	0.0473901	0.028352	0.0547234	1.88e-09
	Zotu262	24.9255	10.5071	0.0116101	2813.91	3387.37	3.74295	14.0996	21.515	0.0237735	23.0505	15.8533	0.0175174	2664.93	3542.07	3.91389	10.1977	24.345	0.0269006	2.43e-10	4.69e-12	1.07e-15
	Zotu207	11.5597	3.16131	0.00339561	250.886	136.391	0.146499	1.69845	2.34575	0.0025196	12.7949	3.76992	0.00404933	285.448	162.04	0.174049	1.85053	2.90905	0.00312465	6.72e-12	1.06e-05	2.79e-21
	Zotu151	7.82117	1.99985	0.00220733	98.071	43.6566	0.0481861	1.01154	0.625097	0.000689953	9.42899	2.45018	0.00270439	133.93	58.4613	0.0645268	1.39967	1.0695	0.00118046	2.54e-48	8.02e-45	1.09e-69
	Zotu254	5.41115	1.34656	0.00146206	49.8021	26.3479	0.028608	1.29767	1.5346	0.00166623	6.21373	1.65404	0.00179592	61.9513	33.629	0.0365136	1.54067	1.9156	0.00207991	1.88e-26	2.02e-14	3.49e-37
	Zotu182	16.5617	3.41199	0.00375769	384.595	130.459	0.143677	1.43642	1.70365	0.00187627	16.8848	3.60518	0.00397046	403.169	155.385	0.171129	1.46287	1.95659	0.00215483	0.0739922	0.0228215	0.000123309
	Zotu210	10.58	3.09885	0.00349758	197.393	111.73	0.126106	1.08179	2.13888	0.00241408	14.9331	4.01216	0.0045284	337.206	181.102	0.204404	1.70317	2.38869	0.00269604	3.83e-109	1.96e-67	1.77e-126
	Zotu256	15.3778	4.12176	0.00454439	425.724	268.56	0.296097	1.63161	5.09575	0.00561825	18.5858	5.69115	0.0062747	601.08	370.844	0.408868	2.09155	6.80909	0.00750726	1.5e-35	3.31e-25	4.65e-66
	Zotu235	7.90864	2.0709	0.00229082	112.285	56.9854	0.0630369	1.10023	1.26986	0.00140471	9.88439	2.96588	0.00328084	161.803	89.4941	0.0989979	1.50189	1.47893	0.00163599	4.74e-50	4.13e-34	1.09e-69
	Zotu279	2.61957	0.945833	0.00104282	15.1799	12.0936	0.0133336	1.45016	1.12214	0.00123719	2.9153	1.02543	0.00113058	17.4808	14.3016	0.0157681	1.63294	1.21332	0.00133773	1.21e-08	0.000892503	1.11e-14
	Zotu259	1.90293	0.474753	0.000528678	5.61097	2.75854	0.00307187	1.45979	1.17294	0.00130617	1.8919	0.479741	0.000534233	5.72061	3.03505	0.00337978	1.37687	0.806909	0.000898563	0.693325	0.827153	0.0268804
	Zotu201	7.65479	2.03736	0.00224132	107.433	60.6027	0.0666697	1.57348	5.40624	0.00594745	9.13804	2.48745	0.00273647	134.896	65.3867	0.0719326	1.70171	3.4576	0.00380374	5.19e-40	6.71e-19	4.77e-40
	Zotu215	13.9241	6.24512	0.00683274	611.33	576.105	0.630311	3.95548	16.0022	0.0175079	16.5597	7.1401	0.00781193	716.389	596.542	0.652671	2.8882	4.66004	0.00509851	4.63e-16	0.000162618	6.56e-22
	Zotu211	10.3151	2.66502	0.00291259	185.091	86.415	0.0944427	1.53035	1.61926	0.00176969	11.1276	3.17639	0.00347147	208.931	109.214	0.119359	1.6063	1.41272	0.00154396	9.94e-08	3.27e-05	5.98e-12
	Zotu187	8.48731	1.97567	0.00216394	107.477	45.2099	0.0495179	1.22501	0.789933	0.000865206	9.15737	2.1959	0.00240515	124.108	51.8816	0.0568254	1.37154	0.658548	0.000721301	2.71e-11	2.47e-11	9.76e-26
	Zotu230	6.46264	2.48503	0.00273984	128.747	132.841	0.146462	4.05747	5.05952	0.00557831	6.13936	3.13121	0.00345227	119.385	129.503	0.142782	3.22121	4.94775	0.00545507	4.96e-05	0.000102433	1.33e-12
	Zotu257	9.12038	2.44118	0.00270641	149.409	89.8862	0.0996521	1.30368	1.74506	0.00193465	11.939	3.85338	0.00427204	254.775	148.724	0.164882	1.88824	2.34394	0.0025986	2.17e-61	8.41e-58	4.78e-89
	Zotu270	10.0316	4.80465	0.00536833	375.281	360.852	0.403187	5.22077	11.6446	0.0130107	10.9542	5.15034	0.00575457	362.299	379.222	0.423712	3.4875	6.33681	0.00708024	0.000511507	0.4315	0.0787323
	Zotu232	3.89331	0.736624	0.000812155	21.0228	6.37107	0.00702433	1.47886	1.25013	0.00137831	3.81996	0.8465	0.000933296	21.4639	8.27835	0.00912718	1.39308	0.73944	0.00081526	0.0190435	0.973396	0.199378
	Zotu219	9.13757	2.55771	0.0028356	148.323	73.1822	0.0811333	1.62699	0.931136	0.0010323	8.9022	2.5457	0.00282229	141.767	79.0533	0.0876423	1.49567	0.74686	0.000828004	0.0148241	0.0125557	5.59e-05
	Zotu196	19.8732	5.26741	0.00582679	795.626	490.773	0.54289	2.27282	2.8488	0.00315133	18.3145	6.09088	0.0067377	659.305	452.238	0.500263	1.60204	1.90179	0.00210375	1.13e-09	6.58e-11	5.67e-31
	Zotu306	5.74095	2.17729	0.00239	109.503	117.859	0.129374	3.94358	5.05085	0.0055443	5.33538	2.87369	0.00315444	102.437	122.762	0.134755	2.72379	3.56931	0.00391802	4.62e-10	3.36e-10	8.74e-15
	Zotu243	10.278	3.0956	0.00341301	202.779	140.156	0.154527	0.867582	0.861351	0.000949671	14.6883	4.34007	0.00478508	363.441	196.2	0.216317	1.67237	2.37128	0.00261442	2.61e-108	4.36e-81	2.52e-127
	Zotu237	11.1358	2.75416	0.00305001	229.403	112.282	0.124344	1.61262	1.46916	0.00162698	11.6158	3.08641	0.00341795	225.458	107.771	0.119348	1.58437	1.52189	0.00168537	8.72e-05	0.663576	0.474825
	Zotu280	9.21127	4.82597	0.00528005	340.818	350.133	0.383078	5.80632	17.0088	0.0186092	10.6345	5.11638	0.00559779	340.293	366.268	0.400731	4.11919	9.48425	0.0103766	3.96e-09	0.310729	1.84e-07
	Zotu213	13.5093	3.42865	0.00379276	317.199	143.91	0.159192	2.34899	4.21507	0.00466269	13.7933	4.09266	0.00452728	321.243	167.966	0.185804	2.04789	3.31796	0.00367031	0.197196	0.900018	0.290409
	Zotu221	9.77651	2.69061	0.00296977	179.28	116.739	0.128851	1.12521	0.908569	0.00100284	12.2348	3.57623	0.00394727	256.539	160.157	0.176774	1.68587	2.03914	0.0022507	2.92e-50	9.54e-31	2.94e-81
	Zotu264	9.98332	3.10256	0.00344346	206.142	165.321	0.183486	2.15505	4.74971	0.00527159	10.5831	3.59545	0.00399052	221.19	171.629	0.190487	2.15427	4.99856	0.00554779	0.000479442	0.0130268	3.54e-08
	Zotu244	8.60628	4.03664	0.00447521	245.632	241.565	0.267811	2.64344	5.90266	0.00654396	10.2294	4.35334	0.00482632	273.906	273.656	0.303388	2.34851	3.84996	0.00426825	5.68e-15	0.000145337	9.44e-18
	Zotu250	5.10352	1.23621	0.00135252	45.3257	25.0825	0.0274426	2.63739	5.5371	0.00605809	4.7645	1.50769	0.00164955	40.6573	25.7351	0.0281566	1.78623	2.48532	0.00271917	7.44e-09	8.01e-07	4.39e-06
	Zotu275	5.65508	1.45329	0.00160762	50.405	26.3157	0.0291103	1.4009	1.55671	0.00172202	6.17992	1.63386	0.00180737	61.61	30.3495	0.0335725	1.57504	1.43006	0.00158192	3.35e-13	8.14e-19	8.36e-26
	Zotu265	6.7079	2.11493	0.00232922	92.4682	63.2439	0.0696518	1.54218	1.8173	0.00200143	8.06347	2.80984	0.00309454	128.833	92.5354	0.101911	1.83851	2.46091	0.00271025	8.65e-28	1.91e-15	7.65e-37
	Zotu398	2.06126	0.533104	0.000583265	6.69597	3.51876	0.00384984	1.4281	1.83236	0.00200477	2.15679	0.577858	0.00063223	7.50814	4.48229	0.00490404	1.45627	1.16307	0.0012725	0.000591195	0.00342709	2.1e-09
	Zotu267	6.15808	1.458	0.00160572	58.1403	25.3072	0.0278714	1.44161	0.931438	0.00102581	6.19317	1.48385	0.0016342	58.8997	26.064	0.0287049	1.40594	0.677973	0.000746666	0.63662	0.68118	0.00410963
	Zotu258	7.79076	1.91273	0.00210653	103.406	55.5247	0.0611505	2.06797	2.67068	0.00294128	7.15764	2.09486	0.00230712	90.6237	56.8509	0.0626111	1.62708	2.10289	0.00231596	5.9e-12	8.46e-09	1.67e-20
	Zotu269	5.68421	1.34879	0.00148382	51.6084	26.3299	0.0289658	1.42708	1.90488	0.00209558	6.66642	1.90487	0.00209557	74.6314	39.1132	0.0430288	1.89651	2.60616	0.00286706	1.95e-31	3.35e-40	4.11e-71
	Zotu366	4.96751	1.67346	0.00183896	72.7821	71.9409	0.0790559	3.89393	6.07591	0.00667683	4.48995	2.1001	0.00230781	59.8987	66.6597	0.0732524	2.64951	3.81917	0.00419689	1e-12	1.67e-15	2.34e-38
	Zotu296	5.93348	1.74692	0.00195843	67.8556	48.2698	0.0541141	1.96367	8.2393	0.00923688	6.62328	1.9213	0.00215392	76.1395	50.6046	0.0567317	1.73592	2.83311	0.00317613	6.44e-15	9.45e-06	3.31e-14
	Zotu356	5.33887	1.56523	0.00172763	55.5883	33.0389	0.0364668	2.37342	4.59826	0.00507535	5.56196	1.80224	0.00198922	59.0414	37.3133	0.0411847	2.04153	2.588	0.00285652	0.0372199	0.15293	2.32e-09
	Zotu261	8.46011	4.15466	0.00450126	252.626	242.963	0.263232	4.28725	10.8682	0.0117749	10.1575	4.57442	0.00495603	269.156	269.948	0.292468	3.12538	6.00685	0.00650797	3.83e-15	0.0933271	7.58e-10
	Zotu297	8.55751	2.92805	0.00323899	170.862	143.961	0.159249	2.24785	2.49348	0.00275828	8.20449	3.17894	0.00351653	153.416	143.1	0.158296	1.71012	1.41117	0.00156103	0.00143001	7.29e-06	5.42e-07
	Zotu316	6.07472	1.744	0.00193778	71.8359	45.2671	0.0502968	1.87332	2.58141	0.00286823	5.88222	1.96382	0.00218202	68.4258	49.1017	0.0545575	1.49694	0.989426	0.00109936	0.00406655	0.00184611	0.0117792
	Zotu268	7.96579	3.20114	0.00347195	233.992	262.14	0.284317	8.67944	20.4042	0.0221304	8.09278	4.32611	0.0046921	234.756	258.139	0.279977	9.04679	23.1906	0.0251525	0.385435	0.338097	0.0315083
	Zotu251	10.483	2.75551	0.00307878	194.888	117.121	0.130861	1.89818	3.35807	0.00375203	10.4843	3.25709	0.0036392	203.789	137.568	0.153707	1.72513	2.07897	0.00232287	0.55587	0.970453	0.00106415
	Zotu249	10.9662	4.30967	0.00483147	314.381	263.066	0.294917	3.54311	8.33353	0.00934252	12.4951	4.81273	0.00539543	362.445	280.537	0.314503	2.80798	5.17822	0.00580518	5.72e-12	0.000208391	9.68e-19
	Zotu227	6.40384	2.00397	0.00221433	86.4307	66.1419	0.073085	1.43028	1.02995	0.00113807	6.68515	2.04238	0.00225678	88.2562	65.8849	0.072801	1.42138	0.747626	0.000826107	0.00371399	0.176295	5.33e-06
	Zotu374	7.39736	1.83244	0.00201811	93.7775	51.3021	0.0565001	1.18521	0.789893	0.000869926	8.82618	2.24343	0.00247074	120.409	68.5462	0.0754914	1.49662	0.928634	0.00102272	1.68e-42	2.22e-18	1.54e-46
	Zotu361	8.81075	2.56747	0.00283386	152.242	92.7669	0.102392	1.41591	2.02134	0.00223106	10.5202	3.3748	0.00372494	202.974	128.53	0.141866	1.7848	3.0422	0.00335783	1.92e-28	3.68e-16	1.82e-37
	Zotu415	8.07789	3.62688	0.0040076	242.132	289.359	0.319734	4.12833	8.74664	0.00966479	8.7001	4.44924	0.00491629	241.363	279.222	0.308532	4.40608	12.0935	0.0133629	0.0593931	0.965419	0.890258
	Zotu445	3.64403	1.28209	0.00141044	30.3087	24.963	0.0274621	1.68627	1.89498	0.00208469	4.05819	1.52293	0.00167539	36.6765	31.0174	0.0341226	1.78483	1.66401	0.0018306	4.45e-08	6.87e-07	2.59e-24
	Zotu295	13.1111	2.41228	0.00268628	231.414	79.8201	0.0888865	1.40436	1.36023	0.00151473	13.0154	2.94073	0.00327475	238.975	90.5029	0.100783	1.35783	0.998758	0.0011122	0.530876	0.0378834	0.0070812
	Zotu255	12.3629	4.22033	0.00459231	336.088	273.186	0.297264	2.38198	4.72445	0.00514086	12.2903	4.55356	0.00495491	342.405	281.184	0.305967	1.93155	2.42639	0.00264025	0.716785	0.780656	0.0603501
	Zotu334	7.21352	2.44445	0.00267154	140.782	121.726	0.133034	4.02649	8.41084	0.00919218	7.15389	2.95524	0.00322977	132.277	130.673	0.142812	2.60676	4.675	0.00510929	0.109187	0.00706929	0.848649
	Zotu377	2.27678	0.493719	0.00053375	7.48385	3.06115	0.00330935	0.897546	0.668543	0.000722749	2.90761	0.71985	0.000778216	11.9707	5.53199	0.00598053	1.36493	0.803151	0.000868271	6.25e-87	2.39e-84	1.4e-106
	Zotu422	2.83126	0.650436	0.000702415	12.2523	5.85285	0.00632058	1.33753	1.54115	0.00166431	3.20407	0.828012	0.000894182	15.6187	7.73022	0.00834797	1.63352	1.55126	0.00167523	1.31e-24	2.27e-22	1.07e-43
	Zotu298	12.0984	3.8996	0.00439144	335.226	245.642	0.276623	5.95699	22.1629	0.0249583	13.0519	4.64675	0.00523282	351.624	256.009	0.288298	4.7135	17.9373	0.0201997	2.61e-05	0.388143	8.96e-05
	Zotu329	6.92185	2.57896	0.00284653	144.771	139.201	0.153643	2.44592	3.1749	0.00350431	7.77552	3.36846	0.00371795	158.557	158.174	0.174586	2.37791	2.77341	0.00306115	1.51e-05	0.485546	5.89e-06
	Zotu284	8.31664	2.26239	0.00249436	116.87	58.1249	0.0640848	0.901542	0.649503	0.0007161	11.0587	2.84947	0.00314164	185.973	82.4098	0.0908598	1.4148	0.907792	0.00100087	1.06e-93	5.4e-81	2.39e-114
	Zotu321	4.16276	1.29472	0.00142277	31.8809	19.7492	0.0217025	1.05224	0.889222	0.000977167	5.31278	1.50693	0.00165596	45.9958	25.0619	0.0275405	1.5376	1.11417	0.00122436	2.21e-58	3.83e-37	1.33e-88
	Zotu308	8.7469	2.43876	0.00267408	161.35	110.519	0.121183	1.88358	1.97242	0.00216274	8.64682	2.88598	0.00316445	146.859	110.88	0.121579	1.62102	1.76409	0.00193431	0.146134	0.000332049	2.3e-10
	Zotu305	10.0632	4.91166	0.0053797	364.634	382.702	0.41917	5.67783	13.5315	0.0148209	12.6117	5.72748	0.00627326	448.792	379.423	0.415578	4.70161	10.9774	0.0120234	1.95e-24	7.97e-09	1.73e-25
	Zotu292	5.24242	1.68613	0.00185698	63.8181	49.7644	0.0548066	2.25169	3.04603	0.00335466	5.36663	1.99911	0.00220166	61.0198	53.4057	0.0588168	1.79095	1.8937	0.00208557	0.562209	0.025923	0.441128
	Zotu260	5.67024	1.21095	0.00133217	46.3059	19.6954	0.0216672	1.21303	2.63569	0.00289955	6.36268	1.63828	0.00180229	60.6819	28.7126	0.031587	1.47849	2.67243	0.00293996	5.72e-21	4.41e-30	2.92e-47
	Zotu307	0.865725	0.261676	0.000287241	1.38513	0.683775	0.000750576	1.29815	0.894412	0.000981792	0.990769	0.25897	0.00028427	1.55286	0.697067	0.000765167	1.40885	0.711579	0.000781096	9.57e-25	2.95e-08	2.64e-18
	Zotu252	2.64834	0.717331	0.00079881	12.7216	5.67763	0.00632252	1.78419	0.7257	0.000808129	2.40462	0.666733	0.000742464	9.91045	4.94906	0.0055112	1.38058	0.636494	0.00070879	6.87e-14	5.38e-28	2.51e-69
	Zotu525	6.25519	2.11806	0.00232754	106.725	105.345	0.115763	3.28015	4.90724	0.00539257	6.51754	2.91864	0.00320729	116.579	114.516	0.125841	3.38535	5.1571	0.00566714	0.758909	0.225172	0.0083759
	Zotu247	5.92692	1.22798	0.00136898	51.6611	20.5188	0.0228749	1.30221	1.13424	0.00126449	6.29661	1.52374	0.00169871	59.3682	25.6596	0.028606	1.42171	0.893657	0.000996273	3e-07	1.08e-09	5.16e-18
	Zotu666	1.33396	0.335301	0.000369274	2.95351	1.45965	0.00160755	1.77031	2.38746	0.00262936	1.32353	0.370829	0.000408402	3.00263	1.51583	0.00166941	1.61913	1.54405	0.0017005	0.294098	0.490359	0.0055809
	Zotu565	3.44859	0.720263	0.000786313	18.8242	8.81563	0.00962405	1.60061	1.83493	0.0020032	3.5622	0.881709	0.000962564	19.2741	8.90509	0.00972172	1.56856	1.51629	0.00165534	0.00379895	0.153901	0.00683388
	Zotu560	1.67332	0.421227	0.000460862	4.76227	1.9888	0.00217593	1.55953	0.759018	0.000830436	1.64937	0.400358	0.000438029	4.12978	1.69637	0.00185598	1.36559	0.709434	0.000776186	0.10294	1.12e-12	2.58e-18
	Zotu564	1.73692	0.419513	0.000462529	5.024	2.83136	0.00312168	1.81262	1.31499	0.00144983	1.58445	0.448406	0.000494383	4.42846	2.94514	0.00324712	1.47361	0.811379	0.000894574	4.1e-15	8.1e-11	9.08e-23
	Zotu236	15.4121	3.32445	0.00366128	391.116	173.391	0.190959	1.67165	2.93081	0.00322776	17.1465	4.30621	0.00474252	441.087	197.657	0.217684	1.76424	2.56361	0.00282336	2.34e-21	3.02e-09	2.2e-13
	Zotu615	1.94276	0.478273	0.000514826	6.40174	3.00448	0.0032341	1.89852	1.16649	0.00125564	1.73294	0.490542	0.000528032	5.35569	3.04426	0.00327692	1.46106	0.771025	0.000829951	2.91e-21	9.25e-17	1.09e-34
	Zotu662	1.9342	0.413421	0.000448396	5.42229	2.11853	0.00229776	1.65696	1.16988	0.00126885	1.79358	0.453737	0.000492123	5.02711	2.29243	0.00248637	1.47512	0.998387	0.00108285	2.49e-12	1.36e-05	2.39e-09
	Zotu492	3.79642	1.20234	0.00132856	37.1197	24.3096	0.0268614	3.37324	6.07831	0.00671637	3.61832	1.33181	0.00147161	31.1183	22.3281	0.0246719	2.45873	4.80448	0.00530882	0.00193347	7.08e-08	5.03e-24
	Zotu544	2.56087	0.580712	0.000630523	11.1058	4.85511	0.00527156	1.69967	1.41867	0.00154036	2.53032	0.693881	0.000753399	11.2203	5.19813	0.00564401	1.61046	1.37641	0.00149448	0.288295	0.384398	0.0524313
	Zotu511	2.12663	0.476854	0.00052344	7.05881	3.59574	0.00394702	1.38487	0.914226	0.00100354	2.13407	0.568092	0.000623592	7.54152	3.86355	0.004241	1.46345	0.973508	0.00106861	0.740754	0.00380069	3.48e-06
	Zotu521	4.14034	0.990334	0.00110282	27.8685	15.0905	0.0168046	1.43912	1.62522	0.00180982	4.30343	1.25842	0.00140136	32.8867	18.2483	0.0203211	1.43602	1.13783	0.00126707	0.00864807	7.06e-10	4.6e-20
	Zotu503	3.31771	0.724561	0.000797096	16.5411	6.84075	0.00752558	1.64803	4.06019	0.00446665	3.44008	0.857598	0.000943452	18.0898	8.48289	0.00933211	1.58657	2.58108	0.00283947	0.00143199	0.000659948	2.87e-08
	Zotu487	2.35919	0.89122	0.000977215	15.4588	15.1424	0.0166035	1.7046	1.47847	0.00162113	2.53399	1.03487	0.00113473	16.2272	16.303	0.0178761	1.69491	1.18724	0.00130179	0.00192774	0.160299	0.000148427
	Zotu501	4.56521	1.45454	0.00158275	50.0213	43.1358	0.0469377	2.76088	5.41483	0.00589209	4.48307	1.78846	0.00194609	49.3297	47.7778	0.0519889	2.58356	6.77124	0.00736805	0.00854441	0.000459371	0.00031995
	Zotu514	2.41855	0.645883	0.000715264	9.80818	4.96091	0.00549381	2.05519	3.87657	0.00429299	2.42571	0.682859	0.000756212	9.82013	4.725	0.00523255	1.80343	2.61992	0.00290135	0.857193	0.634365	0.0587695
	Zotu552	1.65024	0.336823	0.000365318	3.90776	1.39119	0.00150889	1.41317	0.751509	0.000815086	1.60623	0.350016	0.000379627	3.83797	1.44757	0.00157003	1.33123	0.479786	0.000520376	0.00733036	0.240857	0.85594
	Zotu485	3.2166	0.660564	0.000738061	14.4562	4.96845	0.00555134	1.21607	0.698043	0.000779937	3.41379	0.862468	0.000963652	17.3238	7.85011	0.00877108	1.37665	0.804236	0.000898588	7.21e-06	1.13e-12	7.93e-23
	Zotu483	2.56488	0.639934	0.000713415	11.455	6.22436	0.00693909	1.39956	1.50518	0.00167802	2.76014	0.830331	0.000925675	13.7606	8.41317	0.00937923	1.49321	1.09255	0.001218	8.9e-07	5.65e-07	1.31e-19
	Zotu484	3.89499	1.08238	0.00119205	27.8178	17.1548	0.0188929	1.81836	2.74295	0.00302087	4.0449	1.15365	0.00127054	26.9557	16.3183	0.0179717	1.59026	1.83302	0.00201875	0.0129343	0.452732	0.0982142
	Zotu512	2.58314	0.767083	0.000857076	12.5463	7.39486	0.00826241	1.88492	2.26472	0.00253041	2.66663	0.834429	0.000932323	13.1788	8.3462	0.00932536	1.76741	1.46368	0.0016354	0.107314	0.443593	7.2e-06
	Zotu479	3.30755	1.15568	0.00128695	29.8675	29.8332	0.0332219	2.42746	2.42885	0.00270474	3.30253	1.49878	0.00166902	30.3511	31.709	0.0353107	2.25979	2.74929	0.00306157	0.0520954	0.0137309	0.000270871
	Zotu473	1.24501	0.28158	0.000306398	2.288	0.850142	0.000925073	1.51656	0.926717	0.0010084	1.19591	0.276828	0.000301228	2.13552	0.8614	0.000937323	1.38222	0.780754	0.000849569	7.25e-05	2.68e-05	5.91e-05
	Zotu491	3.15448	0.748299	0.0008389	16.2925	7.34271	0.00823173	1.59892	1.35281	0.0015166	3.23986	0.880309	0.000986894	17.1326	8.41218	0.0094307	1.61225	1.31412	0.00147323	0.10059	0.140291	7.03e-06
	Zotu472	2.95603	0.642631	0.000705412	13.4361	5.6187	0.00616761	1.97036	3.18868	0.0035002	2.72093	0.653814	0.000717689	11.3622	5.15759	0.00566146	1.62934	2.7633	0.00303326	4.27e-15	9.66e-16	3.39e-31
	Zotu488	2.39161	0.520291	0.000567384	8.61681	3.25126	0.00354554	1.51886	1.66923	0.00182031	2.41696	0.588443	0.000641705	8.44054	3.4933	0.00380949	1.40747	0.968873	0.00105657	0.357592	0.204911	0.395847
	Zotu486	2.41351	0.780051	0.000842388	13.1725	10.545	0.0113877	2.9108	5.41984	0.00585296	2.43294	0.914353	0.000987423	13.3572	10.2603	0.0110802	2.5114	3.64724	0.00393871	0.543112	0.587773	0.0592891
	Zotu460	4.86871	1.52013	0.00169847	51.2523	32.029	0.0357866	1.46057	2.59496	0.00289939	6.2641	1.96225	0.00219246	66.275	40.4107	0.0451516	1.91879	7.22349	0.00807094	1.72e-53	9.58e-16	6.36e-43
	Zotu475	3.36106	0.716548	0.000783969	17.8299	7.53142	0.00824007	1.14698	1.25696	0.00137523	4.07679	1.08516	0.00118726	25.9092	11.711	0.0128129	1.55755	1.54086	0.00168585	6.21e-53	8.71e-58	2.06e-74
	Zotu455	2.38148	0.597373	0.000656454	8.99569	5.08244	0.0055851	1.44238	1.40665	0.00154577	2.49851	0.594229	0.000652999	9.54018	4.4042	0.00483978	1.47427	1.03354	0.00113575	9.46e-07	8.79e-06	1.66e-12
	Zotu478	5.10506	1.31196	0.00144968	43.8643	22.311	0.024653	1.85108	2.06551	0.00228233	4.93068	1.41424	0.0015627	42.4203	25.3094	0.0279661	1.54488	1.46667	0.00162063	0.0017775	0.00338475	0.0634992
	Zotu444	3.90648	1.49779	0.00163872	39.6915	37.6353	0.0411765	2.38948	4.79308	0.00524407	3.99076	1.62341	0.00177616	39.3651	37.9826	0.0415565	1.94108	2.34646	0.00256725	0.395911	0.903471	0.0474332
	Zotu453	3.93233	1.16789	0.00126807	29.6485	22.3742	0.0242934	1.4076	1.59716	0.00173416	4.30542	1.34989	0.00146568	34.3287	23.0494	0.0250265	1.68057	2.11863	0.00230036	5.15e-10	4.37e-10	9.82e-33
	Zotu468	6.09512	1.58488	0.0017378	69.3792	40.3544	0.0442482	2.2546	3.72265	0.00408185	6.20085	2.00469	0.00219812	71.7506	42.265	0.0463432	2.0581	3.07422	0.00337086	0.183928	0.160087	0.000173889
	Zotu499	3.3637	1.16528	0.00128193	26.2545	20.8835	0.0229742	1.05438	0.952482	0.00104783	4.68742	1.73661	0.00191046	43.8555	30.3258	0.0333618	2.00238	2.58587	0.00284474	6.04e-68	4.83e-41	1.15e-80
	Zotu462	3.70175	0.949912	0.00103816	23.2782	11.9118	0.0130184	0.90606	0.680231	0.000743422	5.01307	1.41781	0.00154952	38.7029	20.1458	0.0220172	1.46995	1.19938	0.0013108	3.52e-93	1.57e-69	3.25e-111
	Zotu471	3.17604	1.03656	0.00114284	20.6423	14.8358	0.016357	2.48796	4.77098	0.00526018	3.33798	1.1378	0.00125446	22.3457	16.3914	0.0180721	2.08679	3.16545	0.00349002	0.00394444	0.143595	8.86e-06
	Zotu395	7.63684	2.04848	0.00225603	114.884	75.8369	0.0835208	1.66004	3.94312	0.00434264	8.20455	2.43055	0.00267681	117.213	73.0748	0.0804788	1.77175	5.70153	0.00627922	2.88e-07	0.227446	0.00273148
	Zotu439	3.00287	0.887479	0.000987185	18.3011	11.6042	0.0129079	1.49593	1.07301	0.00119356	3.25845	1.01314	0.00112697	19.701	12.6083	0.0140248	1.66199	1.40621	0.0015642	3.21e-07	0.0288167	0.000112277
	Zotu441	3.13687	0.506051	0.000551856	12.2587	3.53164	0.0038513	1.44821	1.15024	0.00125435	2.99363	0.522872	0.000570199	11.8183	3.66616	0.00399799	1.34837	0.78945	0.000860905	1.36e-09	0.00976483	0.116069
	Zotu459	4.70122	1.42694	0.00156634	48.1619	37.1955	0.0408293	2.10806	1.89725	0.0020826	4.58093	1.63931	0.00179946	45.7356	38.2408	0.0419767	1.92407	2.26003	0.00248082	0.0089635	0.00158785	8.97e-05
	Zotu470	4.87184	1.16212	0.00128695	40.2747	19.5576	0.0216584	2.22411	10.6407	0.0117837	4.71807	1.27348	0.00141028	36.823	19.9416	0.0220837	1.67677	3.82989	0.00424129	0.0025698	4.7e-05	2.07e-05
	Zotu419	2.30283	0.545765	0.000603056	8.12383	3.18015	0.00351398	1.53429	0.886859	0.000979954	2.21855	0.523158	0.000578075	7.48152	2.98793	0.00330159	1.36162	0.610208	0.000674264	0.00278575	2.43e-05	5.13e-05
	Zotu425	2.55716	0.653593	0.000726214	10.7831	4.78136	0.00531262	1.47097	0.723138	0.000803486	2.55256	0.610872	0.000678747	9.96842	4.20159	0.00466844	1.38012	0.69215	0.000769055	0.911067	0.000133792	0.000146797
	Zotu452	2.35209	0.608223	0.000677308	9.90977	4.86514	0.00541775	1.01308	0.806813	0.000898456	2.95989	0.751612	0.000836984	13.5474	6.46757	0.0072022	1.37896	0.824789	0.000918473	7.17e-66	1.26e-33	1.62e-75
	Zotu434	2.39987	0.576738	0.000626209	9.1983	4.27597	0.00464275	1.55787	2.16393	0.00234955	2.52831	0.626403	0.000680133	9.47647	4.32581	0.00469686	1.51853	1.26642	0.00137504	6.58e-06	0.104265	0.000507375
	Zotu417	6.68611	1.77502	0.00193147	78.4128	43.605	0.0474484	2.42488	11.8861	0.0129338	8.14013	2.1789	0.00237095	104.698	55.9999	0.0609356	2.29722	6.75387	0.00734915	6.23e-48	2.17e-25	4.06e-59
	Zotu411	4.7277	1.11362	0.00123052	36.1015	18.7075	0.0206712	1.43344	2.67046	0.00295079	5.39228	1.35631	0.00149869	43.9621	21.0575	0.0232679	1.61489	2.42677	0.00268151	4.21e-28	1.28e-17	1.65e-42
	Zotu418	3.8004	0.91025	0.000993722	22.4021	9.8738	0.0107793	1.50806	0.94536	0.00103205	3.74589	0.98527	0.00107562	22.8074	10.868	0.0118646	1.4571	0.718291	0.000784161	0.213365	0.559279	0.0727911
	Zotu458	3.6214	1.00913	0.00111138	23.8902	12.0059	0.0132223	0.911509	0.556038	0.000612376	4.82996	1.31488	0.0014481	36.198	17.7964	0.0195995	1.37253	0.686662	0.000756236	2.74e-85	8.79e-55	6.65e-104
	Zotu379	10.452	3.96743	0.00433599	287.401	249.46	0.272634	2.138	2.39159	0.00261376	10.8153	4.2561	0.00465148	267.359	242.475	0.264999	1.85872	2.06198	0.00225353	0.227062	0.0473266	0.339841
	Zotu407	3.05694	0.681917	0.000744451	13.9042	5.16903	0.00564305	1.47171	0.816704	0.000891598	2.9612	0.671081	0.000732621	12.9316	5.06526	0.00552976	1.32666	0.544581	0.000594521	0.00665788	2.69e-05	0.000177795
	Zotu371	5.06741	1.27846	0.00140955	43.2703	21.0049	0.0231586	1.8959	3.38006	0.00372663	5.54357	1.44061	0.00158833	49.5229	22.5289	0.0248389	2.0867	4.96579	0.00547496	4.37e-14	3.98e-12	7.95e-26
	Zotu404	4.64609	1.3598	0.00150088	39.7718	21.1447	0.0233386	1.66373	3.15921	0.00348699	5.53006	1.47269	0.00162548	48.054	23.0768	0.0254711	1.78268	2.51496	0.00277589	2.08e-39	1.82e-17	1.34e-36
	Zotu429	3.70312	0.908021	0.000993458	22.686	10.8268	0.0118455	1.66357	1.50348	0.00164494	3.54452	1.0089	0.00110383	20.7091	11.5405	0.0126263	1.41121	0.843159	0.000922494	0.000141503	2.73e-06	1.68e-12
	Zotu381	2.2728	0.610177	0.000669054	8.49951	4.08408	0.00447815	1.74624	2.24778	0.00246467	2.17512	0.579373	0.000635277	7.51572	3.85004	0.00422153	1.45322	1.44089	0.00157993	0.000356037	8.49e-08	2.02e-16
	Zotu403	6.68724	1.74315	0.00188043	76.6232	34.4101	0.0371199	1.57254	3.22486	0.00347881	8.0248	2.04381	0.00220476	97.0837	45.5201	0.0491048	1.98112	5.31236	0.0057307	3.9e-45	1.84e-22	3.92e-45
	Zotu387	3.5794	0.992868	0.00109226	23.8571	15.3783	0.0169178	1.50751	2.77017	0.00304749	4.03999	1.32452	0.00145712	30.6718	20.8175	0.0229015	1.60569	1.81096	0.00199225	5.65e-14	3.1e-10	9.65e-33
	Zotu344	4.91106	1.21562	0.00134471	38.5231	18.7358	0.0207255	1.15958	1.52486	0.00168679	6.00406	1.43738	0.00159002	53.209	23.6547	0.0261667	1.57301	1.62663	0.00179937	5.43e-61	6.73e-45	2.21e-84
	Zotu347	3.54144	0.925488	0.00102038	21.6004	11.3197	0.0124804	1.24047	1.2449	0.00137255	4.07949	1.18789	0.00130969	28.5214	15.1851	0.0167422	1.56176	1.29686	0.00142984	5.43e-24	6.26e-22	2.43e-44
	Zotu342	2.60759	0.718334	0.000791116	13.1996	8.63292	0.00950762	1.93276	2.9251	0.00322148	2.56074	0.743994	0.000819377	11.5665	8.45287	0.00930933	1.61501	3.59677	0.0039612	0.0477155	3.86e-07	1.08e-07
	Zotu382	5.31917	1.1672	0.00129115	42.3899	15.5745	0.0172284	1.24852	0.867003	0.000959074	5.87122	1.39708	0.00154544	48.9255	19.6946	0.021786	1.41505	1.01427	0.00112198	6.89e-18	3.66e-13	7e-20
	Zotu289	3.29293	0.977289	0.00107159	19.783	9.66428	0.0105968	1.24286	1.46394	0.0016052	3.9015	1.00651	0.00110363	23.3416	10.448	0.0114562	1.4425	1.32563	0.00145355	2.45e-33	2.72e-11	4.49e-30
	Zotu376	5.81539	1.68807	0.00186733	64.8565	45.263	0.0500697	1.8407	1.27988	0.00141579	5.41324	1.7874	0.00197722	57.7497	44.6141	0.0493519	1.48182	0.820699	0.000907853	1.63e-07	5.45e-06	5.82e-11
	Zotu354	9.24036	2.13084	0.00229864	128.281	53.5867	0.0578065	1.43841	2.86275	0.00308818	10.749	2.44615	0.00263878	164.59	67.2097	0.0725023	1.64869	2.49133	0.00268752	4.49e-43	7.43e-38	5.63e-61
	Zotu331	4.07126	1.12651	0.00121916	29.0916	14.8121	0.0160305	0.993744	0.481901	0.000521538	5.06874	1.36381	0.00147598	39.6818	19.7405	0.0213641	1.36973	0.701062	0.000758725	1.17e-52	6.56e-30	7.63e-75
	Zotu368	4.11441	1.12562	0.00124241	28.4293	14.0669	0.0155263	1.21014	1.17674	0.00129883	4.89721	1.24113	0.0013699	36.4719	16.7848	0.0185263	1.59802	1.58489	0.00174933	2.27e-39	1.49e-23	1.46e-57
	Zotu367	5.80922	1.43743	0.00160966	56.1235	24.9878	0.0279819	1.43354	1.50963	0.00169052	6.34621	1.69297	0.00189582	63.7293	29.4613	0.0329914	1.49985	1.02741	0.00115052	1.44e-12	1.93e-08	2.65e-17
	Zotu362	3.9183	1.11763	0.00124181	28.2021	14.5881	0.016209	1.81007	2.15246	0.00239162	4.1155	1.22713	0.00136348	30.8151	16.5031	0.0183367	1.67723	2.23914	0.00248793	0.00027702	0.000426001	1.02e-08
	Zotu348	5.4631	1.18218	0.00132235	43.4038	15.8036	0.0176775	1.46541	1.37018	0.00153264	5.50327	1.25229	0.00140077	44.1484	17.5335	0.0196124	1.38434	0.880386	0.000984771	0.674693	0.570323	0.00922663
	Zotu304	3.95572	0.982804	0.00108358	24.9863	10.2348	0.0112842	1.58477	0.665849	0.000734122	3.68479	0.908705	0.00100188	21.6309	9.70325	0.0106982	1.35529	0.599151	0.000660586	1.43e-09	2.43e-13	4.8e-29
	Zotu375	3.28404	0.741762	0.000820534	16.2111	7.69982	0.00851749	1.21392	0.694478	0.000768228	3.52118	0.915732	0.00101298	19.3943	9.61779	0.0106391	1.40241	0.606241	0.000670621	3.94e-08	4.68e-12	1.34e-27
	Zotu352	3.12297	0.826488	0.000892535	18.2293	10.6962	0.0115509	1.93301	2.80606	0.0030303	3.18211	0.956462	0.0010329	18.6395	12.0997	0.0130667	1.74722	2.12769	0.00229772	0.27671	0.630536	0.0303739
	Zotu355	6.08489	1.91359	0.00207999	76.3409	55.7107	0.0605551	2.49864	4.74181	0.00515414	6.27241	2.21996	0.002413	81.4098	57.3218	0.0623063	2.05655	2.79766	0.00304093	0.0462254	0.0628691	9.29e-05
	Zotu340	6.60756	1.90441	0.002102	81.3966	50.0004	0.0551881	1.96217	3.12052	0.00344429	7.09106	2.20382	0.00243247	98.2851	59.2192	0.0653633	1.88622	2.65576	0.0029313	3.6e-07	1.41e-10	4.4e-19
	Zotu325	7.96355	1.69289	0.00185421	94.7772	41.1174	0.0450354	1.73579	2.32284	0.00254418	7.60448	1.81753	0.00199072	87.3875	38.413	0.0420733	1.52522	1.67881	0.00183879	1.19e-05	0.000233392	0.000668542
	Zotu345	4.63515	0.979826	0.00107437	32.9329	13.5155	0.0148196	1.6507	1.10228	0.00120864	4.47028	1.10195	0.00120828	31.6699	14.5834	0.0159905	1.52211	0.953104	0.00104507	0.000528527	0.0157965	0.00312246
	Zotu309	6.26423	1.88972	0.00207207	74.7914	55.8858	0.0612783	1.47647	0.766855	0.000840849	6.41501	2.05282	0.0022509	76.3223	58.1007	0.0637069	1.49955	0.807806	0.000885752	0.292568	0.777817	0.931872
	Zotu317	3.7368	0.961775	0.00106864	24.033	12.1496	0.0134995	1.54501	0.725899	0.000806554	3.56454	0.970284	0.00107809	22.4004	11.6063	0.0128959	1.42701	0.8172	0.000908	0.000740949	0.00836527	1.1e-06
	Zotu286	3.44343	0.892751	0.000977821	19.1884	9.91499	0.0108598	0.575149	0.437963	0.000479697	5.59805	1.69163	0.00185283	48.7302	25.6764	0.0281231	1.39504	0.87173	0.000954797	6.4e-169	5.62e-172	1.57e-204
	Zotu315	9.09957	2.27956	0.00249678	132.904	70.4541	0.0771677	1.74089	2.03617	0.00223019	9.04591	2.30994	0.00253005	129.297	71.0569	0.0778279	1.53787	1.23522	0.00135292	0.603685	0.242845	0.720545
	Zotu301	5.87893	1.63129	0.00178283	64.781	35.3245	0.038606	0.873197	0.703125	0.000768442	8.33737	2.34644	0.00256441	113.09	59.9264	0.0654933	1.5221	1.12798	0.00123277	5.96e-112	2.04e-74	8.75e-137
	Zotu266	8.77095	1.71947	0.00188745	105.416	39.5432	0.0434063	1.53289	1.44321	0.00158421	8.39794	1.94145	0.00213111	105.312	46.9044	0.0514867	1.40479	0.796617	0.000874443	6.35e-06	0.322139	0.842644
	Zotu288	3.56631	1.14897	0.00125846	24.8112	16.8723	0.01848	1.48063	0.769228	0.000842528	3.5224	1.10216	0.00120718	24.1336	16.1361	0.0176737	1.48703	1.02561	0.00112334	0.589647	0.554752	0.147131
	Zotu290	6.56735	1.35429	0.00147688	62.9276	20.795	0.0226772	1.6812	1.01473	0.00110658	6.06508	1.27974	0.00139557	51.4559	17.8699	0.0194874	1.33539	0.61702	0.000672868	9.02e-15	3.08e-31	3.43e-47
	Zotu302	6.10654	1.27703	0.00139567	54.3919	19.7735	0.0216104	1.80424	2.17556	0.00237766	5.51133	1.20401	0.00131585	45.6528	17.9228	0.0195877	1.43226	0.976468	0.00106718	8.3e-22	7.83e-22	2.89e-33
	Zotu278	10.1092	4.43319	0.0045609	545.96	661.59	0.680648	12.4148	27.396	0.0281852	10.1421	6.84732	0.00704457	545.842	661.699	0.68076	17.3274	75.1906	0.0773566	0.00463481	0.000285446	2.49e-12
	Zotu563	1.71907	0.346265	0.000527842	4.84909	2.05417	0.00313136	1.63808	1.15149	0.00175532	1.63552	0.405967	0.000618853	4.53596	2.0757	0.00316417	1.41357	0.722796	0.00110182	0.000106908	0.0207156	0.00117777
	Zotu555	2.19266	0.568379	0.000850867	9.24206	6.10963	0.00914614	1.57071	1.34386	0.00201177	2.20861	0.63757	0.000954447	9.10499	5.95722	0.00891799	1.50485	0.957794	0.00143382	0.829377	0.839008	0.613884
A4	Actinobacteriota	2.09423	0.415552	0.000415552	7.44947	3.95238	0.00395238	1.47469	1.59542	0.00159542	2.15251	0.56021	0.00056021	9.00203	5.12204	0.00512204	1.51802	1.373	0.001373	0.0157848	9.77e-09	5.44e-16
	Firmicutes	7.8785	1.38611	0.00138611	95.2803	33.3933	0.0333933	1.27157	0.509467	0.000509467	7.83687	1.57411	0.00157411	97.3351	40.1966	0.0401966	1.25389	0.406333	0.000406333	0.509263	0.887947	0.178518
	Proteobacteria	0.339895	0.0593662	5.94e-05	0.172851	0.051891	5.19e-05	1.21514	0.409571	0.000409571	0.346723	0.0675083	6.75e-05	0.182169	0.0625267	6.25e-05	1.26303	0.409693	0.000409693	0.0404893	0.00727379	1.64e-07
	Bacteroidota	8.67497	1.54051	0.0015405	118.535	43.0383	0.0430383	1.20198	0.433764	0.000433764	8.91262	1.77023	0.00177023	125.415	49.6781	0.0496781	1.24503	0.351413	0.000351413	0.0063059	0.0260672	1.15e-09
	Lachnospiraceae	3.11993	0.628361	0.000628361	15.387	5.63521	0.00563521	1.19083	0.404341	0.000404341	3.31631	0.650628	0.000650628	16.4334	6.11461	0.00611462	1.27426	0.465282	0.000465282	8.13232e-11	0.00102524	1.74624e-12
	Oscillospiraceae	0.324102	0.0609049	6.09049e-05	0.167651	0.0843118	8.43119e-05	0.994734	0.566688	0.000566688	0.379642	0.0743649	7.43649e-05	0.21714	0.0851048	8.51048e-05	1.29518	0.583167	0.000583167	1.07525e-68	8.98826e-52	1.52014e-102
	Prevotellaceae	7.89812	1.35847	0.00135847	91.3789	28.1789	0.0281789	1.17313	0.466206	0.000466206	8.20904	1.45983	0.00145984	98.1618	30.7535	0.0307535	1.24983	0.440132	0.000440132	6.32351e-06	3.66828e-06	1.87295e-13
	Ruminococcaceae	0.498906	0.134893	0.000134893	0.635542	0.491075	0.000491075	1.63205	0.869933	0.000869933	0.492425	0.148963	0.000148963	0.547226	0.423811	0.000423811	1.39674	0.70905	0.00070905	0.0632479	2.15435e-06	1.83142e-23
	Erysipelatoclostridiaceae	4.12983	0.763573	0.000763573	27.3955	8.06998	0.00806998	1.45287	0.497292	0.000497292	3.97078	0.773489	0.000773489	24.0663	7.96741	0.00796741	1.25684	0.369397	0.000369397	3.26341e-06	1.37309e-20	4.05716e-37
	Acholeplasmataceae	6.02775	1.02979	0.00102979	54.4007	15.6582	0.0156582	1.17268	0.406531	0.000406531	6.15447	1.2103	0.0012103	59.5258	20.5187	0.0205187	1.24517	0.359104	0.000359104	0.00826652	4.57678e-08	3.02641e-15
	Eggerthellaceae	0.526349	0.212299	0.000212299	1.21595	1.33402	0.00133402	1.80619	1.37326	0.00137326	0.58035	0.251808	0.000251808	1.22931	1.39977	0.00139977	1.82699	1.74735	0.00174735	9.69029e-06	0.629127	0.222188
	Rikenellaceae	1.83066	0.374278	0.000374278	6.17749	3.5745	0.0035745	1.38361	1.34408	0.00134409	1.88943	0.487968	0.000487968	7.01311	4.71658	0.00471658	1.38344	1.16729	0.00116729	0.0619275	0.0220602	1.83989e-15
	Atopobiaceae	1.48269	0.324489	0.000324489	4.14903	2.34553	0.00234553	1.33244	1.33899	0.00133899	1.63287	0.417571	0.000417571	5.2344	3.14908	0.00314908	1.51987	1.82573	0.00182573	1.61455e-17	1.08818e-14	7.36505e-36
	Muribaculaceae	1.73868	0.456258	0.000456258	7.12667	6.24215	0.00624215	1.35824	0.731761	0.000731761	1.84872	0.550486	0.000550486	7.79128	6.75641	0.00675641	1.50737	0.953918	0.000953918	0.000264031	0.00271633	2.52717e-09
	Zotu377	2.39182	0.478697	0.000478697	9.93409	4.4262	0.0044262	0.930342	0.496114	0.000496114	2.87433	0.683525	0.000683525	14.0413	6.73688	0.00673688	1.2912	0.564026	0.000564026	4.42e-62	1.09e-46	7.06e-105
	Zotu46	247.891	52.1996	0.0521996	111318	61828.8	61.8288	1.36262	1.59289	0.00159289	275.576	71.895	0.071895	150649	86692.5	86.6925	1.64681	1.9437	0.0019437	1.35e-19	1.38e-24	6.11e-52
	Zotu62	89.0615	27.6728	0.0276727	25525.6	22698.5	22.6985	1.70252	1.33518	0.00133518	95.1054	34.855	0.034855	27029.7	24817	24.817	1.80008	1.68792	0.00168792	0.00314631	0.336827	0.00185936
	Zotu120	6.22365	1.44796	0.00144796	83.9145	60.9941	0.0609941	1.78202	1.35626	0.00135626	5.80454	1.74562	0.00174562	75.5119	57.9704	0.0579704	1.46635	0.919671	0.000919671	1.92e-11	1.11e-06	2.4e-24
	Zotu6	1122.22	257.147	0.257147	2347469	1146931	1146.93	1.09372	0.415295	0.000415295	1305.68	269.055	0.269055	2676591	1068509	1068.51	1.28064	0.384736	0.000384736	8.75e-49	1.86e-12	2.45e-41
	Zotu1	4997.53	864.537	0.864537	37723649	11061707	11061.7	1.17634	0.432094	0.000432094	5119.5	1055.49	1.05549	41047444	15103220	15103.2	1.2367	0.339387	0.000339387	0.0415387	5.43e-05	8.5e-13
	Zotu106	32.0982	6.33811	0.00633811	1644.17	743.289	0.74329	1.19765	0.71394	0.000713941	34.9555	7.66248	0.00766248	1950.42	978.741	0.978741	1.37008	0.784745	0.000784745	1.42e-18	5.97e-11	1.6e-33
	Zotu112	20.3849	3.35925	0.00335925	640.055	223.191	0.223191	1.32748	0.495851	0.000495851	19.9551	3.95867	0.00395867	628.864	239.853	0.239853	1.28879	0.483455	0.000483455	0.0031836	0.186574	0.00736699
	Zotu25	349.128	157.328	0.157328	655868	829830	829.83	2.98955	7.77747	0.00777747	393.625	199.897	0.199897	685597	889301	889.301	4.81803	20.3119	0.0203119	1.57e-05	0.144029	0.0178355
	Zotu11	1133.73	342.031	0.342031	3727450	3744593	3744.59	1.58526	1.98117	0.00198117	1209.92	417.767	0.417767	4082605	4049933	4049.93	1.70841	1.45023	0.00145023	0.000966839	0.00768484	8.49e-10
	Zotu133	52.6463	10.1739	0.0101739	5523.02	2654.39	2.65439	2.51791	6.87751	0.00687751	52.7099	14.093	0.014093	5620.85	2895.81	2.89581	2.16218	4.99791	0.00499791	0.527014	0.560826	0.0080131
	Zotu344	5.8512	1.21365	0.00121365	61.7844	28.5901	0.0285901	1.15481	0.673693	0.000674367	6.51896	1.59488	0.00159487	76.6616	37.588	0.037588	1.39246	0.789427	0.000790217	4.26e-23	1.15e-19	2.38e-63
	Zotu158	32.9119	8.98238	0.00898238	2629.33	2064.24	2.06424	1.21992	1.27541	0.00127541	39.8595	11.1016	0.0111016	3108.42	2260.66	2.26066	1.47916	1.51362	0.00151362	2.21e-44	4.22e-14	1.27e-49
	Zotu38	347.053	79.5946	0.0795946	252338	119310	119.31	2.3457	14.671	0.014671	331.077	88.1389	0.0881389	224505	115249	115.249	1.79136	8.87305	0.00887305	1.47e-05	3.49e-07	1.5e-22
	Zotu221	14.1258	2.48127	0.00248127	293.303	105.581	0.105581	1.08234	0.581913	0.000581914	15.3448	3.10724	0.00310724	368.178	136.434	0.136434	1.30762	0.454884	0.000454884	1.23e-20	5.55e-40	2.87e-84
	Zotu241	22.7977	9.47602	0.00947602	2873.3	2988.78	2.98878	16.9695	45.2566	0.0452566	23.1743	12.702	0.012702	2740.87	3165.78	3.16578	8.50096	21.9697	0.0219697	0.226917	2.01e-06	0.21127
	Zotu31	277.194	82.3637	0.0823637	178292	143610	143.61	1.39458	1.63751	0.00163751	334.106	107.51	0.10751	265867	182100	182.1	1.85257	2.6667	0.0026667	3.08e-36	6.25e-28	2.28e-50
	Zotu114	47.6278	16.7188	0.0167188	7077.12	6786.47	6.78647	1.46572	1.98679	0.00198679	55.0852	18.6594	0.0186594	8047.5	6926.16	6.92616	1.69154	1.86851	0.00186851	6.58e-20	1.13e-06	5.31e-41
	Zotu135	25.7514	6.14917	0.00614917	1811.27	1424.79	1.42479	2.6485	2.787	0.002787	23.7299	8.87411	0.00887411	1666.58	1430.79	1.43079	2.06847	2.10805	0.00210805	2.24e-12	1.27e-06	3.87e-21
	Zotu270	6.22408	1.73026	0.00173026	83.8493	56.4341	0.0564341	1.35018	1.48162	0.00148163	7.23117	2.03452	0.00203452	109.503	76.1842	0.0761842	1.56376	1.76789	0.00176789	4.15e-30	1.05e-15	7.35e-52
	Zotu121	42.4217	10.4234	0.0104234	4391.53	3123.25	3.12325	1.82304	1.78917	0.00178917	41.8606	12.7187	0.0127187	4086.8	3026.71	3.02671	1.54706	1.27577	0.00127577	0.0606086	0.0115756	9.3e-05
	Zotu220	11.7515	2.17013	0.00217013	233.221	101.99	0.10199	1.24488	1.12761	0.00112874	12.8583	3.02981	0.00302981	289.124	133.65	0.13365	1.45311	1.05376	0.00105482	1.57e-19	1.65e-23	1.85e-65
	Zotu131	29.7024	6.06676	0.00606676	1444.25	673.464	0.673464	1.06225	1.29963	0.00129962	35.5035	7.64234	0.00764234	1984.71	983.89	0.98389	1.39848	1.29623	0.00129623	1.86e-67	3.47e-41	4.69e-107
	Zotu147	24.9474	5.85295	0.00585295	1548.12	1030	1.03	2.73426	6.1257	0.0061257	24.9949	7.68713	0.00768713	1487.41	1025.79	1.02578	2.21699	4.13093	0.00413093	0.780499	0.10785	0.00405007
	Zotu28	391.589	85.9744	0.0859744	261337	115668	115.668	1.03686	0.711598	0.000711598	456.818	98.4303	0.0984302	344014	144370	144.37	1.31517	0.452561	0.000452561	1.06e-50	7.8e-41	5.41e-101
	Zotu199	12.673	3.46042	0.00346042	363.661	250.952	0.250952	1.55248	2.16815	0.00216815	14.1582	4.01005	0.00401005	405.346	278.221	0.278221	1.6783	3.24131	0.00324131	2.08e-16	0.00330452	6.56e-20
	Zotu110	67.0361	20.0227	0.0200227	12145.4	9594.65	9.59465	1.40669	1.2692	0.0012692	77.8768	24.959	0.024959	14744.9	10583.3	10.5833	1.71936	1.24524	0.00124523	4.67e-23	1.16e-09	6.06e-62
	Zotu486	4.30939	1.26827	0.00126827	65.8359	61.2306	0.0612306	3.75284	4.19082	0.00419082	3.95132	1.79556	0.00179556	61.5618	62.8789	0.0628789	2.85231	3.87491	0.00387491	7.58e-11	5.07e-06	5.32e-20
	Zotu455	3.22992	0.554831	0.000554831	16.5499	7.2992	0.0072992	1.39076	0.532742	0.000532742	3.08915	0.666624	0.000666624	15.8196	7.76725	0.00776725	1.28752	0.412912	0.000412912	1.83e-08	0.000571448	4.3e-08
	Zotu117	10.372	1.79316	0.00179316	162.195	51.1308	0.0511308	1.25994	0.897046	0.000897046	10.6533	2.01508	0.00201508	171.802	61.3624	0.0613624	1.34417	1.80444	0.00180444	0.00334603	0.00121729	9.28e-08
	Zotu204	14.2786	5.49098	0.00549098	866.589	738.648	0.738648	5.87176	10.6859	0.0106859	15.3008	7.10417	0.00710417	920.972	865.741	0.865741	4.59537	9.68971	0.00968971	0.0233319	0.557439	0.00147645
	Zotu261	6.6347	1.63411	0.00163411	90.228	62.5636	0.0625636	1.33222	1.30837	0.00130837	7.34615	2.05514	0.00205514	112.974	77.1288	0.0771288	1.59444	1.84336	0.00184336	2.36e-14	6.47e-13	1.76e-46
	Zotu123	16.2478	3.08264	0.00308264	427.061	158.96	0.15896	1.27489	0.439885	0.000439886	16.4777	3.33453	0.00333453	428.837	153.843	0.153843	1.27296	0.369469	0.000369469	0.0899481	0.52358	0.271635
	Zotu329	8.95697	1.77886	0.00177886	139.357	59.8389	0.0598389	1.23812	1.08337	0.00108337	9.84144	2.21613	0.00221614	169.121	73.4553	0.0734553	1.41837	0.943771	0.000943771	1.9e-21	7.66e-22	1.07e-66
	Zotu93	37.0364	6.60083	0.00660083	2194.3	779.956	0.779956	1.36929	0.646962	0.000646962	37.0512	7.82948	0.00782948	2176	903.316	0.903316	1.30737	0.520851	0.000520851	0.891068	0.272345	0.0672453
	Zotu88	24.0124	4.57982	0.00457982	908.299	350.793	0.350793	1.28112	0.89279	0.00089279	24.9794	5.21203	0.00521203	1012.65	431.121	0.431121	1.34047	0.696017	0.000696017	7.46e-05	4.89e-07	1.17e-21
	Zotu278	20.793	4.14164	0.00414164	810.07	415.202	0.415202	1.65609	2.26246	0.00226246	21.4404	5.55842	0.00555842	886.708	463.601	0.463601	1.58651	1.5231	0.0015231	0.00193487	6.03e-05	8.65e-16
	Zotu407	4.0057	1.16516	0.00116516	41.8761	42.1333	0.0421333	1.32629	0.741874	0.000741874	4.43549	1.40219	0.00140219	47.6791	44.3605	0.0443605	1.60227	1.05001	0.00105001	2.55e-11	1.02e-09	3.16e-27
	Zotu340	4.03585	0.743803	0.000743803	26.5505	12.255	0.012255	1.2953	0.664568	0.000664568	4.18394	0.894396	0.000894396	28.3837	13.7409	0.0137409	1.3589	0.612527	0.000612527	0.000288075	0.00913009	1.44e-08
	Zotu165	27.3209	5.17779	0.00517779	1233.71	531.219	0.531219	1.31667	0.887885	0.000887885	28.2955	6.38506	0.00638505	1360.7	641.162	0.641162	1.38377	0.734468	0.000734468	0.00131056	5.22e-05	1.03e-18
	Zotu29	437.427	136.29	0.13629	558904	503142	503.142	1.86395	3.16513	0.00316513	520.208	181.336	0.181336	765948	669869	669.869	2.31198	4.23401	0.00423401	3.41e-25	4.77e-14	1.77e-46
	Zotu70	302.253	154.319	0.154319	572894	692219	692.219	8.14537	27.7274	0.0277274	374.671	195.375	0.195375	678506	796509	796.509	12.8126	111.571	0.111571	9.68e-17	1.17e-05	1.74e-15
	Zotu111	49.1817	22.6108	0.0226108	18184.9	24952.4	24.9524	15.748	20.6652	0.0206652	47.1581	34.2481	0.0342481	18034.3	25497.4	25.4974	13.9124	34.349	0.034349	6.34e-08	1e-08	3.15e-12
	Zotu307	2.20292	0.592693	0.000592693	13.451	9.45484	0.00945484	2.50055	3.41728	0.00341728	2.10424	0.729284	0.000729284	12.3009	9.48999	0.00948999	1.94606	2.41028	0.00241028	0.000117716	5.59e-05	4.42e-14
	Zotu181	21.5263	4.84285	0.00484285	1046.66	636.299	0.636299	2.23359	3.35902	0.00335902	20.027	6.11529	0.00611529	952.412	626.997	0.626997	1.88146	3.1007	0.0031007	4.11e-11	8.37e-05	1.11e-20
	Zotu244	6.51881	1.35712	0.00135712	72.8308	40.0395	0.0400395	1.2201	0.756508	0.000756508	6.99532	1.52103	0.00152103	82.5439	42.0473	0.0420473	1.373	0.709803	0.000709803	2.55e-12	8.18e-10	8.93e-30
	Zotu69	118.919	39.0191	0.0390191	49298.7	43853.8	43.8539	8.67866	22.0954	0.0220954	118.122	50.1306	0.0501306	47944.6	43908.2	43.9082	6.30798	17.5198	0.0175198	0.181511	0.0932232	0.557335
	Zotu279	7.28983	2.19978	0.00219978	183.908	186.634	0.186634	3.4091	5.24799	0.00524799	6.67311	2.95026	0.00295026	173.473	201.152	0.201152	2.26084	2.68971	0.00268971	2.26e-14	3.73e-10	7e-12
	Zotu256	20.742	5.86057	0.00586057	1183.47	915.382	0.915382	2.34522	5.46719	0.00546719	24.1953	8.4485	0.0084485	1528.92	1089.22	1.08923	2.63358	5.06468	0.00506468	2.89e-21	3.07e-12	4.03e-61
	Zotu487	4.1982	1.35427	0.00135427	59.8834	63.3698	0.0633698	2.20597	2.1894	0.0021894	4.18337	1.75112	0.00175112	60.1288	67.9571	0.0679571	2.07228	4.02268	0.00402268	0.0106795	0.00169433	9.75e-06
	Zotu267	6.91745	1.22551	0.00122551	74.4629	27.7837	0.0277837	1.31912	0.698285	0.000698285	7.07545	1.33529	0.00133529	78.2183	30.9221	0.0309221	1.3613	0.667653	0.000667653	0.018604	0.0168022	1.07e-08
	Zotu20	682.47	179.916	0.179916	1004194	717830	717.831	1.15202	0.998927	0.000998927	810.289	232.137	0.232137	1364914	855645	855.645	1.50441	1.06019	0.00106019	4.14e-37	1.27e-23	5.53e-91
	Zotu56	197.457	53.1582	0.0531582	95774.3	71525.4	71.5254	1.72091	4.91141	0.00491141	244.881	75.765	0.075765	136026	90678.1	90.6782	2.52011	7.76582	0.00776582	7.41e-51	2.26e-27	1.29e-113
	Zotu224	4.68156	1.60509	0.00160509	76.0894	69.0912	0.0690912	2.56452	3.73815	0.00373815	4.72218	1.78067	0.00178067	70.1675	71.6635	0.0716635	1.82319	1.70402	0.00170402	0.658664	3.26e-05	0.000247959
	Zotu97	65.7004	16.9564	0.0169564	9609.34	6678.48	6.67848	1.56932	2.77578	0.00277578	78.6146	22.3266	0.0223266	13249	8043.75	8.04375	1.94219	2.86261	0.00286261	1.32e-41	9.78e-28	2.17e-87
	Zotu87	104.572	20.3182	0.0203182	19700.6	7996.62	7.99662	1.51657	0.994206	0.000994206	101.369	23.4884	0.0234884	18908.8	9066.03	9.06603	1.3389	0.607666	0.000607666	0.000813697	0.00536773	0.0022741
	Zotu105	71.3245	14.225	0.014225	9218.5	5267.56	5.26757	1.3643	0.787009	0.000787009	70.2843	16.9463	0.0169463	9049.96	4912.7	4.9127	1.30476	0.568716	0.000568716	0.0405196	0.844336	0.844882
	Zotu525	2.22484	0.509537	0.000509537	9.56629	5.83525	0.00583525	1.4607	0.74496	0.00074496	2.16359	0.580751	0.000580751	9.70954	6.0773	0.0060773	1.36978	0.561701	0.000561701	0.00993441	0.928576	0.924576
	Zotu275	8.69087	2.01634	0.00201634	149.581	92.7886	0.0927886	1.44234	1.04844	0.00104844	9.03671	2.58056	0.00258056	166.163	109.722	0.109722	1.48488	1.05413	0.00105413	0.0252826	0.0231531	8.54e-13
	Zotu417	4.09802	0.873304	0.000873304	32.1352	16.659	0.016659	1.53084	3.77634	0.00377634	4.25114	1.09816	0.00109816	33.5951	18.7805	0.0187805	1.47918	2.19043	0.00219043	0.00333852	0.305418	0.0121703
	Zotu403	5.26466	1.31355	0.00131355	57.9145	35.235	0.035235	1.147	0.714861	0.000714861	6.06624	1.61711	0.00161711	72.6269	44.8762	0.0448762	1.46087	1.01558	0.00101558	2.45e-29	2.58e-14	3.55e-66
	Zotu95	21.4784	3.61005	0.00361005	707.638	258.095	0.258095	1.44676	1.51047	0.00151047	21.1196	4.32205	0.00432205	722.707	310.875	0.310876	1.39162	1.35922	0.00135921	0.019313	0.736481	0.0253942
	Zotu288	5.3888	0.962944	0.000962944	43.9691	15.8939	0.0158939	1.17207	0.543298	0.000543298	5.64184	1.13975	0.00113975	49.3661	19.8397	0.0198397	1.28181	0.457739	0.000457739	8.81e-07	1.47e-08	6.43e-23
	Zotu32	269.974	65.2669	0.0652669	168507	128043	128.043	2.64997	4.43049	0.00443049	248.327	83.6425	0.0836425	151918	127524	127.524	1.80265	2.18839	0.00218839	1.38e-14	1.93e-07	3.12e-12
	Zotu100	64.9216	35.4582	0.0354582	27096.5	37646	37.646	2.24808	2.69824	0.00269824	76.7648	41.8999	0.0418999	29762.2	39653.9	39.6539	2.96097	4.40424	0.00440424	9.24e-13	3.01e-05	1.04e-13
	Zotu186	17.4175	4.38933	0.00438933	650.752	371.308	0.371308	0.968737	0.694919	0.000694919	22.4273	5.97854	0.00597854	901.221	493.095	0.493095	1.35885	0.97023	0.00097023	4.35e-84	6.09e-32	5.05e-107
	Zotu150	23.0819	5.18009	0.00518009	1128.42	533.704	0.533704	2.76175	19.5526	0.0195526	24.2666	5.94854	0.00594854	1041.06	475.903	0.475903	2.87888	31.2534	0.0312533	5.6e-07	0.00124869	1.68e-08
	Zotu265	5.41666	1.59777	0.00159777	71.3637	65.0446	0.0650446	1.42345	1.16488	0.00116488	5.68697	1.81987	0.00181987	75.8742	67.4429	0.0674429	1.47273	0.976763	0.000976763	0.00184575	0.00660091	6.63e-11
	Zotu14	485.031	79.3149	0.0793149	350711	117322	117.322	1.29535	0.57087	0.00057087	485.654	87.6381	0.0876381	355483	130354	130.354	1.2795	0.449937	0.000449937	0.987859	0.595869	0.0532043
	Zotu86	41.0706	8.39443	0.00839443	3642.07	1930.43	1.93043	2.21063	4.36571	0.00436571	41.7263	11.6085	0.0116085	3594.36	2043.11	2.04311	1.93024	3.51103	0.00351103	0.39312	0.320721	0.293445
	Zotu54	88.8531	28.2243	0.0282243	25261.9	24302.7	24.3027	0.979466	1.83664	0.00183664	126.792	40.2395	0.0402395	34518.5	29926.9	29.9269	1.49702	2.08507	0.00208507	2.01e-108	2.44e-32	3.39e-103
	Zotu10	1490.31	292.628	0.292628	3928793	2007791	2007.79	1.1811	0.569891	0.000569892	1622.7	380.502	0.380502	4642257	2460027	2460.03	1.36254	0.63624	0.00063624	1.95e-16	8.07e-12	5.54e-42
	Zotu74	52.131	10.1008	0.0101008	4442.76	1521.02	1.52102	1.18802	0.564873	0.000564873	56.4669	10.9477	0.0109477	4889.19	1736.46	1.73646	1.28043	0.518913	0.000518913	1.37e-19	8.19e-09	2.72e-25
	Zotu127	26.8006	10.5843	0.0105843	3277.09	3718.62	3.71862	4.08449	7.2925	0.0072925	25.8109	12.8257	0.0128257	3039.62	3851.69	3.85169	2.70105	4.01563	0.00401563	5.2e-05	1.55e-10	3.01e-12
	Zotu26	186.839	29.6132	0.0296132	53829.1	18839.4	18.8394	1.41631	0.768086	0.000768086	177.089	35.3887	0.0353887	49915.4	18751.4	18.7514	1.27587	0.469871	0.000469871	7.06e-11	1.46e-05	7.7e-14
	Zotu371	7.77836	1.68385	0.00168385	117.25	73.5322	0.0735322	1.38368	1.90256	0.00190256	8.95174	2.34743	0.00234743	153.206	79.9183	0.0799183	1.73984	2.35605	0.00235605	4.43e-35	5.5e-31	2.15e-92
	Zotu452	3.0366	0.598337	0.000598337	15.1806	7.2387	0.0072387	1.13118	0.561621	0.000561621	3.22675	0.717962	0.000717962	18.0925	8.04243	0.00804243	1.31838	0.588935	0.000588935	6.42e-10	1.7e-19	6.39e-49
	Zotu68	56.1358	11.4353	0.0114353	4890.99	1932.66	1.93266	0.957604	0.500914	0.000500914	66.7107	13.4858	0.0134858	6800.17	2538.32	2.53832	1.3086	0.616157	0.000616157	1.03e-70	1.02e-70	1.44e-126
	Zotu460	5.03527	1.07886	0.00107886	45.801	22.2352	0.0222352	1.1372	0.559904	0.000559904	5.48003	1.35301	0.00135301	54.113	28.0694	0.0280694	1.30465	0.617302	0.000617302	3.06e-13	1.01e-09	1.52e-40
	Zotu468	6.24788	1.1733	0.0011733	69.8902	37.0105	0.0370105	1.73308	2.54354	0.00254354	5.95042	1.42856	0.00142856	62.7142	34.2541	0.0342541	1.47147	1.8956	0.0018956	1.9e-07	2.17e-06	1.77e-23
	Zotu260	5.75244	1.22846	0.00122846	62.0644	32.051	0.032051	1.30596	1.47578	0.00147578	6.2194	1.48669	0.00148669	69.9812	39.08	0.03908	1.38539	0.822905	0.000822905	2.85e-12	0.000165038	6.92e-20
	Zotu193	12.4675	2.9549	0.0029549	310.301	196.8	0.1968	1.25621	0.675698	0.000675698	13.2217	3.28456	0.00328456	313.435	169.479	0.169479	1.34731	0.863962	0.000863962	4e-08	0.0160859	0.000184177
	Zotu485	3.51883	0.755203	0.000755203	21.1469	8.52083	0.00852083	1.11393	0.57346	0.00057346	4.10391	0.893891	0.000893891	26.9238	11.3063	0.0113063	1.39487	0.619463	0.000619463	5.22e-48	2.07e-32	7.21e-84
	Zotu479	8.6166	2.09309	0.00209309	160.285	108.041	0.108041	1.62407	2.33851	0.00233851	9.38568	2.64635	0.00264635	185.193	119.522	0.119522	1.82438	2.8179	0.0028179	2.46e-11	4.02e-07	1.94e-37
	Zotu94	7.01197	2.57851	0.00257851	206.506	231.301	0.231301	3.30166	6.9751	0.0069751	7.20901	3.26423	0.00326423	200.358	216.757	0.216757	3.51866	7.62427	0.00762427	0.912959	0.896212	4.88e-07
	Zotu511	2.26671	0.455667	0.000455667	8.39292	3.17561	0.00317561	1.27968	0.735757	0.000735757	2.29623	0.517949	0.000517949	8.7969	3.63396	0.00363396	1.30025	0.622729	0.000622729	0.283144	0.0249155	4.06e-06
	Zotu201	6.36858	1.83083	0.00183084	113.479	118.223	0.118223	1.37328	0.698916	0.000698916	6.70406	2.26357	0.00226357	120.828	120.037	0.120037	1.54608	1.08588	0.00108588	0.0205009	0.00341938	4.9e-08
	Zotu151	16.8467	3.65537	0.00365536	522.004	344.847	0.344847	1.20605	0.514297	0.000514297	17.6238	4.28547	0.00428547	583.673	386.262	0.386262	1.3204	0.536204	0.000536204	7.6e-05	1.04e-05	1.58e-22
	Zotu143	32.7597	7.56826	0.00756826	2162.24	1068.66	1.06866	1.39643	1.52951	0.00152951	36.4352	9.09243	0.00909243	2515.68	1266.65	1.26665	1.47514	1.11778	0.00111778	2.52e-19	2.08e-09	1.87e-38
	Zotu453	3.06331	0.64566	0.00064566	15.8976	6.56474	0.00656474	0.955573	0.542908	0.000542908	3.84108	0.835261	0.000835262	23.7902	10.0934	0.0100934	1.40981	0.739104	0.000739104	1.14e-96	1.14e-74	2.35e-152
	Zotu472	3.33577	0.691375	0.000691375	19.687	9.81909	0.00981909	1.34547	0.767628	0.000767628	3.33515	0.802806	0.000802806	20.2493	11.1271	0.0111271	1.33961	0.718398	0.000718398	0.658944	0.826981	0.112262
	Zotu207	15.6035	3.6236	0.0036236	497.762	304.685	0.304685	1.19609	1.09806	0.00109806	18.2863	4.75688	0.00475688	650.9	349.714	0.349714	1.59167	1.52379	0.00152379	1.6e-39	7.28e-25	7.06e-94
	Zotu219	13.5717	2.59535	0.00259535	320.232	151.333	0.151333	1.3889	0.621483	0.000621483	13.3412	3.0168	0.0030168	316.65	167.064	0.167064	1.33224	0.576308	0.000576308	0.0231578	0.16911	0.0138216
	Zotu81	39.3728	7.55589	0.00755589	2534.07	1057.05	1.05705	1.27044	1.48952	0.00148952	42.1957	9.86078	0.00986078	3012.8	1370.79	1.37079	1.39306	1.20368	0.00120368	2.59e-11	3.77e-15	2.15e-41
	Zotu259	1.3938	0.346788	0.000346788	3.9811	2.34599	0.002346	1.35258	0.931415	0.000931415	1.46667	0.41651	0.00041651	4.4614	2.86685	0.00286685	1.39343	0.737131	0.000737131	0.000225768	0.00434225	3.24e-19
	Zotu398	1.91223	0.355015	0.000355015	5.81825	1.80668	0.00180667	1.57712	0.673747	0.000673747	1.74459	0.340996	0.000340996	4.75507	1.65242	0.00165242	1.25734	0.423056	0.000423056	1.22e-25	2.58e-39	9.72e-85
	Zotu381	3.59776	0.707747	0.000707747	22.0253	8.53888	0.00853888	1.20848	0.504239	0.000504239	3.84149	0.747774	0.000747774	23.816	9.48833	0.00948833	1.29836	0.589182	0.000589182	1.65e-12	5.55e-05	5.28e-18
	Zotu23	477.849	97.1505	0.0971505	390050	166653	166.653	1.45672	0.70175	0.00070175	455.401	109.268	0.109268	369836	180337	180.337	1.30278	0.442858	0.000442858	5.01e-07	0.00167562	2.42e-07
	Zotu382	6.39276	1.44369	0.00144369	80.2072	40.0085	0.0400085	1.02842	0.839789	0.000839789	7.90399	1.87139	0.00187139	104.918	51.7591	0.0517591	1.30855	0.73805	0.00073805	2.54e-76	7.13e-28	4.88e-79
	Zotu269	11.3453	2.53571	0.00253571	241.525	142.562	0.142562	1.21957	1.44089	0.00144089	13.103	3.13639	0.0031364	298.565	157.208	0.157208	1.51742	3.1484	0.0031484	4.05e-39	1.49e-19	3.56e-85
	Zotu84	77.8451	18.4746	0.0184746	12289.7	6470.52	6.47052	1.04104	1.85747	0.00185747	107.961	23.7385	0.0237385	17714.2	7493.74	7.49374	1.85493	11.8978	0.0118978	2.14e-156	6.28e-62	2.13e-124
	Zotu55	41.5829	9.95698	0.00995698	3424.13	1881.49	1.88149	0.907669	0.441954	0.000441954	53.4122	12.6199	0.0126199	4774.22	2155.28	2.15528	1.28848	0.524423	0.000524423	2.17e-97	4.02e-52	4.91e-120
	Zotu66	68.1563	15.9116	0.0159116	8753.64	4812.48	4.81248	1.07173	0.717108	0.000717108	79.359	18.737	0.018737	11332.1	5575.12	5.57512	1.39922	0.800006	0.000800006	1.59e-42	7.36e-27	5.85e-89
	Zotu208	9.66928	2.84434	0.00284434	240.641	224.537	0.224537	1.38572	1.14757	0.00114757	10.7172	3.58466	0.00358466	290.536	269.313	0.269313	1.63195	1.34254	0.00134254	2.8e-10	4.74e-09	7.32e-26
	Zotu387	2.77869	0.596507	0.000596507	13.4145	5.42984	0.00542984	0.854171	0.391143	0.000391143	3.60863	0.787904	0.000787904	20.2891	8.74293	0.00874293	1.26066	0.443227	0.000443227	2.9e-121	5.64e-78	4.08e-138
	Zotu418	4.71138	0.839536	0.000839536	35.3199	12.0747	0.0120747	1.2273	0.806115	0.000806115	4.93777	0.970438	0.000970438	38.2836	14.5716	0.0145716	1.29991	0.706806	0.000706806	8.47e-07	7.86e-05	2.56e-13
	Zotu51	99.7034	20.5221	0.0205221	18571.5	8854.6	8.8546	1.44952	1.06428	0.00106429	102.031	25.041	0.025041	19162.6	9406.25	9.40625	1.42988	0.978548	0.000978548	0.0351079	0.100733	0.00064273
	Zotu85	45.7492	11.8357	0.0118357	4498.51	3447.72	3.44772	1.24384	1.11512	0.00111512	51.5627	14.2388	0.0142389	5425.21	3925.34	3.92534	1.44378	0.931672	0.000931672	1.07e-18	1.46e-10	3e-48
	Zotu22	936.277	174.918	0.174918	1397353	506742	506.741	1.32864	0.676685	0.000676685	923.35	194.143	0.194143	1392876	521002	521.002	1.26876	0.499217	0.000499217	0.222159	0.749069	0.431335
	Zotu362	3.89802	1.09901	0.00109901	35.2586	26.7293	0.0267293	1.30322	1.87851	0.00187851	4.50828	1.29339	0.00129339	44.1065	32.2095	0.0322095	1.59106	1.71629	0.00171629	1.25e-26	1.2e-12	1.93e-35
	Zotu71	88.8414	21.0921	0.0210921	16117.3	10701.9	10.7019	1.49503	1.02714	0.00102714	88.139	24.3116	0.0243116	16824.8	11769.8	11.7698	1.4859	0.995334	0.000995334	0.209241	0.712905	0.0441368
	Zotu79	43.8188	9.76051	0.00976051	4147.4	2799.72	2.79972	2.46021	16.3238	0.0163238	43.0235	13.3261	0.0133261	4178.44	3053.05	3.05306	2.24915	18.3469	0.0183469	0.0205896	0.361904	0.938181
	Zotu59	159.589	42.386	0.042386	60852.2	35711.2	35.7112	2.09556	7.79721	0.00779721	191.58	52.8386	0.0528386	71744.6	42101.1	42.1011	1.98573	7.21028	0.00721028	9.94e-45	2.16e-08	1.81e-37
	Zotu331	6.95915	1.36349	0.00136349	80.5311	31.8726	0.0318726	1.1238	0.896861	0.000896861	7.84431	1.64346	0.00164346	99.4351	41.1875	0.0411875	1.35134	0.680267	0.000680267	4.05e-35	3.79e-24	1.41e-64
	Zotu60	205.2	46.6236	0.0466236	77581.1	33714.2	33.7142	1.09907	1.69923	0.00169923	270.686	71.3925	0.0713925	127325	62473.6	62.4736	1.55615	1.71188	0.00171188	2.48e-103	8.26e-86	9.26e-122
	Zotu475	2.452	0.790505	0.000790506	18.0123	15.4415	0.0154415	1.27251	0.918898	0.000918898	2.87644	0.959205	0.000959205	21.1799	16.1435	0.0161435	1.55182	1.14559	0.00114558	1.14e-23	5.42e-08	3.88e-34
	Zotu345	6.0636	1.27422	0.00127422	69.8377	41.3665	0.0413665	1.37054	0.791412	0.000791412	6.42356	1.52055	0.00152055	71.1978	42.3917	0.0423917	1.36722	0.675103	0.000675103	8.8e-06	0.708291	0.00170917
	Zotu89	18.7002	5.05866	0.00505866	833.146	553.956	0.553956	1.28194	1.66019	0.00166019	22.1755	6.45403	0.00645403	1046.23	608.442	0.608442	1.61647	1.59584	0.00159584	3.68e-36	5.27e-16	1.3e-42
	Zotu419	2.9605	0.682816	0.000682816	17.8752	10.8479	0.0108479	1.05444	0.435966	0.000435966	3.47725	0.834871	0.000834871	22.0947	12.0663	0.0120663	1.33234	0.545369	0.000545369	1.2e-43	2.09e-22	3.38e-73
	Zotu13	1262.15	233.806	0.233806	2468322	900496	900.496	1.3645	3.10403	0.00310403	1364.11	253.982	0.253982	2714840	1005706	1005.71	1.47985	3.81876	0.00381876	4.47e-20	2.96e-08	1.82e-24
	Zotu376	6.77771	1.4373	0.0014373	92.4574	50.4159	0.0504159	1.48298	0.987681	0.000987681	6.81555	1.75798	0.00175798	92.7893	51.2939	0.0512939	1.44536	0.887681	0.000887681	0.992555	0.998177	0.718861
	Zotu286	4.69409	0.865398	0.000865398	33.8606	12.9397	0.0129397	0.80044	0.396952	0.000396953	5.9748	1.23419	0.00123419	55.4283	23.2463	0.0232463	1.25302	0.444367	0.000444367	4.56e-123	7.67e-116	3.69e-168
	Zotu361	8.67538	2.15039	0.00215039	172.505	114.861	0.114861	1.87452	4.05244	0.00405244	9.15991	2.83589	0.00283589	190.085	132.412	0.132412	1.87781	5.47059	0.00547059	0.000544084	0.0357845	6.23e-12
	Zotu191	12.677	3.80891	0.00380891	458.736	473.3	0.4733	1.35647	1.76569	0.00176569	14.7113	5.23455	0.00523455	560.012	567.807	0.567807	2.09959	8.61572	0.00861572	8.39e-19	1.46e-12	6.51e-37
	Zotu108	68.3826	25.8905	0.0258905	16469.6	18837.7	18.8377	1.96757	3.26727	0.00326727	76.5409	30.6971	0.0306971	18993.1	21321.2	21.3211	2.15266	3.28487	0.00328487	2.05e-09	4.59e-06	8.25e-19
	Zotu144	14.3819	3.71836	0.00371836	428.211	303.463	0.303463	1.07717	0.631389	0.000631389	16.8096	4.5732	0.0045732	564.928	399.135	0.399135	1.38802	0.717667	0.000717667	3.94e-35	4.09e-21	2.31e-77
	Zotu315	5.72337	1.10987	0.00110987	49.4785	18.5064	0.0185064	1.10286	0.477199	0.000477199	6.07327	1.23353	0.00123353	59.3265	23.4368	0.0234368	1.25945	0.371772	0.000371772	2.84e-11	1.65e-24	9.19e-45
	Zotu27	315.15	51.386	0.051386	145199	44131.1	44.1311	1.30622	0.674326	0.000674326	307.392	61.102	0.061102	152472	57170.9	57.1709	1.3051	0.536446	0.000536446	0.0034356	0.0170483	2.23e-05
	Zotu91	29.8399	5.38535	0.00538535	1409.8	450.425	0.450425	1.21108	0.342786	0.000342786	30.9156	5.84436	0.00584436	1476.53	517.526	0.517526	1.26132	0.369242	0.000369242	6.26e-05	0.0235261	8.05e-06
	Zotu119	66.2563	24.9631	0.0249631	15630.8	13400.6	13.4006	4.83683	11.1035	0.0111035	80.2549	32.3233	0.0323233	20641.8	17070.4	17.0704	4.43386	11.5567	0.0115567	4.11e-23	6.09e-11	1.39e-46
	Zotu325	9.21853	2.8623	0.0028623	228.258	197.37	0.19737	1.89475	2.5519	0.0025519	9.51695	3.19821	0.00319821	235.326	196.502	0.196502	1.72281	1.93463	0.00193462	0.0688118	0.529749	1.04e-07
	Zotu258	10.1589	3.16345	0.00316345	266.048	252.428	0.252428	1.0809	1.1949	0.0011949	12.4717	3.85347	0.00385347	374.406	331.49	0.33149	1.61331	2.47496	0.00247496	1.89e-44	5.64e-35	7.3e-90
	Zotu211	8.55437	2.57235	0.00257235	209.458	181.242	0.181241	1.41228	1.60314	0.00160314	9.97327	3.16346	0.00316346	244.091	208.364	0.208364	1.54409	1.2527	0.00125271	1.67e-23	6.22e-07	1.09e-31
	Zotu434	3.99574	0.784403	0.000784403	26.0016	12.9732	0.0129732	1.27512	0.60072	0.00060072	4.04029	0.931407	0.000931407	29.1579	16.7694	0.0167694	1.36834	0.630001	0.000630001	0.565007	0.00346737	1.98e-14
	Zotu3	1503.67	302.014	0.302014	4097312	2382207	2382.21	1.36261	0.992015	0.000992015	1541.31	397.428	0.397428	4649769	3182531	3182.53	1.34503	0.626422	0.000626422	0.209944	0.075126	3.23e-15
	Zotu44	278.774	92.7645	0.0927645	304458	305055	305.055	5.97012	16.9253	0.0169253	281.912	126.508	0.126508	298725	307527	307.527	4.63923	13.8379	0.0138379	0.416436	0.0608534	0.485608
	Zotu552	2.74113	0.567445	0.000567445	13.7626	6.58888	0.00658888	1.43636	1.66603	0.00166603	2.83043	0.727301	0.000727301	14.9769	8.31469	0.00831469	1.41426	1.74404	0.00174404	0.0223178	0.032933	4.84e-11
	Zotu235	13.4001	2.97959	0.00297959	367.785	189.245	0.189245	1.61087	1.02241	0.00102241	12.8858	3.32059	0.00332059	321.957	179.806	0.179806	1.35525	0.758791	0.000758791	3.64e-05	1.3e-08	8.8e-30
	Zotu8	1457.52	266.088	0.266088	3611297	1736154	1736.15	1.57926	1.02545	0.00102545	1363.84	324.438	0.324438	3230900	1720726	1720.73	1.35614	0.865166	0.000865166	7.68e-14	7.79e-09	2.34e-36
	Zotu16	1103.23	253.557	0.253557	2241189	1314458	1314.46	1.43409	0.987721	0.000987721	1101.73	279.811	0.279811	2295920	1536677	1536.68	1.37795	1.4232	0.0014232	0.573889	0.485172	0.155906
	Zotu666	1.9047	0.334715	0.000334715	5.43432	2.08538	0.00208538	1.2543	1.16118	0.00116118	1.93043	0.391024	0.000391024	5.8933	2.47204	0.00247204	1.33447	1.04385	0.00104385	0.223481	0.000146404	4.73e-13
	Zotu176	18.7427	4.56679	0.00456679	710.55	493.407	0.493407	1.44067	2.22479	0.00222479	21.5649	5.77262	0.00577262	861.374	516.726	0.516726	1.67903	2.0329	0.0020329	1.39e-31	2.46e-17	3.98e-71
	Zotu484	3.00392	0.590426	0.000590426	15.4452	5.53902	0.00553902	1.28658	0.440168	0.000440168	3.02223	0.645452	0.000645452	15.5165	5.9288	0.0059288	1.27404	0.404477	0.000404477	0.492954	0.865482	0.990145
	Zotu411	4.43206	0.814307	0.000814307	29.4198	10.0212	0.0100212	1.08436	0.550428	0.000550428	4.86086	0.993436	0.000993436	36.4123	13.3608	0.0133608	1.30318	0.439187	0.000439187	3.61e-23	6.36e-35	1.26e-75
	Zotu544	2.49898	0.439299	0.000439299	9.13575	2.92045	0.00292045	1.21988	0.376877	0.000376877	2.55454	0.499116	0.000499116	9.61329	3.43297	0.00343297	1.26459	0.353387	0.000353387	0.0149815	0.0129459	4.96e-07
	Zotu298	8.17332	2.28133	0.00228133	156.019	121.049	0.121049	1.32259	1.74724	0.00174724	9.08362	2.68057	0.00268057	181.695	141.324	0.141324	1.46751	1.7049	0.0017049	7.18e-14	5.12e-06	2.16e-32
	Zotu209	5.727	1.69925	0.00169925	96.7586	89.5277	0.0895277	2.16879	2.25649	0.00225649	5.72074	2.0316	0.00203161	91.3072	94.5411	0.0945411	1.89551	3.41496	0.00341496	0.119513	1.34e-05	4.34e-10
	Zotu247	8.91672	1.5911	0.0015911	127.811	50.0147	0.0500147	1.48262	1.21555	0.00121554	8.56241	1.9183	0.0019183	124.355	54.547	0.054547	1.42194	2.9869	0.00298689	3.09e-07	0.10412	0.0568213
	Zotu347	4.49794	0.76014	0.00076014	29.4086	9.62074	0.00962074	1.10626	0.508916	0.000508916	4.78823	0.951451	0.000951451	34.7475	12.9283	0.0129283	1.26695	0.466326	0.000466326	7.9e-13	6.91e-22	4.3e-36
	Zotu334	5.35493	1.45194	0.00145194	61.9975	39.3828	0.0393828	0.975803	0.605577	0.000605577	6.86915	1.86175	0.00186175	86.144	54.2093	0.0542093	1.3558	0.704579	0.000704579	7.66e-75	5.44e-27	3.98e-100
	Zotu179	9.04908	1.88864	0.00188864	149.728	64.2864	0.0642864	1.36135	0.73089	0.00073089	9.38138	2.15678	0.00215678	150.069	67.3153	0.0673153	1.3459	0.693395	0.000693395	0.000687591	0.895538	0.721353
	Zotu175	12.1872	3.12202	0.00312202	354.866	235.267	0.235267	1.50851	0.830781	0.000830781	12.4666	3.75309	0.00375309	359.632	239.701	0.239701	1.57681	1.11023	0.00111023	0.343531	0.766272	0.853802
	Zotu483	4.70198	1.23648	0.00123648	54.2298	35.8281	0.0358281	1.70901	4.00009	0.00400008	5.38028	1.61722	0.00161722	59.2853	41.5861	0.0415861	1.82028	5.53311	0.00553311	1.77e-20	0.0508832	1.85e-11
	Zotu234	11.1509	3.47274	0.00347274	358.702	291.423	0.291423	1.78766	2.02138	0.00202138	12.1706	4.32958	0.00432958	397.908	313.209	0.313209	2.11072	2.8776	0.00287761	4.12e-07	0.00247924	3.11e-13
	Zotu254	4.41314	0.909914	0.000909915	36.2385	16.0661	0.0160661	1.26821	0.575452	0.000575452	4.55773	1.00949	0.00100949	37.0287	16.419	0.016419	1.31692	0.704455	0.000704455	0.000773928	0.250292	0.0605661
	Zotu374	10.2291	1.75936	0.00175936	154.06	53.7274	0.0537274	1.13231	0.392679	0.000392679	10.8099	2.03193	0.00203193	171.941	61.5441	0.0615441	1.24843	0.3728	0.0003728	1.9e-11	4.67e-11	3.94e-28
	Zotu184	26.206	5.91631	0.00591631	1492.87	1165.35	1.16535	2.17333	2.26904	0.00226904	23.0963	7.41853	0.00741853	1341.44	1257.11	1.25711	1.56027	1.17064	0.00117064	4.43e-30	3.23e-15	2.48e-26
	Zotu109	38.194	6.1526	0.0061526	2103.3	675.683	0.675682	1.16934	0.728209	0.000728209	39.8731	7.9328	0.0079328	2374.66	909.044	0.909045	1.275	0.976291	0.000976291	4.98e-06	1.17e-09	3.97e-21
	Zotu168	14.4772	2.66065	0.00266065	341.695	133.988	0.133988	1.20104	0.6729	0.0006729	15.3962	3.25022	0.00325022	384.361	161.034	0.161033	1.28275	0.41614	0.00041614	5.67e-11	5.84e-09	1.9e-29
	Zotu354	11.1013	2.43112	0.00243112	233.915	137.296	0.137296	1.63681	2.28011	0.00228011	11.5864	3.12691	0.00312691	264.148	166.345	0.166345	1.63093	1.75984	0.00175984	0.00137821	0.000669916	6.36e-13
	Zotu317	4.73736	0.869612	0.000869612	34.7042	11.5716	0.0115716	1.3905	0.540068	0.000540068	4.58143	0.902218	0.000902218	31.857	11.3311	0.0113311	1.26174	0.398296	0.000398296	8.12e-05	6.59e-09	3.8e-14
	Zotu352	4.51411	0.969006	0.000969007	37.2756	21.488	0.021488	1.31433	0.904836	0.000904836	4.6986	1.04357	0.00104357	39.4814	23.2363	0.0232363	1.39145	1.27727	0.00127727	0.000108334	0.0318431	3.4e-06
	Zotu422	4.47713	1.17861	0.00117861	39.6208	29.2824	0.0292824	1.23967	0.835869	0.000835869	4.85385	1.33118	0.00133118	48.7166	35.8193	0.0358193	1.43908	0.743176	0.000743176	4.16e-11	4.55e-13	5.04e-48
	Zotu52	85.7324	28.1541	0.0281541	26115.6	23495.7	23.4957	1.6048	1.5522	0.0015522	103.058	38.1343	0.0381343	29480.4	27605.3	27.6054	1.89411	4.31975	0.00431974	1.53e-23	0.0196519	6.59e-15
	Zotu178	5.85147	2.83666	0.00283666	258.384	337.265	0.337265	17.1156	23.5778	0.0235778	5.3503	3.9157	0.0039157	237.1	334.947	0.334946	10.1078	18.3187	0.0183187	2.37e-11	2.06e-16	6.55e-27
	Zotu250	7.6316	1.60567	0.00160567	110.286	51.2308	0.0512307	1.49806	1.19602	0.00119602	7.77909	1.78683	0.00178683	105.62	49.2473	0.0492473	1.41133	1.03702	0.00103702	0.0525121	0.0505442	0.00409398
	Zotu183	32.7687	10.2795	0.0102795	3445.2	2762.43	2.76243	3.26926	7.11924	0.00711924	36.0081	13.934	0.013934	3917.85	3305.03	3.30504	3.36883	14.3927	0.0143927	6.8e-07	0.181258	1.16e-11
	Zotu140	13.8383	2.97298	0.00297298	346.635	141.041	0.141041	1.28982	0.63263	0.00063263	14.3918	3.09572	0.00309572	347.622	130.91	0.13091	1.28706	0.476111	0.000476111	5.09e-05	0.370571	0.105964
	Zotu478	2.70743	0.537266	0.000537266	11.1283	4.05449	0.00405449	0.903006	0.469857	0.000469857	3.24074	0.649565	0.000649565	16.0082	5.72722	0.00572722	1.24575	0.427305	0.000427305	6.97e-77	2.13e-92	1.2e-127
	Zotu185	18.144	4.321	0.004321	681.159	463.35	0.46335	1.40021	1.12133	0.00112133	19.0905	5.30033	0.00530033	742.6	508.277	0.508277	1.46242	0.987808	0.000987808	0.000235295	0.00289764	9.37e-14
	Zotu21	975.761	168.251	0.168251	1475330	531891	531.891	1.22624	1.7177	0.0017177	1082.11	214.325	0.214325	1782381	659897	659.897	1.46887	2.46962	0.00246962	1.04e-30	3.35e-28	5.98e-64
	Zotu18	558.992	99.9659	0.0999658	514232	225150	225.15	1.23567	0.687561	0.000687561	575.101	132.851	0.132851	563962	287014	287.014	1.26827	0.488308	0.000488308	0.0238081	0.0039286	1.25e-11
	Zotu232	5.88755	1.15176	0.00115175	57.6194	25.0783	0.0250783	1.25686	0.660755	0.000660755	6.11463	1.42412	0.00142412	63.6592	30.274	0.030274	1.32795	0.547077	0.000547077	0.000314346	5.21e-05	8.66e-18
	Zotu73	51.1016	10.3815	0.0103815	5139.97	3295.73	3.29573	1.46263	0.94871	0.00094871	50.9173	12.9122	0.0129122	5036.67	3253.07	3.25307	1.39247	0.771759	0.000771759	0.280788	0.395355	0.0544852
	Zotu368	6.78818	1.26652	0.00126652	76.5651	39.0643	0.0390643	1.19555	0.670284	0.000670284	7.15129	1.61885	0.00161885	90.9613	44.5979	0.0445979	1.35402	0.559254	0.000559254	5.37e-08	1.76e-14	1.66e-47
	Zotu227	6.74215	1.13756	0.00113756	68.0168	21.5528	0.0215528	1.38926	0.975362	0.000975362	6.5638	1.21349	0.00121349	65.4301	22.6704	0.0226704	1.29446	0.645541	0.000645541	0.000175848	0.000896742	0.0355871
	Zotu257	13.5292	3.46796	0.00346796	391.727	253.548	0.253548	1.47147	3.74587	0.00374587	16.3936	4.74007	0.00474007	557.833	320.521	0.320521	1.96901	6.84123	0.00684123	2.66e-47	5.58e-36	2.26e-112
	Zotu470	4.20075	0.932553	0.000932553	36.1063	25.2378	0.0252378	1.38416	0.715131	0.000715131	4.44469	1.15885	0.00115885	39.5336	29.7443	0.0297443	1.45548	0.745233	0.000745233	5.68e-05	0.0576726	7.63e-10
	Zotu15	898.785	176.595	0.176595	1277174	455037	455.037	0.902579	0.685133	0.000685133	1092.86	253.125	0.253126	2018308	859378	859.378	1.27732	0.522396	0.000522396	3.38e-76	9.03e-105	1.15e-122
	Zotu473	2.85153	0.722705	0.000722705	18.0565	12.326	0.012326	1.74202	1.40459	0.00140459	2.71395	0.757535	0.000757535	15.8832	10.9838	0.0109838	1.46982	1.51933	0.00151933	5.07e-06	2.2e-06	5.51e-19
	Zotu34	150.871	29.1728	0.0291728	40255.1	16848.5	16.8485	1.4564	0.678903	0.000678903	144.216	33.9195	0.0339195	37483.2	17122.6	17.1226	1.31996	0.557484	0.000557484	3.93e-07	0.000172671	2.32e-14
	Zotu154	22.3478	5.44318	0.00544317	978.08	561.723	0.561723	1.22793	1.11084	0.00111084	25.229	6.58225	0.00658225	1203.13	750.563	0.750563	1.42657	0.879988	0.000879988	1.3e-22	7.23e-11	5.43e-43
	Zotu255	12.3146	2.54372	0.00254372	281.881	126.771	0.126771	1.79971	2.00975	0.00200975	11.6354	2.88988	0.00288988	258.495	130.835	0.130835	1.48863	1.15115	0.00115115	2.99e-09	5.6e-05	2.77e-17
	Zotu284	12.9085	2.64982	0.00264983	298.594	146.908	0.146908	1.34916	0.836511	0.000836511	13.1254	3.31181	0.00331181	316.908	162.089	0.162089	1.34195	0.607556	0.000607556	0.375224	0.0265914	1.63e-05
	Zotu615	1.83158	0.33513	0.00033513	5.281	1.85668	0.00185668	1.03449	0.537587	0.000537587	2.08405	0.424378	0.000424378	6.80572	2.4105	0.0024105	1.28062	0.441554	0.000441554	4.48e-44	4.93e-49	6.05e-81
	Zotu35	121.08	24.3832	0.0243832	24927.4	9972.66	9.97266	1.3364	0.493461	0.000493461	120.525	25.876	0.025876	23817	10141.7	10.1417	1.25709	0.415525	0.000415525	0.439769	0.00764423	5.46e-05
	Zotu5	3475.38	701.713	0.701713	20637409	8563848	8563.85	1.09639	0.786523	0.000786523	4055.8	926.459	0.926459	26896920	11292301	11292.3	1.37669	0.821537	0.000821537	4.54e-49	2.76e-39	2.34e-79
	Zotu429	6.34317	1.734	0.001734	95.3663	63.9094	0.0639094	1.36057	1.20914	0.00120914	7.42106	2.14872	0.00214872	113.388	76.2353	0.0762353	1.57116	1.429	0.001429	4.48e-30	2.24e-08	7.61e-40
	Zotu501	3.29598	0.736327	0.000736327	19.6295	11.7859	0.0117859	1.17344	0.720487	0.000720487	3.6228	0.932975	0.000932975	24.8006	16.0619	0.0160619	1.36805	0.710721	0.000710721	2.24e-15	3.62e-13	4.6e-32
	Zotu36	169.625	27.9554	0.0279554	43353.8	13225.3	13.2253	1.41576	1.16385	0.00116385	164.466	30.1799	0.0301799	40443.8	13405.2	13.4052	1.31156	1.18614	0.00118614	1.12e-05	1.03e-07	2.8e-10
	Zotu24	240.039	42.2976	0.0422976	92666.3	31731.7	31.7317	1.42354	0.606399	0.000606399	232.04	48.9903	0.0489903	87404.5	33725.9	33.7259	1.30013	0.444415	0.000444415	5.22e-05	4.11e-05	1e-07
	Zotu512	2.68658	0.452835	0.000452835	11.1261	4.15686	0.00415686	1.23454	0.586838	0.000586838	2.80636	0.543649	0.000543649	12.1315	4.59453	0.00459453	1.31986	0.505167	0.000505167	1.61e-07	5.22e-07	4.48e-17
	Zotu169	14.0246	3.41627	0.00341627	428.842	291.132	0.291132	1.60338	1.49493	0.00149493	14.253	4.14038	0.00414038	436.191	322.95	0.32295	1.46744	0.932724	0.000932724	0.716777	0.299175	0.295621
	Zotu425	4.22056	0.737808	0.000737808	26.8117	8.4901	0.0084901	1.09069	1.25077	0.00125077	4.6566	0.951263	0.000951263	34.9861	14.8301	0.0148301	1.25785	0.758256	0.000758257	3.28e-27	1.16e-37	5.28e-56
	Zotu249	9.99134	2.64326	0.00264326	195.537	123.204	0.123204	1.10841	1.37086	0.00137086	12.4854	3.33359	0.00333359	304.424	176.931	0.176931	1.54219	1.76494	0.00176494	1.31e-68	3.58e-48	1.14e-84
	Zotu163	10.3957	2.1773	0.0021773	188.844	96.7696	0.0967696	1.16147	0.640019	0.000640019	11.0414	2.82694	0.00282694	235.11	131.625	0.131625	1.34604	0.592901	0.000592901	1.85e-06	1.22e-13	1.77e-47
	Zotu342	3.80529	0.784268	0.000784268	25.8354	16.9614	0.0169614	1.28352	0.607246	0.000607246	3.88287	0.950481	0.000950481	27.9208	18.1519	0.0181519	1.35504	0.52172	0.00052172	0.212802	0.000672007	2.37e-13
	Zotu230	17.7762	3.07611	0.00307611	494.329	172.16	0.17216	1.37621	0.658374	0.000658374	17.3717	3.45779	0.00345779	475.567	178.134	0.178134	1.29981	0.511226	0.000511226	0.00283745	0.0124558	0.000669916
	Zotu99	17.3211	4.67575	0.00467575	738.619	504.906	0.504906	1.40896	0.709427	0.000709427	18.3765	5.65875	0.00565875	778.208	540.842	0.540843	1.48222	0.827854	0.000827854	0.000126259	0.188258	0.000532624
	Zotu521	2.95897	0.707645	0.000707645	17.6075	9.9983	0.0099983	1.45073	0.912706	0.000912706	3.08268	0.819374	0.000819374	19.0207	11.4231	0.0114231	1.46759	0.776042	0.000776042	0.00284968	0.0515296	9.25e-11
	Zotu136	21.984	4.37231	0.00437231	820.194	306.947	0.306947	1.25049	0.896164	0.000896164	23.6953	5.072	0.005072	925.922	367.215	0.367215	1.34613	0.67282	0.00067282	1.5e-14	6.53e-11	7.58e-32
	Zotu122	74.9106	18.6527	0.0186527	13247.1	7889.76	7.88976	1.97208	2.14573	0.00214573	76.161	23.8291	0.0238291	13331.4	8139.72	8.13972	1.74851	1.66192	0.00166192	0.468906	0.803653	0.0320474
	Zotu142	61.3961	25.5373	0.0255373	19879.9	22336.7	22.3367	7.73761	36.9515	0.0369515	68.7145	34.9064	0.0349064	21261.1	25082.3	25.0824	6.54599	30.4017	0.0304017	0.00083977	0.344005	0.00740285
	Zotu366	7.30322	2.05543	0.00205543	145.645	120.834	0.120834	2.45138	3.10084	0.00310084	7.27964	2.56962	0.00256962	142.815	121.708	0.121708	1.97459	2.19402	0.00219402	0.121438	0.0603223	0.949522
	Zotu290	5.55917	1.16696	0.00116696	59.9503	37.1214	0.0371214	1.43829	1.41969	0.00141969	5.84095	1.48389	0.00148389	64.7449	43.4863	0.0434863	1.46829	1.14223	0.00114223	0.000361495	0.143329	1.73e-06
	Zotu499	2.67399	0.568378	0.000568378	12.4306	5.05698	0.00505698	0.520545	0.399574	0.000399574	4.56148	1.01416	0.00101416	31.6035	13.0295	0.0130295	1.26975	0.594608	0.000594608	4.98e-269	8.21e-251	8.48e-269
	Zotu462	3.21492	0.53219	0.00053219	15.3029	4.40753	0.00440753	1.19784	0.707314	0.000707314	3.39587	0.660958	0.000660958	17.6612	6.16539	0.00616539	1.30157	0.540902	0.000540902	1.97e-10	1.29e-18	7.61e-33
	Zotu210	15.5737	4.10362	0.00410362	540.524	355.072	0.355072	1.25931	1.574	0.001574	18.8304	5.56155	0.00556155	752.801	448.951	0.448951	1.66677	1.60867	0.00160867	5.64e-44	6.46e-30	5.05e-103
	Zotu30	339.976	79.412	0.079412	240589	132712	132.712	1.58254	1.53904	0.00153904	351.88	86.9588	0.0869588	236697	128996	128.996	1.46458	1.20517	0.00120517	0.0013931	0.680551	0.793426
	Zotu90	35.1527	9.31038	0.00931038	2887.11	2071.45	2.07145	0.809696	0.518725	0.000518725	51.6824	13.1115	0.0131115	4934.16	2976.77	2.97677	1.46781	1.39457	0.00139457	1.18e-166	1.58e-72	1.23e-180
	Zotu563	2.63595	0.818585	0.000818585	20.9894	21.432	0.021432	2.05543	1.81539	0.00181539	2.46499	0.944452	0.000944452	19.3756	21.3887	0.0213887	1.61831	1.25246	0.00125245	1.49e-10	1.08e-08	7.53e-14
	Zotu9	28.5328	8.26287	0.00826287	2270.98	2086.58	2.08658	1.78039	1.96086	0.00196086	29.8716	10.8342	0.0108342	2552.14	2265.85	2.26585	1.90727	2.11745	0.00211745	0.0597424	0.0238177	3.89e-14
	Zotu4	1080.46	197.952	0.197952	1762464	694060	694.06	0.919778	0.524888	0.000524888	1284.17	287.519	0.287519	2727783	1134757	1134.76	1.35039	0.557146	0.000557146	2.5e-67	2.58e-96	3.5e-157
	Zotu444	3.8567	0.844701	0.000844701	30.4961	18.8784	0.0188784	1.71793	1.44088	0.00144088	3.68267	1.04144	0.00104144	29.1842	19.0635	0.0190635	1.55795	1.19683	0.00119683	3.01e-06	0.0413609	1.71e-06
	Zotu296	3.56321	0.913832	0.000913832	27.2109	17.1775	0.0171775	1.11894	0.735478	0.000735478	4.05208	1.12884	0.00112884	34.4156	21.008	0.021008	1.43521	1.11099	0.00111099	1.41e-23	2.02e-14	2.24e-57
	Zotu348	6.74453	1.60842	0.00160842	101.943	71.0307	0.0710307	1.62433	1.28753	0.00128753	6.61991	1.93285	0.00193285	95.7803	68.8744	0.0688744	1.48848	1.06973	0.00106973	0.0434083	0.00987003	1.16e-13
	Zotu53	267.929	60.1793	0.0601793	134946	57273	57.273	1.15058	1.98344	0.00198344	348.712	84.9708	0.0849708	211671	98781.2	98.7812	1.63595	2.73421	0.00273421	1.71e-105	3.92e-79	1.82e-112
	Zotu503	3.32406	0.754057	0.000754057	24.0974	14.9472	0.0149472	1.54743	1.87137	0.00187325	3.49959	0.985504	0.000985504	25.4238	15.9655	0.0159655	1.54586	1.3139	0.00131522	0.000186747	0.0684115	1.67e-07
	Zotu77	37.6461	8.90935	0.00890935	2771.06	1996.95	1.99695	1.29316	0.871606	0.000871607	40.27	10.4973	0.0104973	3199.9	2337.69	2.33769	1.46837	0.991501	0.000991501	2.82e-07	1.6e-07	1.68e-26
	Zotu458	3.47842	0.598441	0.000598441	17.6337	5.73733	0.00573733	1.22194	0.644205	0.000644205	3.59704	0.721403	0.000721403	19.9651	7.50016	0.00750016	1.32478	0.524424	0.000524424	0.00013904	2.46e-12	1.7e-28
	Zotu309	5.81669	1.18233	0.00118233	57.3445	27.6521	0.0276521	1.02358	0.66819	0.00066819	6.6202	1.50415	0.00150415	74.6797	34.7979	0.0347979	1.3031	0.64177	0.00064177	1.33e-34	2.34e-32	2.17e-105
	Zotu215	12.7635	3.28535	0.00328535	366.161	236.312	0.236313	1.48191	2.29618	0.00229618	14.5508	4.31545	0.00431545	480.911	298.228	0.298228	1.68115	1.84394	0.00184394	1.67e-22	1.54e-18	1.42e-54
	Zotu7	1117.43	264.074	0.264074	2281002	1257605	1257.61	1.0197	0.970651	0.000970651	1399.87	359.368	0.359368	3627289	2123327	2123.33	1.4872	1.19369	0.00119369	3.58e-71	6.6e-54	7.06e-105
	Zotu306	15.648	5.50576	0.00550576	1053.41	1119.01	1.11901	5.65855	8.63258	0.00863258	14.1319	7.16803	0.00716803	918.767	1105.67	1.10567	3.26266	4.8138	0.0048138	1.59e-13	7.46e-16	1.33e-30
	Zotu295	7.45138	2.24266	0.00224266	152.172	116.521	0.116521	1.16381	0.7327	0.0007327	8.88173	2.67179	0.00267179	170.956	114.802	0.114803	1.49121	1.85747	0.00185747	1.72e-34	2.7e-07	1.37e-33
	Zotu182	11.6753	2.08057	0.00208057	223.897	79.6058	0.0796058	1.68371	2.15976	0.00215976	11.7467	2.65783	0.00265783	227.409	89.9781	0.0899781	1.57098	1.93464	0.00193464	0.695829	0.461994	0.00674593
	Zotu356	7.97839	1.76191	0.00176191	127.86	66.6235	0.0666235	1.55777	2.21842	0.00221842	8.91368	2.29456	0.00229457	155.168	74.4236	0.0744236	1.73158	2.09603	0.00209603	2.21e-23	1.88e-20	3.41e-65
	Zotu2	1848.92	332.756	0.332756	5416269	2261720	2261.72	1.49575	0.632421	0.000632421	1716.08	339.361	0.339361	4642193	1960937	1960.94	1.26874	0.430614	0.000430614	2.12e-18	5.73e-15	1e-34
	Zotu139	31.3543	11.9908	0.0119908	4999.22	6024.34	6.02434	2.42302	3.98177	0.00398177	34.6524	16.6335	0.0166335	5140.55	6207.31	6.20731	2.33299	3.20871	0.00320871	0.0124613	0.201291	0.560982
	Zotu459	4.53162	0.760407	0.000760407	30.6095	10.3156	0.0103156	1.13829	0.592575	0.000592575	4.87234	0.957832	0.000957832	36.0725	12.5035	0.0125035	1.30794	0.558941	0.000558941	4.73e-18	2.17e-26	3.75e-52
	Zotu240	9.7907	2.82309	0.00282309	280.867	193.383	0.193383	1.33423	1.40434	0.00140434	12.2987	3.95312	0.00395312	349.715	237.713	0.237713	1.81242	3.90158	0.00390158	2.01e-48	3.01e-10	2.13e-43
	Zotu125	19.0918	3.32175	0.00332175	545.478	184.841	0.184841	1.0348	0.479121	0.000479121	21.0061	4.34692	0.00434692	691.74	252.214	0.252214	1.27187	0.50548	0.00050548	2.46e-26	5.67e-45	1.31e-76
	Zotu445	4.38736	1.40861	0.00140861	55.305	52.52	0.05252	1.61546	1.544	0.001544	4.77916	1.76109	0.00176109	63.9432	58.2188	0.0582188	1.84667	2.21008	0.00221008	5.77e-06	0.000668399	1.51e-21
	Zotu488	2.0308	0.322792	0.000322792	6.05506	1.9746	0.0019746	0.991516	0.918433	0.000918433	2.34812	0.460155	0.000460155	8.09768	2.84517	0.00284517	1.2686	0.586933	0.000586933	1.55e-59	9.56e-65	9.98e-102
	Zotu189	9.84473	3.47609	0.00347609	349.327	364.86	0.36486	1.84392	1.88154	0.00188154	10.9463	4.44258	0.00444258	380.646	396.256	0.396256	2.05647	3.21082	0.00321082	5.19e-07	0.0489578	2.16e-05
	Zotu149	32.5417	6.64379	0.00664379	1839.24	984.943	0.984943	1.35538	0.736795	0.000736795	32.9664	7.66416	0.00766416	1911.18	1143.68	1.14368	1.30832	0.491079	0.000491079	0.398073	0.866883	0.000305927
	Zotu289	4.95598	1.09402	0.00109402	52.2278	28.8928	0.0288928	1.36638	0.835019	0.000835019	5.29549	1.274	0.001274	53.7326	31.6131	0.0316131	1.40445	0.907871	0.000907871	1.12e-08	0.767573	0.0818511
	Zotu564	1.91336	0.395886	0.000395886	6.89748	3.37488	0.00337488	1.67741	0.997764	0.000997764	1.78609	0.443755	0.000443755	6.13992	3.36482	0.00336482	1.37497	0.619168	0.000619168	2.4e-11	1.19e-07	2.76e-20
	Zotu292	6.92538	1.53175	0.00153175	102.987	64.1775	0.0641775	1.81229	1.89456	0.00189456	6.75317	1.88685	0.00188685	98.499	66.268	0.066268	1.61859	1.54234	0.00154234	0.00371112	0.00670353	8.51e-10
	Zotu514	2.07742	0.401285	0.000401285	6.86226	2.43376	0.00243376	1.318	0.665592	0.000665592	2.07744	0.438322	0.000438322	7.10996	2.8427	0.0028427	1.31869	0.639315	0.000639315	0.971738	0.126375	0.00618834
	Zotu297	6.11729	1.24898	0.00124898	61.5362	28.3123	0.0283123	1.29047	0.704205	0.000704205	6.2463	1.32859	0.00132859	63.4937	29.4652	0.0294651	1.28937	0.474318	0.000474318	0.0261349	0.132221	8.28e-07
	Zotu160	34.5356	5.85968	0.00585968	1843.64	572.627	0.572627	1.37016	0.946544	0.000946544	34.2902	6.50376	0.00650376	1788.67	605.28	0.60528	1.3001	0.774401	0.000774402	0.310895	0.0227252	0.0172467
	Zotu565	2.15485	0.485101	0.000485101	8.72234	4.47412	0.00447412	1.0677	0.357084	0.000357084	2.43877	0.559548	0.000559548	10.5145	4.88778	0.00488778	1.32886	0.504243	0.000504243	4.9e-30	2.14e-17	1.01e-61
	Zotu196	13.245	2.81745	0.00281745	300.504	126.416	0.126416	1.23178	0.644825	0.000644825	13.9779	2.95106	0.00295106	316.784	129.103	0.129104	1.28055	0.516792	0.000516792	4.38e-08	0.00755312	1.74e-09
	Zotu280	5.55424	1.56247	0.00156247	67.9116	57.4226	0.0574226	1.32904	1.90866	0.00190866	6.29451	1.84248	0.00184248	87.3097	67.0988	0.0670988	1.65877	1.64763	0.00164763	4.4e-20	7.18e-15	1.21e-42
	Zotu439	3.5522	0.686943	0.000686943	20.473	7.99993	0.00799993	1.24846	0.554224	0.000554224	3.68929	0.735734	0.000735734	21.0799	8.22968	0.00822969	1.25453	0.419683	0.000419684	1.29e-05	0.0890274	2.45e-06
	Zotu43	150.484	31.8588	0.0318588	40071	16091	16.091	0.908443	0.844742	0.000844742	191.431	45.0876	0.0450876	59209.6	25729.6	25.7296	1.28739	0.813165	0.000813165	7.96e-100	5.56e-74	2.02e-128
	Zotu268	18.8521	3.86915	0.00386915	645.692	350.296	0.350296	1.51389	1.07857	0.00107857	18.7947	4.51119	0.00451119	632.928	356.812	0.356812	1.39153	0.779945	0.000779945	0.515045	0.11344	0.307947
	Zotu302	10.8568	2.4291	0.0024291	236.662	138.06	0.13806	1.6363	0.81647	0.00081647	10.0302	2.65351	0.00265351	203.173	122.494	0.122494	1.36154	0.640627	0.000640627	5.46e-13	2.03e-08	2.26e-41
	Zotu662	2.04303	0.352984	0.000352984	6.47668	2.60323	0.00260323	1.50315	0.638068	0.000638068	1.88527	0.389955	0.000389955	5.9635	3.07392	0.00307392	1.30234	0.452652	0.000452652	7.36e-22	3.42e-11	6.57e-19
	Zotu308	5.06323	1.06446	0.00106446	46.1114	24.0576	0.0240576	1.33153	1.00144	0.00100144	5.24185	1.28986	0.00128986	49.6901	27.7925	0.0277925	1.34264	0.727096	0.000727096	0.00827598	0.0143003	1.04e-08
	Zotu58	70.7612	21.6045	0.0216045	12634.5	11389.7	11.3897	1.29809	1.10099	0.00110099	81.4495	26.1838	0.0261838	16058.4	14115.5	14.1155	1.61989	1.88222	0.00188222	1.7e-20	3.58e-14	4.22e-45
	Zotu243	8.74898	2.63967	0.00263967	179.78	134.172	0.134172	0.648073	0.41048	0.00041048	13.7092	3.63553	0.00363553	340.369	201.96	0.20196	1.30778	0.696352	0.000696352	2.23e-178	2.81e-95	5.83e-223
	Zotu375	3.23802	0.718148	0.000718148	18.9514	7.92778	0.00792778	1.12698	0.463898	0.000463898	3.56962	0.80126	0.00080126	21.4943	9.13835	0.00913835	1.26161	0.391825	0.000391825	1.56e-18	1.13e-07	7.43e-27
	Zotu57	119.002	28.7892	0.0287892	29910.6	17846.8	17.8468	1.21189	2.39358	0.00239358	149.197	36.9425	0.0369425	40023.4	19335.4	19.3354	1.59302	3.2263	0.0032263	2.76e-76	3.95e-35	3.72e-74
	Zotu404	2.90036	0.610647	0.000610647	14.9016	7.22058	0.00722058	1.14721	0.848145	0.000848145	3.16918	0.767572	0.000767572	18.0361	9.01384	0.00901384	1.3562	0.882813	0.000882813	2.85e-15	2.19e-14	6.19e-53
	Zotu33	903.667	178.028	0.178028	1357708	478960	478.959	1.40189	1.36998	0.00136998	944.706	190.833	0.190833	1360790	485639	485.639	1.36236	1.02498	0.00102498	7.44e-08	0.625173	0.059428
	Zotu45	129.947	27.6726	0.0276726	29293	14048.4	14.0484	1.21937	0.614871	0.000614871	135.859	30.7494	0.0307494	31844.7	15469.3	15.4693	1.2868	0.491034	0.000491035	4.98e-05	0.000462777	1.33e-14
	Zotu187	13.5684	2.48831	0.00248831	321.358	146.699	0.146699	1.41382	0.926444	0.000926444	13.2537	2.89654	0.00289654	308.296	141.488	0.141488	1.3284	0.707755	0.000707755	0.0128337	0.106601	0.00194806
	Zotu102	64.2392	12.8486	0.0128486	7554.97	3839.72	3.83972	1.38763	1.44597	0.00144597	66.8716	14.7751	0.0147751	7811.22	3679.62	3.67962	1.52141	4.41046	0.00441046	8.72e-06	0.0253383	1.22e-05
	Zotu19	548.764	102.469	0.10247	490974	208832	208.832	1.26859	1.13363	0.00113363	570.767	133.28	0.13328	566401	258207	258.207	1.34564	0.815297	0.000815297	0.000562349	1.78e-11	5.5e-38
	Zotu395	3.65767	0.749796	0.000749796	23.7915	11.844	0.011844	1.18251	0.678133	0.000678133	3.96921	0.866181	0.000866181	26.8202	14.3733	0.0143733	1.29983	0.656858	0.000656858	6.91e-15	5.94e-05	6.3e-24
	Zotu124	17.8767	3.55599	0.00355599	513.125	207.48	0.20748	1.12867	0.9988	0.0009988	20.0033	4.38174	0.00438174	659.831	292.662	0.292662	1.35867	0.626066	0.000626066	3.87e-30	2.41e-30	5.85e-73
	Zotu367	5.82147	1.1505	0.0011505	54.0407	17.5308	0.0175308	0.962525	1.02422	0.00102421	7.208	1.39249	0.00139249	74.3468	26.6623	0.0266623	1.28418	1.21709	0.00121709	1.41e-103	5.51e-72	6.33e-99
	Zotu75	111.11	26.1236	0.0261236	25467.8	14696.4	14.6964	1.41405	1.06847	0.00106847	115.7	30.2461	0.0302461	25988.7	15041.9	15.0419	1.41805	1.0697	0.0010697	0.000672578	0.451223	0.0595222
	Zotu491	2.15836	0.425229	0.000425229	7.68589	2.52829	0.00252829	1.13869	0.44444	0.00044444	2.35854	0.482563	0.000482563	8.70944	3.31057	0.00331057	1.25637	0.404098	0.000404098	2.41e-20	1.41e-11	7.49e-31
	Zotu301	7.44026	1.94085	0.00194085	122.669	84.8678	0.0848678	1.0591	0.565623	0.000565623	9.27843	2.38478	0.00238478	155.421	100.172	0.100172	1.35388	0.603422	0.000603422	3.17e-66	3.78e-21	8.38e-76
	Zotu41	181.581	33.8005	0.0338005	55703.2	21941.3	21.9413	1.43182	1.04011	0.0010401	184.021	39.9532	0.0399532	56222.8	23844.1	23.8441	1.37708	0.784035	0.000784035	0.221076	0.785972	0.314198
	Zotu266	8.02191	1.58078	0.00158078	105.781	43.6315	0.0436315	1.27439	0.704181	0.000704181	8.30523	1.65153	0.00165153	108.656	42.9967	0.0429967	1.28903	0.575948	0.000575949	0.000191047	0.0532807	1.55e-05
	Zotu236	8.75289	1.69275	0.00169275	117.491	47.4311	0.0474311	0.959555	0.674976	0.000674976	10.5389	2.20093	0.00220093	169.755	73.635	0.073635	1.33644	0.825724	0.000825724	6.8e-79	7.3e-68	1.38e-122
	Zotu113	20.707	3.60191	0.00360191	622.902	210.895	0.210895	1.30847	0.639599	0.000639599	20.51	4.02054	0.00402054	640.342	249.274	0.249274	1.30281	0.594079	0.000594079	0.121755	0.410642	0.00302763
	Zotu148	17.1334	5.73356	0.00573356	920.652	918.944	0.918944	3.84431	6.84718	0.00684718	17.91	7.98493	0.00798493	1172.88	1128.75	1.12875	2.95004	4.56247	0.00456247	0.212915	0.0158689	4.04e-06
	Zotu37	151.586	27.674	0.027674	34467.8	11911.2	11.9112	1.05334	0.39745	0.00039745	166.407	32.846	0.032846	42578.6	17352.8	17.3528	1.2562	0.364395	0.000364395	7.8e-26	1.18e-26	5.37e-59
	Zotu39	173.233	56.3833	0.0563833	82195.7	65348.7	65.3487	1.89428	5.74602	0.00574602	209.001	70.7064	0.0707064	111481	86978.2	86.9782	2.19581	4.92656	0.00492656	5.61e-33	2.99e-13	2.37e-48
	Zotu237	6.7894	1.42034	0.00142034	88.7102	46.1591	0.0461592	1.54163	1.48156	0.00148156	6.9275	1.76586	0.00176586	93.8204	53.9845	0.0539845	1.45169	1.0298	0.0010298	0.151307	0.228618	5.49e-07
	Zotu355	2.84065	0.531601	0.000531601	12.876	4.46516	0.00446516	1.22026	0.943411	0.000943411	3.04567	0.675386	0.000675386	15.1441	6.34769	0.00634768	1.34426	0.919726	0.000919726	3.29e-12	1.7e-15	1.68e-32
	Zotu379	7.13204	1.36776	0.00136776	86.5307	38.0381	0.0380381	1.46613	1.0455	0.0010455	7.0007	1.52254	0.00152254	78.9521	34.6439	0.0346439	1.32487	0.818988	0.000818988	0.0176349	4.58e-05	2.22e-16
	Zotu170	12.7615	2.50799	0.00250799	262.217	104.78	0.10478	1.10599	0.448331	0.000448331	13.7321	2.88742	0.00288742	310.038	128.385	0.128385	1.26758	0.375247	0.000375247	6.29e-14	8.38e-17	2.44e-42
	Zotu555	2.36015	0.535691	0.000535691	10.5626	5.13858	0.00513859	1.51902	0.850859	0.000850859	2.32104	0.588069	0.000588069	9.87617	5.11357	0.00511357	1.35015	0.553131	0.000553131	0.0729706	0.00220127	4.9e-08
	Zotu321	5.74474	1.22323	0.00122323	55.1545	23.657	0.023657	0.974118	0.523739	0.000523739	6.91893	1.45813	0.00145813	72.153	28.7033	0.0287033	1.27034	0.533387	0.000533387	5.17e-72	7.47e-42	1.89e-94
	Zotu164	12.5093	2.31569	0.00231569	251.158	86.0782	0.0860782	1.43138	0.831262	0.000831262	11.997	2.37659	0.00237659	231.961	92.8976	0.0928976	1.26727	0.511052	0.000511052	3.71e-07	2.58e-08	2.05e-13
	Zotu304	4.98049	0.953833	0.000953833	40.1058	15.4542	0.0154542	1.32626	0.652585	0.000652585	4.92969	1.09349	0.00109349	41.4179	18.4962	0.0184962	1.3084	0.478787	0.000478787	0.062776	0.532288	0.00105637
	Zotu471	3.18315	0.536824	0.000536824	14.732	5.01604	0.00501604	1.24482	0.689516	0.000689516	3.20516	0.590179	0.000590179	15.1957	5.18367	0.00518367	1.26033	0.524821	0.000524821	0.275129	0.0416161	2.84e-05
	Zotu17	469.268	103.374	0.103374	488149	272334	272.334	4.40909	10.8582	0.0108582	454.59	148.355	0.148355	500636	294676	294.676	3.07345	7.36483	0.00736483	0.00534726	0.211157	0.00645567
	Zotu213	11.0676	2.29371	0.00229371	214.887	100.45	0.10045	1.3521	1.09592	0.00109592	11.4624	2.83785	0.00283785	244.62	128.142	0.128142	1.44197	1.0936	0.0010936	0.00387198	8.03e-06	2.09e-12
	Zotu101	27.1135	9.04265	0.00904265	2587.05	2011.13	2.01113	6.8386	30.8387	0.0308387	31.5667	12.4804	0.0124804	2995.71	2326.03	2.32603	4.84282	16.6672	0.0166672	3.26e-17	0.0015569	6.55e-27
	Zotu264	6.38551	1.34896	0.00134896	85.3693	51.831	0.051831	1.6538	1.66598	0.00166598	6.47215	1.74156	0.00174156	84.9268	51.2979	0.0512979	1.57752	1.33299	0.00133299	0.617461	0.881405	0.992678
	Zotu262	13.0998	3.32308	0.00332308	452.685	336.964	0.336964	2.12549	3.5933	0.0035933	13.5678	4.46107	0.00446107	471.788	369.515	0.369515	1.94648	3.02382	0.00302382	0.161257	0.910257	0.0391301
	Zotu492	1.92902	0.329079	0.000329079	5.58942	1.84981	0.00184981	1.26263	0.490583	0.000490583	1.93297	0.396051	0.000396051	5.85079	2.43628	0.00243628	1.27522	0.436578	0.000436578	0.681119	0.591207	0.0173194
	Zotu252	4.87767	0.997584	0.000997584	40.1864	15.8751	0.0158751	1.54462	0.72217	0.00072217	4.57482	0.950789	0.000950789	34.2095	14.3654	0.0143654	1.30307	0.520941	0.000520941	1.12e-11	7.66e-18	8.98e-48
	Zotu251	14.548	2.93196	0.00293196	376.998	159.893	0.159893	1.50739	0.7966	0.0007966	13.9647	3.03381	0.00303381	340.776	153.821	0.153821	1.29964	0.496291	0.000496291	5.91e-06	1.91e-07	3.21e-12
	Zotu316	9.05765	1.84425	0.00184425	151.064	89.8637	0.0898637	1.38633	0.790267	0.000790267	9.28232	2.34679	0.00234679	164.61	108.274	0.108274	1.40053	0.726077	0.000726077	0.138419	0.0721204	6.51e-07
	Zotu441	4.87247	1.96302	0.00196302	85.7325	95.2686	0.0952686	1.66861	1.97826	0.00197826	5.46229	2.06794	0.00206794	87.1513	90.5838	0.0905838	1.75281	1.73812	0.00173812	4.39e-13	0.000632758	1.1e-09
	Zotu156	10.9219	2.08817	0.00208817	202.135	59.1407	0.0591407	1.31635	0.414375	0.000414375	11.0807	2.21345	0.00221345	196.14	66.5794	0.0665794	1.24963	0.320154	0.000320154	0.22357	0.00405304	0.0277217
	Zotu415	4.30006	1.03969	0.00103969	38.0367	21.3071	0.0213071	0.79697	0.29948	0.00029948	6.03102	1.43285	0.00143285	59.1824	27.1108	0.0271108	1.30014	0.50155	0.00050155	7.69e-148	8.97e-72	2e-177
	Zotu305	6.00552	1.52875	0.00152875	82.3496	56.5469	0.0565469	1.52661	1.97797	0.00197797	6.56631	1.97725	0.00197725	97.8156	73.3905	0.0733905	1.64711	1.6214	0.0016214	3.54e-09	0.000351379	8.17e-18
	Zotu560	2.62561	0.493566	0.000493566	11.2717	4.55153	0.00455153	1.33994	0.652686	0.000652686	2.60335	0.59107	0.00059107	11.5987	5.12934	0.00512934	1.32685	0.51277	0.00051277	0.195589	0.244249	0.0127779
	Zotu50	65.7417	10.0307	0.0104054	6030.94	1611.46	1.67164	1.3491	0.469697	0.000487238	62.9889	10.6804	0.0110792	5620.4	1689.1	1.75218	1.2379	0.373467	0.000387414	9.24356e-09	4.6312e-09	7.06079e-11
	Zotu12	1075.27	221.756	0.221756	1872562	704214	704.214	1.27441	1.19249	0.00119249	1152.95	248.717	0.248717	2157740	863369	863.369	1.36327	1.12526	0.00112526	1.20429e-12	2.15547e-14	4.95231e-35
B1	Actinobacteriota	2.17894	0.305389	0.000305389	7.11331	1.90991	0.00190991	1.15388	0.292375	0.000292375	2.23466	0.340418	0.000340418	7.47327	2.1268	0.0021268	1.19544	0.250718	0.000250718	7.0502e-05	2.74579e-05	6.43189e-10
	Bacteroidota	8.19954	1.20827	0.00120827	105.766	28.5535	0.0285535	1.08061	0.253928	0.000253928	8.57892	1.43225	0.00143225	116.774	37.4577	0.0374577	1.17287	0.24629	0.00024629	1.28e-09	1.34968e-10	4.54766e-25
	Firmicutes	8.33515	1.41552	0.00141552	113.075	37.6276	0.0376276	1.08286	0.311688	0.000311688	8.7903	1.63352	0.00163352	128.07	45.2289	0.0452289	1.20473	0.27777	0.000277769	9.60986e-11	4.3654e-14	1.52023e-42
	Proteobacteria	1.05387	0.270281	0.000270281	2.99968	2.14774	0.00214774	1.09429	1.99402	0.00199402	1.36557	0.397735	0.000397735	4.94238	3.23848	0.00323848	1.64717	2.93771	0.00293771	3.26142e-78	3.42622e-45	2.33928e-137
	Lachnospiraceae	3.38171	0.637148	0.000637148	21.727	13.3062	0.0133062	1.04277	0.341776	0.000341776	3.55354	0.746129	0.000746129	25.0952	14.4772	0.0144772	1.20326	0.345136	0.000345136	2.83266e-07	1.0371e-13	9.79164e-53
	Oscillospiraceae	0.220695	0.0308362	3.08362e-05	0.0740581	0.0204186	2.04186e-05	1.1691	0.229303	0.000229303	0.223352	0.0331275	3.31275e-05	0.0738675	0.0197311	1.97311e-05	1.17009	0.220109	0.000220109	0.185106	0.673978	0.436202
	Prevotellaceae	5.62661	0.929205	0.000929205	51.6491	14.6462	0.0146462	1.15976	0.248948	0.000248948	5.8984	0.947944	0.000947943	53.0163	14.888	0.014888	1.19025	0.236818	0.000236818	2.12102e-10	0.0413378	0.000129112
	Ruminococcaceae	0.347783	0.0467909	4.67909e-05	0.180147	0.0423495	4.23495e-05	1.1634	0.310572	0.000310572	0.348867	0.0520184	5.20184e-05	0.185264	0.0511719	5.11719e-05	1.17697	0.250772	0.000250772	0.852891	0.0965779	0.000130706
	Muribaculaceae	2.17434	0.308581	0.000308581	6.81087	1.68549	0.00168549	1.13086	0.250817	0.000250817	2.23574	0.313896	0.000313896	7.16031	1.71892	0.00171892	1.18797	0.233063	0.000233063	1.48144e-05	3.67377e-06	1.28239e-13
	Erysipelatoclostridiaceae	4.83557	0.849041	0.000849041	42.434	21.7002	0.0217002	1.16233	0.378056	0.000378056	4.98431	0.990047	0.000990047	46.1363	24.4756	0.0244756	1.24047	0.36219	0.00036219	0.00235276	0.0004223	1.40326e-19
	Acholeplasmataceae	8.21584	1.39155	0.00139155	114.988	36.1914	0.0361914	1.11472	0.257881	0.00025788	8.7455	1.50378	0.00150378	123.068	39.9146	0.0399146	1.18613	0.23247	0.00023247	1.34339e-14	5.78443e-05	4.75064e-17
	Atopobiaceae	1.71487	0.272986	0.000272986	5.15486	1.90203	0.00190204	1.14193	0.421876	0.000421877	1.79436	0.333725	0.000333725	5.65897	2.19094	0.00219094	1.22403	0.364926	0.000364926	4.38412e-09	5.939e-08	2.86834e-23
	Eggerthellaceae	0.608896	0.109054	0.000109054	0.649142	0.323277	0.000323277	0.727709	0.253602	0.000253602	0.79344	0.165193	0.000165193	1.08367	0.50135	0.00050135	1.23023	0.439042	0.000439042	1.1158e-143	5.68302e-100	5.41955e-219
	Rikenellaceae	2.95984	0.492662	0.000492662	15.6072	6.48102	0.00648102	1.03947	0.547056	0.000547057	3.28582	0.702822	0.000702822	20.7174	10.7486	0.0107487	1.24321	0.390441	0.00039044	7.40371e-29	8.721e-25	7.92729e-70
	Zotu15	24.0966	4.42926	0.00442926	1176.11	478.867	0.478867	9.4734	68.9187	0.0689187	27.8211	6.23725	0.00623725	1528.19	605.568	0.605568	10.5879	83.1874	0.0831874	8.09e-52	1.55e-46	8.16e-124
	Zotu347	10.8113	1.82446	0.00182446	185.954	71.5415	0.0715415	0.901419	0.292537	0.000292537	12.5911	2.22468	0.00222468	249.775	94.3997	0.0943997	1.20878	0.353574	0.000353574	1.64e-73	3.63e-57	4.34e-168
	Zotu59	123.925	27.2412	0.0272412	36850	25395.5	25.3955	0.90434	0.417265	0.000417265	155.33	38.907	0.038907	53665.6	35878.7	35.8787	1.28233	0.638081	0.000638081	3.96e-78	8.44e-28	1.42e-128
	Zotu5	79.2422	14.8056	0.0148056	13399	6015.6	6.0156	2.93188	18.2418	0.0182418	93.0721	21.3702	0.0213702	17894.1	7792.74	7.79274	2.73978	13.6053	0.0136053	4.3e-57	1.18e-44	2.65e-131
	Zotu38	99.9086	15.4091	0.0154091	18202.4	7370.2	7.3702	1.27036	0.479634	0.000479634	100.643	18.6234	0.0186234	18011.4	7381.95	7.38195	1.25482	0.452029	0.00045203	0.424431	0.670419	0.108445
	Zotu121	4.79667	0.927478	0.000927478	55.0866	27.6909	0.0276909	1.57383	1.72761	0.00172761	4.90259	1.21552	0.00121552	54.7372	30.3364	0.0303365	1.39466	1.07961	0.00107961	0.0926808	0.36411	0.536567
	Zotu16	17.9618	2.84231	0.00284231	589.462	236.887	0.236887	0.96426	0.444943	0.000444943	21.1283	4.39673	0.00439673	812.309	335.295	0.335295	1.28808	0.457374	0.000457374	2.51e-66	1.43e-55	2.44e-150
	Zotu499	1.48795	0.259029	0.000259029	3.68649	1.45243	0.00145243	0.802841	0.297857	0.000297857	1.79128	0.352007	0.000352008	5.66383	2.44026	0.00244026	1.18884	0.361508	0.000361508	8.17e-87	5.64e-87	5.96e-176
	Zotu90	9.05122	1.76334	0.00176334	153.472	64.2449	0.0642449	0.820789	0.472981	0.000472981	11.8195	2.35096	0.00235096	236.261	99.8427	0.0998427	1.24683	0.680902	0.000680902	1.22e-143	4.28e-91	1.17e-191
	Zotu302	1.78574	0.366111	0.000366111	6.45324	3.30095	0.00330095	1.02762	0.5572	0.0005572	2.03684	0.454144	0.000454144	8.54347	4.32245	0.00432245	1.28397	0.455185	0.000455185	7.09e-38	1.48e-28	6.02e-108
	Zotu398	10.994	2.91872	0.00291872	407.846	281.653	0.281653	1.66187	2.23162	0.00223162	12.7153	4.05465	0.00405465	468.099	323.514	0.323514	1.75829	2.13224	0.00213224	1.15e-21	0.000185429	2.81e-41
	Zotu30	364.402	65.8371	0.0658371	309947	175836	175.836	1.41867	0.975427	0.000975427	369.286	87.9725	0.0879725	298101	171604	171.603	1.30498	0.676678	0.000676678	0.349801	0.0894649	0.000664432
	Zotu41	65.1476	11.0986	0.0110986	7765.7	3151.55	3.15155	1.17258	0.341201	0.000341201	67.3388	12.0887	0.0120887	7896.14	3182.86	3.18286	1.1874	0.318102	0.000318102	1.66e-05	0.305893	0.00276083
	Zotu151	18.2309	2.94738	0.00294738	535.11	173.711	0.173711	1.06112	0.316958	0.000316958	19.6995	3.49844	0.00349844	625.928	224.66	0.22466	1.21437	0.289048	0.000289048	3.92e-23	4.33e-20	1.24e-51
	Zotu99	34.436	8.35142	0.00835142	2929.29	2413.38	2.41338	0.92315	0.425175	0.000425175	40.781	10.5832	0.0105832	4068.09	3090.96	3.09096	1.2894	0.554959	0.000554959	4.27e-43	7.4e-32	2.44e-96
	Zotu150	24.7113	4.36909	0.00436909	1173.6	577.02	0.57702	1.32632	1.11927	0.00111927	25.4081	5.98395	0.00598395	1365.8	754.979	0.754979	1.39381	1.08653	0.00108653	0.0208921	2.16e-07	4.14e-35
	Zotu21	627.827	107.552	0.107552	768609	339129	339.129	1.05198	0.406175	0.000406175	720.642	139.115	0.139115	887897	364820	364.82	1.23313	0.407412	0.000407412	9.36e-55	2.01e-13	1.64e-53
	Zotu315	4.33252	0.637476	0.000637476	28.9526	7.39129	0.00739129	1.03027	0.315751	0.000315751	4.75172	0.789187	0.000789187	34.4926	10.2571	0.0102571	1.20132	0.27557	0.00027557	1.08e-34	1.55e-36	4.9e-79
	Zotu286	7.46169	1.24886	0.00124886	88.6271	33.1624	0.0331624	0.582943	0.317519	0.000317519	10.6135	2.10903	0.00210903	198.432	79.4743	0.0794743	1.2343	0.499368	0.000499368	3.88e-213	4.81e-226	6.84e-247
	Zotu86	103.173	29.8693	0.0298693	33342.9	32225.5	32.2255	1.39788	1.3976	0.0013976	113.886	36.0529	0.0360529	39473.8	36194.9	36.1949	1.53897	1.07408	0.00107408	7.72e-11	5.22e-07	1.95e-25
	Zotu183	3.82204	0.740049	0.000740049	29.8856	12.4097	0.0124097	0.883764	0.660893	0.000660893	4.89215	1.10969	0.00110969	44.3875	19.2343	0.0192343	1.25053	0.634457	0.000634457	5.5e-109	2.31e-71	1.95e-148
	Zotu22	21.3908	3.93019	0.00393019	941.387	456.263	0.456263	1.63552	7.14893	0.00714893	24.3335	5.69124	0.00569124	1216.42	588.725	0.588725	1.62929	3.5114	0.0035114	2.1e-38	5.94e-31	1.08e-107
	Zotu374	1.76996	0.311569	0.000311569	5.57412	2.28044	0.00228044	1.11747	0.367603	0.000367603	1.85784	0.363017	0.000363017	6.34298	2.74358	0.00274358	1.25294	0.390187	0.000390187	4.73e-08	4.78e-10	5.19e-45
	Zotu240	1.62849	0.40441	0.00040441	5.80862	3.97564	0.00397564	0.461331	0.269443	0.000269443	2.77458	0.669104	0.000669104	15.6824	8.22299	0.00822299	1.29893	0.829891	0.000829891	8.73e-246	2.41e-185	5.62e-284
	Zotu142	23.7483	2.90505	0.00290505	846.176	263.312	0.263312	1.23121	0.392929	0.000392929	23.0517	3.72395	0.00372395	840.846	291.029	0.291029	1.2006	0.342803	0.000342803	4.33e-06	0.45248	0.674374
	Zotu269	17.1232	2.27691	0.00227691	433.276	117.303	0.117303	1.17877	0.281278	0.000281278	16.7648	2.768	0.002768	445.158	146.543	0.146543	1.18745	0.271811	0.000271811	0.00100736	0.277794	0.0368762
	Zotu367	7.74101	1.43048	0.00143048	119.951	66.841	0.0668409	1.30066	0.639907	0.000639907	7.94177	1.68742	0.00168742	124.312	76.9013	0.0769013	1.27385	0.511813	0.000511813	0.0348603	0.684074	4.12e-05
	Zotu342	7.60994	1.2572	0.0012572	97.2091	35.393	0.035393	0.963014	0.470092	0.000470092	8.79643	1.57825	0.00157825	122.992	45.2285	0.0452285	1.20146	0.399495	0.000399495	1.88e-66	5.75e-39	8.82e-98
	Zotu34	102.921	16.3184	0.0163184	17456.8	5822.52	5.82252	0.855956	0.340396	0.000340396	123.167	21.2605	0.0212605	24014.7	7443.29	7.44329	1.17074	0.311055	0.000311055	6.51e-102	8.36e-90	5.25e-182
	Zotu55	88.6844	15.7971	0.0157971	13690.2	5515.83	5.51583	0.766456	0.365585	0.000365585	112.159	21.5569	0.0215569	22101.2	8586.49	8.58649	1.19715	0.475618	0.000475618	1.03e-131	3.17e-123	1.89e-187
	Zotu462	4.62835	0.916904	0.000916904	45.7763	26.7075	0.0267075	1.35948	0.783247	0.000783247	4.74118	1.07306	0.00107306	48.5878	30.0157	0.0300157	1.3577	0.598072	0.000598072	0.0543492	0.062787	4.82e-12
	Zotu106	49.1776	8.09287	0.00809287	4356.1	1977.42	1.97742	1.22595	0.502287	0.000502287	49.754	10.3678	0.0103678	4503.15	2099.3	2.0993	1.22833	0.392788	0.000392788	0.51845	0.155297	3.82e-06
	Zotu261	11.1192	2.23703	0.00223703	270.093	143.41	0.14341	1.41489	0.761954	0.000761954	11.0605	2.64057	0.00264057	262.058	154.331	0.154331	1.26371	0.432069	0.00043207	0.258163	0.0292415	0.101297
	Zotu33	8.01511	1.20072	0.00120072	102.468	30.1879	0.0301879	0.905652	1.01594	0.00101594	9.89103	1.6763	0.0016763	144.17	45.8922	0.0458922	1.22042	0.76051	0.00076051	2.21e-136	1.01e-105	8.05e-158
	Zotu331	7.65743	1.50638	0.00150638	124.586	54.1004	0.0541004	1.25282	0.728935	0.000728935	8.25438	1.76792	0.00176792	133.041	60.2828	0.0602828	1.27946	0.515421	0.000515421	5.04e-14	0.00304214	1.05e-15
	Zotu425	6.13519	1.1561	0.0011561	77.4295	35.202	0.035202	1.18588	0.755609	0.000755609	6.71615	1.56062	0.00156062	95.2833	52.3942	0.0523942	1.285	0.508869	0.000508869	5.38e-18	1.06e-12	3.62e-41
	Zotu452	3.46098	0.62809	0.00062809	21.4968	8.6529	0.0086529	0.91174	0.324064	0.000324064	4.13386	0.740475	0.000740475	28.2447	10.0812	0.0100812	1.21121	0.389472	0.000389472	9.64e-85	2.13e-50	5.44e-152
	Zotu501	2.46241	0.376796	0.000376797	10.2461	3.36496	0.00336496	1.23633	0.501519	0.000501519	2.44972	0.43486	0.00043486	10.2614	3.61229	0.00361229	1.20564	0.400648	0.000400648	0.396432	0.921317	0.387523
	Zotu139	8.96247	1.34105	0.00134105	120.42	31.4158	0.0314158	0.970676	0.252228	0.000252228	9.88927	1.53148	0.00153148	147.808	41.7452	0.0417452	1.17841	0.263468	0.000263468	6.23e-41	5.16e-52	9.49e-89
	Zotu178	25.7192	7.49869	0.00749869	2230.96	1537.04	1.53704	1.11662	5.70899	0.00570899	38.6248	10.1164	0.0101164	3321.98	1840.37	1.84037	1.93519	16.0602	0.0160602	4.91e-160	8.95e-43	6.48e-177
	Zotu32	244.667	51.8364	0.0518364	151001	93061.9	93.0619	1.8077	4.24693	0.00424693	258.074	77.7259	0.0777259	175963	108033	108.033	1.70215	2.55906	0.00255906	3.98e-05	8.83e-08	2.46e-30
	Zotu308	3.06505	0.641076	0.000641076	20.9972	12.9342	0.0129342	1.35289	0.525083	0.000525083	3.02604	0.742275	0.000742275	21.0024	13.7925	0.0137925	1.2878	0.444892	0.000444892	0.0545144	0.30964	0.303959
	Zotu27	209.249	45.5697	0.0455697	95212.2	47793	47.793	1.16931	1.02644	0.00102644	240.55	58.7372	0.0587372	119417	64779.8	64.7798	1.30354	0.594024	0.000594024	1.29e-33	1.79e-15	2.08e-68
	Zotu52	101.923	15.8181	0.0158181	17493.5	6316.2	6.3162	0.710172	0.242343	0.000242343	133.862	24.8845	0.0248845	29505.3	11440.7	11.4407	1.17212	0.402871	0.000402872	1.64e-172	8.01e-142	3.11e-212
	Zotu114	18.6588	3.2183	0.0032183	657.966	266.051	0.266051	1.17956	0.619415	0.000619415	19.3552	4.04751	0.0040475	723.185	352.812	0.352812	1.1951	0.362415	0.000362415	0.000421929	0.00230064	4.44e-18
	Zotu101	102.114	27.5163	0.0275163	44086.6	40666.4	40.6664	5.12615	12.4526	0.0124526	105.659	41.5552	0.0415552	44868.7	40808.9	40.8089	4.24875	12.727	0.012727	0.362148	0.600279	9.92e-06
	Zotu81	38.6076	6.80804	0.00680804	2672.24	1026.02	1.02602	1.0777	0.39838	0.00039838	41.51	7.83945	0.00783945	3079.15	1243.26	1.24326	1.2154	0.396683	0.000396683	8.69e-17	5.29e-13	3.8e-48
	Zotu375	4.18857	0.671733	0.000671734	28.0566	8.36706	0.00836705	1.07785	0.25107	0.00025107	4.47971	0.717803	0.000717803	30.9422	8.85065	0.00885065	1.19315	0.257757	0.000257757	1.79e-19	2.16e-12	2.61e-42
	Zotu241	10.2837	2.00561	0.00200561	231.259	125.488	0.125488	1.3021	1.05876	0.00105876	10.8255	2.49037	0.00249037	251.519	141.601	0.141601	1.33914	0.796446	0.000796446	9.67e-07	0.00691793	8.36e-23
	Zotu160	3.33818	0.696232	0.000696232	22.832	14.6223	0.0146223	0.992077	0.596757	0.000596757	3.88126	0.888222	0.000888222	30.5278	18.708	0.018708	1.29567	0.539925	0.000539925	2.93e-45	3.82e-31	1.23e-125
	Zotu119	36.8003	6.21821	0.00621821	2407.64	1076.21	1.07621	1.1628	0.550244	0.000550244	37.6669	7.60863	0.00760863	2649.24	1185.8	1.1858	1.22853	0.407449	0.000407449	0.0124178	1.85e-06	1.23e-22
	Zotu434	6.38258	1.11247	0.00111247	77.9134	36.9542	0.0369542	1.41229	0.621257	0.000621257	6.08081	1.2832	0.0012832	73.471	38.4381	0.0384381	1.24265	0.346659	0.000346659	2.21e-08	0.00047932	2.35e-08
	Zotu247	11.2749	1.52206	0.00152206	184.518	51.295	0.051295	1.0945	0.243818	0.000243818	11.8011	1.65638	0.00165638	201.019	50.8701	0.0508701	1.19741	0.249038	0.000249038	2.14e-13	2.34e-14	2.17e-28
	Zotu259	10.136	2.9836	0.0029836	367.651	334.883	0.334883	0.93242	0.775208	0.000775208	14.6005	4.29978	0.00429978	556.757	475.426	0.475426	1.39221	0.76206	0.00076206	3.68e-120	8.11e-42	1.48e-129
	Zotu9	2679.81	421.625	0.421625	11687281	3673193	3673.19	1.0615	0.394572	0.000394572	3005.86	501.157	0.501157	13577761	4240580	4240.58	1.2163	0.311747	0.000311747	1.14e-50	5.68e-25	3.21e-71
	Zotu491	2.43036	0.468143	0.000468143	12.025	5.33947	0.00533947	0.886901	0.24328	0.00024328	3.05881	0.587299	0.000587299	16.0981	6.34325	0.00634325	1.21469	0.342199	0.000342199	1.84e-117	4.39e-47	1.64e-161
	Zotu565	2.20479	0.310257	0.000310257	7.51999	1.85164	0.00185164	1.27734	0.277917	0.000277917	2.1355	0.348409	0.000348409	7.03463	2.02014	0.00202014	1.17766	0.225411	0.000225412	2.14e-06	8.66e-09	4.61e-19
	Zotu117	104.946	24.4804	0.0244804	30131.3	15743.3	15.7433	2.81043	12.5416	0.0125416	126.991	33.8996	0.0338996	37921.4	19622.6	19.6226	3.3828	20.4437	0.0204437	1.02e-54	1.66e-21	5.09e-88
	Zotu254	15.7606	2.61395	0.00261395	408.332	145.979	0.145979	0.639952	0.319434	0.000319434	21.7651	4.36597	0.00436597	797.866	311.505	0.311505	1.20612	0.549064	0.000549064	2.4e-198	7.39e-195	9.3e-241
	Zotu11	1514.59	206.838	0.206838	3366954	917436	917.436	1.11068	0.465186	0.000465186	1578.2	251.462	0.251462	3818663	1112815	1112.82	1.23214	0.332487	0.000332487	5.08e-09	4.56e-22	2.36e-53
	Zotu75	12.0106	2.7127	0.0027127	336.139	179.911	0.179911	1.13758	0.429152	0.000429152	13.2302	3.12477	0.00312477	377.853	195.69	0.19569	1.29133	0.497395	0.000497395	1.78e-17	3.08e-06	9.28e-45
	Zotu366	12.8305	3.51181	0.00351181	664.533	677.772	0.677772	3.21406	6.64519	0.00664519	12.3832	4.97095	0.00497095	638.48	695.008	0.695008	2.35775	5.47729	0.00547729	1.47e-05	2e-05	1.12e-06
	Zotu306	3.7076	0.725071	0.000725071	31.6737	15.0426	0.0150426	1.48714	1.22145	0.00122145	3.7247	0.898087	0.000898087	31.4668	16.1096	0.0161096	1.37094	0.862902	0.000862902	0.756242	0.6395	0.444045
	Zotu35	329.064	47.4684	0.0474684	163577	51754	51.754	1.11798	0.394338	0.000394339	336.488	56.217	0.056217	178952	62819.2	62.8192	1.18833	0.285195	0.000285195	0.00739259	1.98e-07	3.42e-23
	Zotu485	2.41915	0.347571	0.000347571	8.83884	2.78065	0.00278065	1.1693	0.28599	0.00028599	2.43727	0.394533	0.000394533	9.2236	2.9409	0.0029409	1.21538	0.274368	0.000274368	0.327637	0.00229827	1.66e-09
	Zotu43	180.373	30.8586	0.0308586	59479.4	20237.2	20.2372	1.25881	0.575983	0.000575983	184.07	34.7304	0.0347304	60814	24253.7	24.2537	1.22774	0.386538	0.000386538	0.0386687	0.590673	0.000685455
	Zotu28	203.017	66.9558	0.0669558	188441	201648	201.648	2.23023	3.12806	0.00312806	217.233	85.5292	0.0855292	201937	210898	210.898	2.17873	2.92971	0.00292971	0.00798558	0.338114	5e-09
	Zotu368	7.64011	1.33189	0.00133189	109.694	45.512	0.045512	1.14151	0.517347	0.000517347	8.32326	1.62118	0.00162118	119.36	50.3322	0.0503322	1.21568	0.417841	0.000417841	3.54e-22	2.89e-05	7.28e-21
	Zotu460	1.70296	0.281016	0.000281016	4.78031	1.71812	0.00171812	0.915745	0.245385	0.000245385	1.93405	0.340364	0.000340364	6.20311	2.21536	0.00221536	1.18176	0.268556	0.000268556	6.67e-54	2.28e-49	1.67e-138
	Zotu77	32.8212	5.61542	0.00561542	1795.41	710.593	0.710593	1.09196	0.254686	0.000254686	33.7893	6.43053	0.00643053	1999.02	864.856	0.864857	1.19734	0.253783	0.000253783	0.00184769	1.52e-06	2.69e-34
	Zotu31	226.323	47.6175	0.0476175	105362	56219.1	56.2191	1.18908	0.848451	0.000848451	242.051	57.4263	0.0574263	122827	69189.9	69.1899	1.27593	0.551177	0.000551177	5.64e-10	1.86e-07	1.37e-27
	Zotu124	20.7986	4.82093	0.00482093	1048.89	752.919	0.752919	1.25347	0.514286	0.000514286	21.8088	5.33575	0.00533575	1141.13	824.291	0.824291	1.36459	0.636715	0.000636715	7.96e-05	0.00755835	2.72e-17
	Zotu288	5.93696	1.02755	0.00102755	61.7779	22.7047	0.0227047	0.945041	0.321397	0.000321397	6.8718	1.26032	0.00126032	78.9477	28.442	0.028442	1.2079	0.381862	0.000381862	8.12e-63	1.79e-43	1.72e-117
	Zotu95	46.6976	8.37148	0.00837148	4532.46	1945.38	1.94538	1.43944	0.813868	0.000813868	44.6906	9.8575	0.0098575	4176.67	1917.73	1.91773	1.2723	0.547602	0.000547602	8.83e-07	7.29e-05	8.83e-25
	Zotu68	70.8489	12.6075	0.0126075	9581.51	3876.8	3.8768	1.2652	0.54485	0.00054485	73.9756	13.8242	0.0138242	9298.82	3657.61	3.65761	1.2046	0.363277	0.000363277	5.03e-07	0.210507	0.617516
	Zotu470	4.47977	0.845409	0.000845409	38.0096	16.8668	0.0168668	1.13716	0.607109	0.000607109	4.79125	1.064	0.001064	44.4526	20.7187	0.0207187	1.24813	0.449059	0.000449059	2.44e-11	2.99e-13	1.74e-50
	Zotu371	10.0454	1.98495	0.00198495	214.218	107.083	0.107083	1.15043	0.697445	0.000697445	11.1016	2.33183	0.00233183	241.43	119.813	0.119813	1.25713	0.539987	0.000539988	1.04e-26	9.19e-07	2.65e-31
	Zotu193	23.1465	6.0092	0.0060092	1592.21	1271.82	1.27182	0.801086	0.458366	0.000458366	32.4648	8.48601	0.00848601	2448.69	1717.89	1.71789	1.28203	0.654462	0.000654462	4.07e-133	3.53e-40	1.63e-157
	Zotu483	2.57019	0.374491	0.000374491	9.95653	2.8565	0.0028565	1.12694	0.332313	0.000332313	2.63461	0.446933	0.000446933	10.9076	3.52647	0.00352647	1.21059	0.316452	0.000316452	0.000408081	1.16e-09	5.46e-28
	Zotu262	11.8872	3.33848	0.00333848	466.058	423.022	0.423022	1.63551	1.53865	0.00153865	12.4622	4.16757	0.00416757	523.442	444.458	0.444458	1.67757	1.45743	0.00145743	0.00788901	0.0318616	8.24e-18
	Zotu186	5.54885	1.31422	0.00131422	68.9661	52.3505	0.0523504	0.578003	0.242208	0.000242208	8.3301	2.06319	0.00206319	142.502	85.7395	0.0857395	1.23989	0.533863	0.000533863	3.24e-189	2.22e-115	2.76e-263
	Zotu258	11.8118	2.22176	0.00222176	292.511	134.634	0.134634	1.09476	0.796957	0.000796957	13.5189	2.79172	0.00279172	341.25	148.404	0.148404	1.25246	0.609619	0.00060962	1.94e-45	1.24e-13	9.55e-54
	Zotu50	126.977	21.8707	0.0218707	29870.7	11534	11.534	1.18132	0.626687	0.000626688	135.257	27.2787	0.0272787	33757.3	14178.6	14.1786	1.27522	0.459092	0.000459092	9.73e-13	2.03e-09	1.35e-39
	Zotu292	6.59457	1.28242	0.00128242	86.0508	45.7728	0.0457728	1.25151	1.09096	0.00109096	6.94775	1.437	0.001437	91.9841	48.5193	0.0485193	1.30798	0.842566	0.000842566	3.54e-08	0.00770611	2.93e-21
	Zotu514	4.12201	0.95562	0.00095562	39.9694	21.7002	0.0217002	1.30714	0.780245	0.000780245	4.28955	1.1338	0.0011338	43.6406	24.835	0.024835	1.34888	0.786349	0.000786349	0.00152937	0.00167917	3.25e-14
	Zotu120	74.6788	12.0664	0.0120664	10090.6	3886.64	3.88664	1.25195	0.558433	0.000558433	76.356	14.0119	0.0140119	10265.1	4149.87	4.14987	1.24987	0.485042	0.000485042	0.0105004	0.413776	0.00939573
	Zotu109	14.0294	2.633	0.002633	381.134	175.856	0.175856	1.3217	0.592875	0.000592875	14.0802	2.90388	0.00290388	385.146	190.586	0.190586	1.27966	0.46263	0.00046263	0.82674	0.995706	0.0520049
	Zotu187	15.4752	2.68585	0.00268585	439.458	188.859	0.188859	1.12105	0.506176	0.000506176	16.6076	3.28274	0.00328274	516.951	236.751	0.236751	1.25858	0.38177	0.00038177	3.53e-14	5.57e-13	9.66e-52
	Zotu181	16.7195	4.02567	0.00402567	797.716	574.301	0.574301	1.53097	1.02576	0.00102576	17.1495	4.83667	0.00483667	792.454	608.491	0.608491	1.36841	0.688536	0.000688536	0.246073	0.11263	0.864811
	Zotu243	2.94651	0.624877	0.000624877	17.6541	7.8255	0.0078255	0.676209	0.616507	0.000616507	4.3911	0.990107	0.000990107	36.1453	15.469	0.015469	1.31375	1.18722	0.00118722	3.89e-208	1.93e-178	6.12e-221
	Zotu249	8.17448	1.67366	0.00167366	135.477	73.5521	0.0735521	1.26953	0.309923	0.000309923	8.23111	1.73048	0.00173048	131.5	73.9858	0.0739859	1.22715	0.340471	0.000340471	0.518802	0.0507181	6.74e-06
	Zotu182	19.1794	3.34178	0.00334178	648.614	237.573	0.237573	1.1893	0.667447	0.000667447	19.6663	3.90945	0.00390945	669.856	255.742	0.255742	1.19588	0.60459	0.00060459	0.0022788	0.0599843	0.00269295
	Zotu45	69.0546	12.2945	0.0122945	9031.65	4980.49	4.98049	1.20819	0.590318	0.000590318	70.1183	14.786	0.014786	9439.41	4770.54	4.77054	1.2615	0.516096	0.000516096	0.0736668	0.00235821	1.28e-09
	Zotu122	22.6047	4.75523	0.00475523	1304.01	750.913	0.750913	1.69437	2.20879	0.00220879	22.6418	5.84454	0.00584454	1223.85	751.166	0.751166	1.45053	1.35511	0.00135511	0.644269	0.00592402	1.01e-07
	Zotu419	6.1788	1.31284	0.00131284	84.4235	54.5383	0.0545383	1.27172	0.51292	0.00051292	6.37199	1.4531	0.0014531	85.589	54.5805	0.0545805	1.28952	0.531974	0.000531974	0.00771854	0.486578	0.0145357
	Zotu290	3.5371	0.602949	0.000602949	23.0524	11.9841	0.0119841	1.20424	0.320882	0.000320882	3.55162	0.689816	0.000689816	23.7882	12.5424	0.0125424	1.22137	0.280149	0.000280149	0.671209	0.225698	0.000704107
	Zotu156	25.7171	5.38723	0.00538723	1497.88	889.41	0.88941	1.23724	0.540289	0.000540289	27.7665	6.18433	0.00618434	1613.48	990.396	0.990396	1.29493	0.489106	0.000489106	2.51e-13	0.0117244	5.63e-18
	Zotu44	4.96157	0.89054	0.00089054	42.1225	15.0654	0.0150653	0.703639	0.218814	0.000218815	6.63936	1.28668	0.00128668	71.5356	26.8736	0.0268736	1.17646	0.34368	0.00034368	2.66e-171	9.05e-149	7.02e-238
	Zotu154	25.8632	5.12581	0.00512581	1642.4	1001.12	1.00113	1.55424	1.18877	0.00118877	25.8558	6.43841	0.00643841	1569.41	1059.44	1.05944	1.30219	0.662742	0.000662742	0.504702	0.00119893	0.0982989
	Zotu12	626.576	97.805	0.097805	618946	182560	182.56	1.13497	0.298606	0.000298606	661.892	102.652	0.102652	649801	195655	195.655	1.17998	0.24646	0.00024646	1.51e-14	0.000525312	2.71e-11
	Zotu252	10.2932	1.93633	0.00193633	208.164	98.6725	0.0986725	1.00174	0.39034	0.00039034	11.6768	2.4072	0.0024072	254.533	119.017	0.119017	1.20876	0.365243	0.000365243	1.06e-38	3.49e-19	2.55e-80
	Zotu352	8.61017	1.85731	0.00185731	160.903	95.6667	0.0956667	1.11794	0.47102	0.00047102	9.40578	2.24886	0.00224886	188.614	111.759	0.111759	1.30701	0.647845	0.000647845	6.39e-17	2.98e-09	4.28e-51
	Zotu57	79.1127	26.5464	0.0265464	22577.6	22440.4	22.4404	0.729991	0.510448	0.000510448	120.466	33.8259	0.0338259	35829.4	29328.1	29.3281	1.33704	0.926689	0.000926689	2.64e-150	1.48e-65	6.12e-204
	Zotu4	737.049	146.41	0.14641	1052056	567993	567.993	1.20318	0.400126	0.000400126	765.649	160.786	0.160786	1150911	640724	640.724	1.30132	0.424975	0.000424975	0.000478626	0.000876796	1.74e-23
	Zotu149	15.9126	2.58183	0.00258183	435.276	144.909	0.144909	1.20098	0.798571	0.000798571	16.8718	3.0542	0.0030542	469.866	165.809	0.165809	1.25641	0.504988	0.000504988	6.63e-14	5.67e-07	2.4e-21
	Zotu37	157.16	22.4564	0.0224564	37911.4	11378.4	11.3784	1.18203	0.272622	0.000272622	158.267	25.8069	0.0258069	38836.4	12311.5	12.3115	1.19902	0.242011	0.000242011	0.461052	0.130263	0.00087412
	Zotu325	5.41664	1.07514	0.00107514	64.3963	42.5288	0.0425288	1.49001	0.87866	0.00087866	5.13378	1.30838	0.00130838	61.8024	46.3326	0.0463326	1.26101	0.504714	0.000504714	2.5e-09	3.18e-05	0.0215528
	Zotu264	9.88212	1.88868	0.00188868	210.21	110.922	0.110922	1.15339	0.815615	0.000815615	10.5807	2.41125	0.00241125	239.75	119.872	0.119872	1.27034	0.927532	0.000927533	2.02e-12	1.72e-09	1.58e-48
	Zotu348	9.67138	1.92297	0.00192297	201.006	116.957	0.116957	1.2406	0.478308	0.000478308	10.0059	2.27007	0.00227007	207.609	119.893	0.119893	1.28337	0.514607	0.000514607	0.0024364	0.183851	7.23e-06
	Zotu227	15.7365	3.06897	0.00306897	506.486	237.399	0.237399	1.17377	0.523306	0.000523306	17.1407	3.66363	0.00366363	562.08	276.937	0.276937	1.26438	0.436099	0.000436099	3.67e-18	4.49e-05	8.25e-30
	Zotu85	29.4536	5.24108	0.00524108	1580.38	612.561	0.612561	1.00533	0.340947	0.000340947	32.9023	6.18734	0.00618734	1915.89	702.708	0.702708	1.21449	0.376417	0.000376417	6.33e-37	2.46e-29	1.82e-89
	Zotu13	2359.49	403.047	0.403047	10215276	4852554	4852.55	1.11771	0.564067	0.000564067	2594.13	481.919	0.481919	11351201	5194756	5194.76	1.23973	0.549243	0.000549243	3.42e-29	8.49e-09	1.39e-35
	Zotu305	9.29565	1.42163	0.00142163	144.599	49.6965	0.0496965	0.922482	0.414768	0.000414768	10.7544	2.06346	0.00206346	196.581	80.2382	0.0802382	1.19039	0.340262	0.000340262	4.05e-62	1.05e-51	8.55e-111
	Zotu257	11.8891	2.84644	0.00284644	295.448	195.953	0.195953	0.893608	0.389793	0.000389793	14.1225	3.30097	0.00330097	433.884	251.507	0.251507	1.25812	0.398395	0.000398395	3.52e-55	3.29e-44	2.5e-118
	Zotu207	21.6667	3.68816	0.00368816	875.743	351.108	0.351108	1.14079	0.415978	0.000415978	23.6983	4.53544	0.00453544	930.213	389.088	0.389088	1.17998	0.301094	0.000301094	2.97e-24	0.00570909	9.45e-12
	Zotu344	12.5946	1.78767	0.00178767	242.738	71.355	0.071355	1.18112	0.306983	0.000306983	12.5836	2.05104	0.00205105	249.792	79.0801	0.0790801	1.19513	0.247351	0.000247351	0.822218	0.0506265	4.69e-05
	Zotu18	558.123	90.2866	0.0902866	515808	212890	212.89	1.08809	0.213847	0.000213847	577.419	105.448	0.105448	567600	233588	233.588	1.19852	0.249561	0.000249561	7.15e-05	1.1e-07	1.5e-35
	Zotu235	6.44734	1.10264	0.00110264	82.5946	41.6158	0.0416158	1.52184	0.818044	0.000818044	6.09234	1.36813	0.00136813	75.5554	43.2288	0.0432288	1.29577	0.54192	0.00054192	7.32e-12	4.95e-06	1.3e-19
	Zotu329	11.0168	2.22844	0.00222844	282.654	153.079	0.15308	1.38003	1.09787	0.00109787	11.7005	2.73651	0.00273651	303.081	177.352	0.177352	1.29497	0.625327	0.000625327	4.27e-08	0.0285262	9.66e-16
	Zotu666	1.79975	0.217562	0.000217562	4.25743	0.934024	0.000934024	1.06501	0.250968	0.000250968	1.84105	0.266054	0.000266054	4.79995	1.24014	0.00124014	1.18033	0.211717	0.000211717	0.00046372	1.12e-25	9.96e-47
	Zotu525	1.69027	0.323184	0.000323184	5.39535	2.36106	0.00236106	0.962943	0.376362	0.000376362	1.96474	0.391596	0.000391596	6.96994	3.05205	0.00305205	1.22029	0.304658	0.000304658	9.48e-56	7.37e-31	2.8e-117
	Zotu135	38.6793	7.32745	0.00732745	3066.74	1669.34	1.66934	1.16322	0.901194	0.000901194	42.5524	9.52556	0.00952556	3691.43	1991.73	1.99173	1.34172	0.700816	0.000700816	1.95e-20	1.16e-13	4.75e-59
	Zotu215	12.8541	2.3026	0.0023026	305.717	123.327	0.123327	1.24033	0.354985	0.000354985	12.8819	2.49521	0.00249521	304.404	132.606	0.132606	1.21592	0.338355	0.000338355	0.812832	0.539942	0.221456
	Zotu429	3.44178	0.537561	0.000537561	20.5	9.00384	0.00900384	1.3746	0.51543	0.00051543	3.2567	0.609516	0.000609516	18.8095	8.7223	0.0087223	1.23788	0.359153	0.000359153	2.13e-14	9.91e-07	1.41e-27
	Zotu296	8.85436	1.25229	0.00125229	125.326	40.8527	0.0408527	1.17705	0.399834	0.000399835	8.96451	1.51744	0.00151743	130.314	44.0698	0.0440698	1.20523	0.30737	0.00030737	0.135942	0.00728897	4.26e-09
	Zotu209	3.67133	0.582656	0.000582656	25.0019	11.8884	0.0118884	1.22653	0.4782	0.0004782	3.71273	0.747532	0.000747532	25.8543	11.7593	0.0117593	1.26463	0.451797	0.000451797	0.3387	0.032178	1.83e-06
	Zotu113	33.1873	5.43385	0.00543385	1873.27	637.783	0.637783	1.24329	0.427593	0.000427593	32.5596	6.14337	0.00614336	1908.16	764.767	0.764767	1.21103	0.303152	0.000303152	0.00360251	0.649165	0.0324907
	Zotu204	5.76714	1.00953	0.00100953	68.7186	37.8731	0.0378731	1.36231	1.03803	0.00103803	5.82729	1.25553	0.00125553	68.5113	37.0165	0.0370165	1.30955	0.772862	0.000772862	0.262722	0.996077	0.0441042
	Zotu17	5.17688	0.900898	0.000900898	49.0081	18.0386	0.0180386	1.17375	0.933059	0.000933059	5.6072	1.11549	0.00111549	56.3097	21.6998	0.0216998	1.2962	0.729132	0.000729132	4.54e-19	1.35e-14	1.45e-50
	Zotu123	19.7425	3.74611	0.00374611	711.98	237.584	0.237584	1.04127	0.273526	0.000273526	22.1828	4.00404	0.00400404	828.888	293.408	0.293408	1.19922	0.262206	0.000262206	5.03e-39	1.17e-17	1.43e-61
	Zotu199	31.2422	5.91475	0.00591475	2139.05	1071.41	1.07141	1.45005	0.79769	0.00079769	31.0071	7.14648	0.00714648	2017.18	1069.52	1.06952	1.32019	0.64975	0.00064975	0.294229	0.00795997	2.71e-08
	Zotu19	410.018	61.9991	0.0619991	284642	114991	114.991	0.993216	0.401892	0.000401892	453.659	85.9249	0.0859249	364498	162613	162.613	1.22092	0.345015	0.000345015	6.77e-33	1.63e-28	2.19e-98
	Zotu87	38.4608	8.18224	0.00818223	3497.77	1873.62	1.87362	1.26084	2.59812	0.00259812	46.8583	11.9272	0.0119272	5140.82	2612.93	2.61293	1.58695	2.68744	0.00268745	1.22e-61	1.88e-48	6.32e-101
	Zotu79	127.928	30.8416	0.0308416	42504.1	27672.4	27.6724	1.48838	1.81325	0.00181325	137.446	34.9352	0.0349352	44846.6	29530.2	29.5301	1.37091	1.05206	0.00105206	8.09e-10	0.215889	9.84e-13
	Zotu164	25.4115	4.78028	0.00478028	1398.66	664.165	0.664165	1.55993	1.10557	0.00110557	24.2321	5.74665	0.00574665	1314.54	716.373	0.716373	1.28426	0.481741	0.000481741	3.44e-07	0.0013366	0.000498572
	Zotu84	36.9783	5.69559	0.00569559	2206.7	725.51	0.72551	1.14728	0.422125	0.000422125	38.868	6.88255	0.00688255	2469.76	903.623	0.903623	1.246	0.326815	0.000326815	4.9e-10	8.91e-11	3.99e-44
	Zotu105	4.30098	0.849622	0.000849622	39.0117	21.7695	0.0217695	1.17349	0.463493	0.000463493	4.68229	1.09089	0.00109089	44.5738	26.0257	0.0260257	1.30943	0.469819	0.000469819	4.57e-15	2.82e-06	6.29e-36
	Zotu407	4.8899	0.82526	0.00082526	40.0311	14.048	0.014048	0.731894	0.317221	0.000317221	6.42657	1.2582	0.0012582	68.1555	26.6758	0.0266758	1.19634	0.376049	0.00037605	4.45e-158	2.53e-140	2.11e-218
	Zotu73	69.1841	14.3902	0.0143902	11283	6135.7	6.1357	1.54711	1.33941	0.00133941	69.6108	16.9908	0.0169908	11027.7	6721.07	6.72107	1.34961	0.882494	0.000882494	0.991381	0.0280467	0.659841
	Zotu455	6.77089	1.51839	0.00151839	120.626	81.8753	0.0818753	1.67073	1.42741	0.00142741	6.93509	2.06535	0.00206535	136.334	103.769	0.103768	1.50583	0.933751	0.000933752	0.47181	0.171985	2.83e-07
	Zotu488	4.79773	1.27441	0.00127441	72.6682	78.1295	0.0781295	1.2455	0.621644	0.000621644	5.24927	1.60992	0.00160992	79.5129	82.2021	0.0822021	1.38467	0.63226	0.00063226	1.45e-09	1.27e-06	1.47e-22
	Zotu220	30.0209	4.49266	0.00449266	1436.88	451.383	0.451383	1.01674	0.30219	0.00030219	32.6964	5.7291	0.0057291	1729.51	551.729	0.551729	1.21481	0.321545	0.000321545	3.67e-28	1.24e-34	1.54e-93
	Zotu404	6.1972	1.03453	0.00103453	77.6749	43.5646	0.0435646	1.38983	0.632363	0.000632363	6.10359	1.3184	0.0013184	75.8775	47.3729	0.0473729	1.28331	0.415963	0.000415963	0.00635199	0.00210366	2.2e-05
	Zotu321	11.8704	2.50086	0.00250086	328.517	228.189	0.228189	1.31808	0.76036	0.00076036	12.2229	3.08106	0.00308106	344.304	253.099	0.253099	1.25771	0.438583	0.000438583	0.0502072	0.573151	5.75e-09
	Zotu479	2.7676	0.456756	0.000456756	12.247	3.56747	0.00356748	0.828885	0.226187	0.000226187	3.41972	0.571731	0.000571731	17.5667	5.74207	0.00574207	1.17599	0.293999	0.000293999	3.23e-131	2.72e-109	2.32e-184
	Zotu168	21.9752	3.36891	0.00336891	763.457	255.006	0.255006	1.25302	0.319967	0.000319967	21.4349	3.63706	0.00363706	732.927	266.799	0.266799	1.18361	0.248451	0.000248451	0.000544397	0.00242892	0.000176066
	Zotu486	3.72063	0.711608	0.000711608	28.7692	16.4341	0.0164341	1.09644	0.606788	0.000606788	3.98273	0.971528	0.000971528	37.9229	23.2554	0.0232554	1.28235	0.527021	0.000527021	7.93e-10	2.08e-16	3.87e-56
	Zotu521	2.18351	0.399569	0.000399569	9.08281	4.41048	0.00441048	1.42975	0.623213	0.000623213	2.0327	0.46817	0.00046817	8.57405	4.80328	0.00480328	1.25459	0.388224	0.000388224	2.07e-15	0.000146587	1.37e-14
	Zotu230	16.4137	2.36344	0.00236344	430.904	140.432	0.140432	1.25208	0.373577	0.000373577	16.568	2.72348	0.00272348	423.941	139.654	0.139654	1.21987	0.306916	0.000306916	0.178718	0.384172	0.341916
	Zotu127	59.3429	8.33881	0.00833881	5481.4	1892.19	1.89219	1.26172	3.33446	0.00333446	60.7869	10.0832	0.0100832	5845.63	2032.66	2.03266	1.26169	1.60129	0.00160129	0.00116678	1.52e-05	1.88e-13
	Zotu478	4.50745	0.749066	0.000749066	33.7844	10.9279	0.0109279	1.0987	0.354171	0.000354171	4.79704	0.835985	0.000835985	37.6856	12.3799	0.0123799	1.20704	0.321902	0.000321902	1.54e-15	7.45e-14	3.75e-37
	Zotu376	3.02454	0.767457	0.000767457	24.2962	16.9416	0.0169416	0.926204	0.644897	0.000644897	3.76314	0.998185	0.000998186	36.6002	24.238	0.024238	1.32317	0.793324	0.000793324	4.5e-65	2.17e-30	2.87e-122
	Zotu255	2.9772	0.579127	0.000579127	17.6863	8.67885	0.00867885	1.0665	0.355129	0.000355129	3.27286	0.704472	0.000704472	21.1818	10.3465	0.0103465	1.27984	0.420104	0.000420104	2.07e-21	6.74e-15	1.37e-88
	Zotu211	19.5675	3.71003	0.00371003	821.364	479.141	0.479141	1.3403	0.855763	0.000855763	20.1294	4.92008	0.00492008	890.984	590.382	0.590382	1.3739	0.951689	0.000951689	0.060598	0.191608	9.23e-06
	Zotu39	286.683	51.2808	0.0512808	155245	64594.2	64.5942	1.18013	0.747965	0.000747965	297.134	64.2356	0.0642356	171917	79646.7	79.6467	1.21424	0.513044	0.000513044	0.000206649	1.42e-05	9.14e-24
	Zotu184	12.03	2.33921	0.00233921	308.294	207.395	0.207395	1.31063	0.538577	0.000538577	12.1052	2.91788	0.00291788	314.292	221.124	0.221124	1.29225	0.454548	0.000454548	0.698464	0.916399	0.0882299
	Zotu317	4.29007	0.656342	0.000656342	30.1904	9.70671	0.00970671	1.25436	0.267964	0.000267964	4.18803	0.721398	0.000721398	29.0174	10.6942	0.0106942	1.18702	0.23986	0.00023986	0.000308771	0.000760366	4.07e-11
	Zotu234	8.95201	2.47604	0.00247604	319.629	353.084	0.353084	2.07387	1.485	0.001485	8.3634	3.20085	0.00320084	293.62	340.463	0.340463	1.70156	1.23015	0.00123015	8.56e-13	2.91e-10	1.5e-30
	Zotu66	77.9958	16.8508	0.0168508	13800.6	7288.35	7.28835	1.05198	0.968155	0.000968155	94.8166	22.2803	0.0222803	18528.2	8703.12	8.70312	1.3113	0.800286	0.000800286	3.37e-68	1.09e-37	2.1e-110
	Zotu484	2.5085	0.379319	0.000379319	10.6009	3.39911	0.00339911	1.33795	0.550303	0.000550303	2.39785	0.46089	0.00046089	9.89795	3.6122	0.0036122	1.20238	0.334047	0.000334047	6.56e-09	6.09e-06	6.9e-14
	Zotu46	129.425	24.2978	0.0242978	32643.4	16665.9	16.6659	1.11566	0.701527	0.000701527	140.282	31.8475	0.0318475	39554.3	20376.5	20.3765	1.26278	0.594427	0.000594427	2.87e-16	1.19e-14	4.91e-58
	Zotu25	483.836	83.0667	0.0830667	428289	221212	221.212	0.704277	0.242316	0.000242316	648.331	129.909	0.129909	723990	327943	327.943	1.22209	0.398987	0.000398987	7.86e-169	1.98e-100	1.22e-236
	Zotu415	3.38548	0.833416	0.000833416	33.4781	32.2561	0.0322561	1.27175	0.527496	0.000527496	3.61274	1.0325	0.0010325	34.4727	31.7814	0.0317815	1.37215	0.610001	0.000610001	8.53e-06	0.0117115	1.49e-06
	Zotu94	138.637	27.2317	0.0272317	43129.8	22596.2	22.5962	1.20568	0.693958	0.000693958	146.698	34.0899	0.0340899	46812.7	24535.8	24.5358	1.26257	0.564356	0.000564356	1.56e-08	0.000619215	2.09e-29
	Zotu468	3.46743	0.600564	0.000600565	24.335	14.838	0.014838	1.37958	0.470394	0.000470394	3.28398	0.70958	0.00070958	22.4488	14.4531	0.0144531	1.23074	0.333513	0.000333513	1.27e-11	1.47e-06	5.55e-26
	Zotu453	2.69178	0.5599	0.0005599	14.5356	7.92652	0.00792652	1.06568	0.695568	0.000695568	2.98111	0.690036	0.000690036	19.1406	10.2422	0.0102422	1.32266	0.918247	0.000918247	1.35e-23	9.45e-25	1.15e-84
	Zotu56	130.907	27.6044	0.0276044	39008	26499.4	26.4994	1.34445	0.895324	0.000895324	136.93	32.4279	0.0324279	40306.1	26112.4	26.1124	1.37087	0.759768	0.000759768	5.68e-05	0.0300954	2.02e-10
	Zotu148	29.6522	8.15666	0.00815666	2884.75	3081.52	3.08152	1.35299	0.925107	0.000925107	32.4578	10.6473	0.0106473	3396.72	3300.33	3.30033	1.65633	1.49221	0.0014922	1.09e-07	7.41e-08	2.33e-34
	Zotu2	1740.56	271.369	0.271369	5132845	2039971	2039.97	1.1403	0.303949	0.000303949	1816.62	340.151	0.340151	5580755	2243447	2243.45	1.24068	0.360209	0.000360209	5.18e-07	1.21e-05	2.89e-22
	Zotu102	43.6172	9.12595	0.00912595	4380.22	2846.6	2.8466	1.2841	0.644829	0.000644829	45.1316	10.8973	0.0108973	4774.44	3095.7	3.0957	1.35841	0.56333	0.00056333	0.00491674	0.00638039	1.19e-21
	Zotu503	2.77834	0.42597	0.000425971	12.2488	3.69662	0.00369662	1.16629	0.318875	0.000318875	2.81803	0.46807	0.00046807	12.7466	3.96033	0.00396033	1.20205	0.259384	0.000259384	0.0703359	0.00339985	1.68e-07
	Zotu20	924.095	138.606	0.138606	1297890	341688	341.688	0.93824	0.364016	0.000364016	1050.39	186.949	0.186949	1730328	546365	546.365	1.21063	0.361621	0.000361621	3.96e-60	5.21e-85	9.92e-129
	Zotu89	41.2855	11.1607	0.0111607	5579.14	5760.86	5.76086	1.29245	0.570815	0.000570815	44.4441	13.3664	0.0133664	5849.85	5750.92	5.75092	1.44747	0.733165	0.000733165	6.28e-07	0.000469684	6.39e-09
	Zotu58	130.678	25.0661	0.0250661	36732.9	18471.3	18.4713	1.37578	1.05002	0.00105002	134.997	32.7953	0.0327953	40557.9	22074.2	22.0742	1.37203	0.806426	0.000806426	0.00601145	0.000874606	4.95e-19
	Zotu417	5.29143	1.12205	0.00112205	69.5789	36.8379	0.0368379	1.70873	2.10723	0.00210723	5.30551	1.31496	0.00131496	65.9048	37.1903	0.0371903	1.49457	1.96972	0.00196972	0.831448	0.0175574	0.00528879
	Zotu196	12.4172	1.89074	0.00189074	266.093	116.134	0.116134	1.39071	0.414971	0.000414971	11.6152	2.17959	0.00217959	241.989	123.574	0.123574	1.21911	0.328752	0.000328752	9.69e-20	2.72e-10	4.04e-40
	Zotu284	1.08448	0.178814	0.000178815	1.9617	0.578426	0.000578426	1.1093	0.326021	0.000326021	1.15801	0.200812	0.000200812	2.21062	0.739563	0.000739563	1.21899	0.271739	0.000271739	1.22e-16	5.99e-14	1e-42
	Zotu475	3.88241	0.854562	0.000854562	32.7032	19.3535	0.0193535	1.12887	0.818346	0.000818346	4.36509	1.00197	0.00100197	38.8405	21.6315	0.0216314	1.304	1.19912	0.00119913	8.88e-29	8.33e-13	3.08e-56
	Zotu70	56.4134	11.85	0.01185	7899.46	4208.65	4.20864	1.49601	1.40824	0.00140825	58.899	15.1173	0.0151173	8477.11	4984.63	4.98463	1.4622	1.18194	0.00118194	0.000874363	0.0730946	4.97e-12
	Zotu444	3.90391	0.63724	0.00063724	30.6629	12.7386	0.0127386	1.36232	0.881236	0.000881236	3.81459	0.845245	0.000845245	30.7544	13.9448	0.0139448	1.30473	0.608553	0.000608553	0.00152246	0.981187	0.653125
	Zotu295	5.42127	0.854989	0.00085499	49.9221	20.8222	0.0208222	1.37935	0.54815	0.00054815	5.16167	0.987686	0.000987686	47.3761	22.2397	0.0222397	1.24747	0.3436	0.0003436	2.46e-10	0.000670865	7.56e-09
	Zotu552	3.28117	0.564596	0.000564596	19.6844	9.75572	0.00975572	1.3306	0.493142	0.000493142	3.19839	0.650893	0.000650893	19.26	10.7186	0.0107186	1.23716	0.338149	0.000338149	0.000263157	0.00933868	0.0297968
	Zotu24	378.68	60.136	0.060136	234732	72267.5	72.2675	1.13755	0.306527	0.000306527	386.44	68.2362	0.0682362	248471	81692.8	81.6928	1.18358	0.23542	0.00023542	0.0126256	0.000249237	2.57e-14
	Zotu71	13.8625	2.19	0.00219	320.031	124.034	0.124034	1.12035	0.309922	0.000309922	14.7019	2.61536	0.00261536	352.418	140.721	0.140721	1.22066	0.312867	0.000312867	6.41e-14	2.13e-07	1.12e-32
	Zotu411	6.51863	1.41164	0.00141164	105.279	66.0862	0.0660862	1.64405	1.22606	0.00122606	6.4863	1.71974	0.00171974	102.091	71.4805	0.0714805	1.42003	0.784303	0.000784303	0.131843	0.0282577	0.0848871
	Zotu111	26.8969	6.62393	0.00662393	2419.26	2197.53	2.19753	1.74522	1.66806	0.00166806	27.4716	8.67397	0.00867397	2403.27	2272.22	2.27222	1.53295	1.05084	0.00105084	0.866273	0.180829	0.28976
	Zotu185	18.4542	3.36533	0.00336534	630.863	310.913	0.310913	1.14809	0.330371	0.000330371	19.6837	3.90399	0.00390399	698.922	361.064	0.361064	1.26808	0.395294	0.000395295	1.09e-11	3.01e-05	4.39e-25
	Zotu266	6.30173	1.21017	0.00121017	72.9134	33.1715	0.0331715	1.17762	0.455927	0.000455928	6.4549	1.28302	0.00128302	77.221	35.7607	0.0357607	1.22524	0.378102	0.000378102	0.00882099	0.0149751	1.82e-13
	Zotu260	13.7678	2.23215	0.00223215	327.766	124.723	0.124723	1.13449	0.338742	0.000338742	14.3544	2.67025	0.00267025	354.299	144.684	0.144684	1.19666	0.294224	0.000294225	2.04e-07	5.73e-05	1.96e-15
	Zotu112	49.4932	10.351	0.010351	5071.33	2890.97	2.89097	0.767757	0.405593	0.000405593	65.1175	14.8098	0.0148098	8450.71	4569.98	4.56998	1.24527	0.541141	0.000541141	1.31e-126	3.45e-74	4.35e-179
	Zotu88	127.489	36.3878	0.0363878	58947.6	50191.8	50.1918	1.72855	2.38952	0.00238952	143.477	47.9942	0.0479942	67546	56756.9	56.7569	1.8761	2.60865	0.00260865	9.41e-15	0.00038064	4.79e-24
	Zotu131	53.6503	8.19995	0.00819995	4936.2	1992.83	1.99283	1.27565	0.53234	0.00053234	52.4492	10.0648	0.0100648	4987.1	2112.09	2.11209	1.24346	0.384782	0.000384782	0.00274406	0.600764	0.0106558
	Zotu144	29.2695	4.99803	0.00499803	1553.58	673.348	0.673348	1.1706	0.647878	0.000647878	30.8309	6.22155	0.00622155	1752.95	814.271	0.814271	1.251	0.530789	0.000530789	5.13e-08	1.88e-07	6.57e-28
	Zotu133	91.3802	15.1199	0.01512	16344.5	7597.32	7.59732	1.29703	1.4157	0.0014157	94.2773	19.4571	0.0194571	17107.7	8030.14	8.03014	1.2991	0.887599	0.000887599	0.000459961	0.0268302	2.52e-10
	Zotu297	21.1613	9.66591	0.00966591	4178.09	5008.84	5.00884	5.81887	13.996	0.013996	23.5942	13.1967	0.0131967	4207.75	5396.21	5.39621	4.07791	8.44006	0.00844006	0.00714509	0.0103286	0.781331
	Zotu147	11.3139	3.18608	0.00318608	525.527	457.973	0.457973	2.08732	2.84137	0.00284137	12.2479	4.40984	0.00440984	539.51	474.316	0.474316	1.88922	4.03863	0.00403863	0.000105916	0.635132	0.000565745
	Zotu91	46.0912	7.26117	0.00726117	3377.79	1153.7	1.1537	0.931547	0.234254	0.000234254	51.8954	8.76632	0.00876632	4276.58	1484.54	1.48454	1.17691	0.276835	0.000276835	1.36e-51	1.35e-44	2.69e-128
	Zotu381	8.14207	1.65372	0.00165372	149.109	71.8345	0.0718345	1.19901	0.503396	0.000503396	9.03996	1.91835	0.00191835	159.088	73.4089	0.0734089	1.28138	0.510704	0.000510704	4.26e-26	0.00118468	3.73e-22
	Zotu163	27.6296	3.96665	0.00396665	1149.91	335.665	0.335665	0.966088	0.266956	0.000266957	31.1614	4.83349	0.00483349	1452.18	437.919	0.437919	1.21178	0.299428	0.000299428	4.59e-62	8.11e-58	1.47e-121
	Zotu555	2.70257	0.427862	0.000427862	11.5074	5.02522	0.00502522	1.08248	0.348317	0.000348317	2.78441	0.52307	0.00052307	13.2757	6.19543	0.00619543	1.2097	0.261562	0.000261562	0.00028447	3.36e-12	6.1e-53
	Zotu355	6.72595	1.28351	0.00128352	90.1658	45.4538	0.0454538	1.32153	0.83399	0.00083399	6.59152	1.56868	0.00156868	94.478	51.646	0.051646	1.25206	0.501909	0.000501909	0.0265649	0.21161	3.21e-08
	Zotu267	16.3085	3.22529	0.00322529	580.923	303.074	0.303074	1.36895	1.15872	0.00115872	17.3087	4.01718	0.00401718	608.582	329.344	0.329344	1.36609	1.28342	0.00128342	2.68e-09	0.109454	5.51e-08
	Zotu237	3.33022	0.587147	0.000587147	19.6475	7.4048	0.00740481	1.3161	0.412838	0.000412838	3.24239	0.616863	0.000616863	18.2981	7.35135	0.00735135	1.20187	0.298193	0.000298193	0.000292335	2.01e-05	9.55e-16
	Zotu362	7.62854	1.07283	0.00107283	86.9946	24.2804	0.0242804	1.12312	0.278602	0.000278603	7.6925	1.28884	0.00128884	93.8017	32.5684	0.0325684	1.1796	0.261086	0.000261086	0.3518	0.000103913	4.98e-13
	Zotu3	2317.93	367.537	0.367537	9055041	3198475	3198.47	0.960155	0.373263	0.000373263	2629.49	523.572	0.523572	12440578	5561816	5561.82	1.23945	0.382016	0.000382016	7.33e-44	1.46e-44	5.92e-100
	Zotu563	3.55199	0.818882	0.000818882	33.1473	23.2568	0.0232568	1.41387	1.24161	0.00124161	3.72741	1.0004	0.0010004	36.4339	24.6105	0.0246105	1.46357	1.04616	0.00104616	0.000130994	0.00294708	8.59e-24
	Zotu379	2.82445	0.435871	0.000435871	12.6886	3.97499	0.00397499	1.121	0.30767	0.00030767	2.90583	0.501086	0.000501086	13.5691	4.38151	0.00438151	1.17948	0.233872	0.000233872	0.000471323	3.04e-06	7.45e-17
	Zotu26	798.273	218.968	0.218968	1925222	1473919	1473.92	1.55839	4.35102	0.00435102	1084.77	314.197	0.314197	3223989	2165223	2165.22	2.42662	7.1326	0.0071326	1.56e-102	9.39e-48	1.52e-135
	Zotu439	5.53798	1.14407	0.00114407	66.1147	45.9109	0.0459109	1.36947	1.46198	0.00146198	5.78136	1.48249	0.00148249	76.6658	50.9261	0.0509261	1.49414	1.10299	0.00110299	0.000283448	1.07e-07	2.81e-28
	Zotu60	20.3576	3.57181	0.00357181	757.092	299.548	0.299548	1.08376	0.624724	0.000624724	22.0442	4.5924	0.0045924	921.728	410.513	0.410513	1.22137	0.526817	0.000526817	1.94e-18	1.49e-20	3.43e-62
	Zotu356	12.8098	2.74377	0.00274377	409.383	244.601	0.244601	1.42812	0.941945	0.000941945	13.5037	3.26801	0.00326801	402.131	249.59	0.24959	1.31888	0.63147	0.00063147	8.59e-06	0.274414	0.559783
	Zotu361	6.67453	1.14925	0.00114925	81.687	38.1736	0.0381736	1.1971	0.438373	0.000438373	6.76349	1.38311	0.00138311	85.4214	41.5559	0.0415559	1.21101	0.3228	0.0003228	0.302359	0.0879702	4.91e-09
	Zotu201	14.9276	2.27969	0.00227969	348.474	112.107	0.112107	0.962355	0.410477	0.000410477	16.6849	2.9873	0.0029873	447.689	160.265	0.160265	1.18234	0.28763	0.00028763	8.48e-43	1.28e-49	1.54e-91
	Zotu10	724.502	119.236	0.119236	854838	338168	338.168	1.05539	0.478062	0.000478062	775.546	147.079	0.147079	1044553	442116	442.116	1.22564	0.38414	0.00038414	4.13e-15	4.87e-24	1.75e-70
	Zotu219	6.78585	1.36123	0.00136123	94.7905	44.5822	0.0445822	1.00332	0.446753	0.000446753	7.70092	1.70724	0.00170724	121.562	60.5378	0.0605378	1.22189	0.424731	0.000424731	3.03e-35	1.57e-23	3.56e-84
	Zotu23	320.283	48.3933	0.0483933	159172	49139.3	49.1394	1.24788	0.373277	0.000373277	315.309	51.8019	0.0518019	156218	49331.7	49.3317	1.21612	0.330443	0.000330443	0.0488779	0.412627	0.0197252
	Zotu213	12.7324	2.58729	0.00258729	340.861	168.489	0.168489	1.17844	0.407018	0.000407018	13.3439	2.85738	0.00285738	357.335	167.514	0.167514	1.24047	0.407729	0.000407729	2.24e-06	0.0130874	3.82e-11
	Zotu51	153.161	29.7698	0.0297698	51336.7	26322.7	26.3227	1.3297	0.832842	0.000832842	159.831	33.0446	0.0330446	49578.7	24330.7	24.3307	1.29507	0.92116	0.00092116	5e-06	0.257413	0.0866949
	Zotu7	1685.94	400.119	0.400119	7353820	6138380	6138.38	1.30954	0.596665	0.000596665	1730.41	445.036	0.445037	7446551	6280935	6280.94	1.29384	0.495042	0.000495042	0.0755454	0.857084	0.18792
	Zotu53	41.5802	7.15734	0.00715734	3072.83	1289.62	1.28962	1.09073	1.32664	0.00132664	45.8267	9.72	0.00972	3879.47	1860.51	1.86051	1.26372	1.23594	0.00123594	8.79e-25	1.5e-23	1.82e-70
	Zotu8	1341.94	215.734	0.215734	3270601	1279320	1279.32	1.11005	0.573656	0.000573656	1484.13	272.03	0.27203	3621767	1394991	1394.99	1.19615	0.397117	0.000397117	4.09e-35	6.52e-09	2.79e-32
	Zotu544	2.38179	0.325261	0.000325261	8.55801	2.30915	0.00230914	1.25227	0.34972	0.00034972	2.29756	0.378503	0.000378503	8.36412	2.8399	0.0028399	1.18148	0.258481	0.000258481	1.41e-07	0.0201036	0.00300788
	Zotu140	43.6788	8.28846	0.00828846	3914.31	1943.96	1.94396	1.17626	0.481524	0.000481524	47.5563	9.90564	0.00990564	4318.8	2232.55	2.23255	1.26406	0.431863	0.000431863	3.94e-19	0.000371116	1.46e-27
	Zotu564	2.91354	0.671866	0.000671866	19.0604	10.7983	0.0107983	0.994486	0.540685	0.000540685	3.43026	0.811957	0.000811957	24.346	12.7352	0.0127352	1.27494	0.648668	0.000648668	3.15e-47	2.87e-22	1.51e-88
	Zotu189	16.4606	2.48952	0.00248952	438.973	126.215	0.126215	0.868054	0.240272	0.000240272	20.1864	3.47652	0.00347652	606.481	189.89	0.18989	1.18616	0.300336	0.000300336	3.2e-127	3.38e-98	1.26e-159
	Zotu191	18.3783	4.18469	0.00418469	693.152	414.262	0.414262	0.493262	0.347324	0.000347324	30.8081	6.98095	0.00698095	1815.22	920.479	0.920479	1.28647	1.13298	0.00113298	1.55e-259	7.83e-206	5.49e-273
	Zotu472	5.87137	1.55861	0.00155861	109.436	83.7525	0.0837525	2.42061	2.82947	0.00282947	5.84084	2.03077	0.00203077	118.43	101.374	0.101374	1.78571	1.63323	0.00163323	0.228349	0.359544	1.11e-05
	Zotu176	32.8496	3.91548	0.00391548	1437.55	299.476	0.299476	1.19326	0.277571	0.000277571	31.8869	4.52595	0.00452595	1447.6	373.638	0.373638	1.18198	0.240989	0.000240989	1.29e-06	0.80048	0.410994
	Zotu170	14.1622	2.51878	0.00251878	363.655	155.783	0.155783	1.22773	0.418334	0.000418335	14.341	2.72624	0.00272624	359.666	161.399	0.161399	1.18928	0.350275	0.000350275	0.142042	0.369207	0.607678
	Zotu662	1.26556	0.196881	0.000196881	2.69579	0.797391	0.000797391	1.3308	0.27411	0.00027411	1.24411	0.197675	0.000197675	2.40028	0.717027	0.000717027	1.18413	0.228478	0.000228478	0.0151295	7.45e-18	1.59e-42
	Zotu445	6.83969	1.59119	0.00159119	126.532	81.0001	0.0810001	1.78208	1.6662	0.0016662	6.792	1.87491	0.00187491	116.682	76.152	0.076152	1.5238	1.51472	0.00151472	0.25469	0.0124124	0.000134833
	Zotu97	51.1287	12.226	0.012226	5604.89	3495.38	3.49538	0.88421	0.404363	0.000404363	61.3109	15.0802	0.0150802	8509.81	4822.44	4.82244	1.26909	0.474227	0.000474227	2.36e-55	2.19e-44	9.1e-121
	Zotu340	9.63277	1.78774	0.00178774	188.069	103.034	0.103034	1.15177	0.447001	0.000447001	10.4231	2.23967	0.00223967	210.831	113.02	0.11302	1.29556	0.779143	0.000779143	1.12e-15	5.95e-06	5.48e-35
	Zotu100	51.2824	10.4636	0.0104636	6157.91	3144.48	3.14448	1.21833	1.25398	0.00125398	59.0273	13.3951	0.0133951	6969.99	3475.81	3.47581	1.28475	0.832412	0.000832412	2.76e-38	2.64e-07	1.5e-33
	Zotu278	14.1117	3.28216	0.00328216	519.714	330.557	0.330557	1.71478	2.39258	0.00239258	15.0876	4.39042	0.00439042	606.34	394.151	0.394151	1.55602	1.4304	0.0014304	6.91e-07	6.44e-06	4.32e-37
	Zotu268	13.0888	3.50591	0.00350591	489.353	387.685	0.387685	1.20268	1.04361	0.00104361	15.4552	4.04773	0.00404773	569.222	421.456	0.421456	1.41404	0.933831	0.000933831	2.78e-39	1.13e-09	1.93e-57
	Zotu270	14.0687	3.02936	0.00302936	453.735	254.956	0.254956	1.56878	1.64292	0.00164292	14.0099	3.43829	0.00343829	440.043	275.847	0.275847	1.34897	0.846585	0.000846585	0.303704	0.0876967	0.736598
	Zotu54	63.808	11.231	0.011231	7922.65	3525.4	3.5254	1.25015	0.472999	0.000472999	65.0878	13.1767	0.0131767	8080.99	3636.23	3.63623	1.24612	0.372491	0.000372491	0.0218721	0.246294	3.92e-05
	Zotu354	5.91365	1.00865	0.00100865	68.4081	34.6849	0.0346849	1.32114	0.57521	0.00057521	5.88467	1.20596	0.00120596	65.7361	35.6916	0.0356916	1.23019	0.432364	0.000432364	0.28895	0.0181516	2.21e-08
	Zotu473	6.90686	1.22966	0.00122966	94.7394	46.4312	0.0464312	1.18545	0.653812	0.000653812	7.42073	1.54566	0.00154566	106.345	57.3243	0.0573243	1.23528	0.414818	0.000414818	1.81e-13	0.000351067	2.52e-26
	Zotu169	43.5536	18.7492	0.0187492	11826	15801.2	15.8012	1.48347	1.70773	0.00170773	52.7769	22.8371	0.0228371	13788.2	17286.6	17.2866	2.34606	4.21943	0.00421943	1.48e-24	7.09e-18	3.2e-42
	Zotu441	6.5893	1.5288	0.0015288	116.642	85.2257	0.0852257	1.3928	0.975865	0.000975865	6.71807	1.84306	0.00184306	122.504	92.2347	0.0922347	1.38763	0.951662	0.000951662	0.316849	0.171621	1.09e-06
	Zotu29	286.966	40.4002	0.0404002	126322	44277.8	44.2779	1.19329	0.364227	0.000364227	281.685	47.1056	0.0471056	128750	50948.5	50.9485	1.18473	0.273297	0.000273297	0.0036919	0.704377	0.0251967
	Zotu221	17.561	2.65385	0.00265385	498.184	161.208	0.161208	1.11041	1.08089	0.00108089	19.0782	3.1267	0.0031267	550.561	168.229	0.168229	1.20307	0.571432	0.000571432	4.71e-28	4.8e-13	1.37e-29
	Zotu125	32.793	7.11283	0.00711283	2481.2	1808.08	1.80808	1.29773	0.786748	0.000786748	33.4777	8.70492	0.00870492	2724.39	2015.03	2.01503	1.3279	0.630571	0.000630571	0.242248	0.0062911	2.93e-12
	Zotu275	6.92825	1.37982	0.00137982	104.081	54.8746	0.0548746	1.16812	0.583536	0.000583536	7.65892	1.67054	0.00167054	114.113	60.508	0.060508	1.2392	0.465303	0.000465303	1.8e-23	0.000349616	2.21e-20
	Zotu14	720.652	151.806	0.151806	1106878	557606	557.606	1.02021	0.348174	0.000348174	814.596	183.393	0.183393	1332514	684142	684.143	1.22842	0.440755	0.000440755	3.93e-31	1.29e-13	2.01e-80
	Zotu244	12.8143	2.40651	0.00240651	327.632	150.246	0.150246	1.23323	0.599286	0.000599286	13.2102	2.83631	0.00283631	342.511	170.55	0.17055	1.23301	0.425634	0.000425634	0.0116037	0.205723	3.19e-09
	Zotu62	85.0409	16.5911	0.0165911	15629.9	9292.34	9.29234	1.30669	0.781568	0.000781568	86.8735	20.4965	0.0204965	16183.3	9412.67	9.41267	1.33334	0.769661	0.000769661	0.0855332	0.116202	7.81e-06
	Zotu458	1.48989	0.265581	0.000265581	3.96652	1.62826	0.00162826	1.16828	0.501693	0.000501693	1.52789	0.308781	0.000308781	4.29571	2.02749	0.00202749	1.20469	0.338678	0.000338679	0.0382914	0.0104142	3.05e-15
	Zotu377	9.38578	2.42712	0.00242712	217.489	196.407	0.196407	0.650213	0.457855	0.000457855	13.4644	3.42588	0.00342588	399.64	281.197	0.281197	1.28116	0.666684	0.000666684	1.35e-155	1.84e-88	2.03e-236
	Zotu69	2.54492	0.356058	0.000356059	9.50547	2.49895	0.00249895	1.11449	0.229205	0.000229205	2.59513	0.412364	0.000412364	10.1628	3.02698	0.00302698	1.18127	0.237477	0.000237477	0.00973801	4.23e-06	1.23e-14
	Zotu210	16.5357	3.64446	0.00364446	564.48	293.53	0.29353	0.939068	0.355176	0.000355176	19.5239	4.52379	0.00452379	759.121	409.975	0.409975	1.20693	0.302885	0.000302885	6.75e-52	7.44e-28	3.05e-106
	Zotu165	9.25701	1.38573	0.00138573	135.686	41.5843	0.0415843	1.2271	0.310849	0.000310849	9.28741	1.4615	0.0014615	132.554	40.6934	0.0406934	1.1956	0.272049	0.000272049	0.501542	0.158107	0.0687528
	Zotu136	27.724	4.07351	0.00407351	1153.46	330.393	0.330393	1.23916	0.287088	0.000287088	26.7946	4.34554	0.00434554	1113.42	348.834	0.348834	1.18556	0.257807	0.000257807	3.41e-07	0.0015176	1.84e-05
	Zotu256	13.014	2.90737	0.00290737	353.783	206.737	0.206737	1.03453	0.486804	0.000486804	14.7484	3.54523	0.00354523	477.922	271.813	0.271813	1.29971	0.494929	0.000494929	5.48e-31	9.48e-26	3.97e-68
	Zotu418	4.17291	0.817675	0.000817675	38.321	21.4555	0.0214555	1.36696	0.874728	0.000874728	4.23187	1.07264	0.00107264	41.9002	25.9065	0.0259065	1.31551	0.610789	0.000610789	0.532847	0.0328758	5.14e-12
	Zotu560	1.97117	0.229431	0.000229431	5.19995	1.17958	0.00117958	1.02491	0.251586	0.000251586	2.05993	0.297001	0.000297001	6.03687	1.57685	0.00157685	1.17072	0.235825	0.000235825	3.13e-13	2.13e-35	5.89e-59
	Zotu179	8.54212	2.36319	0.00236319	211.541	184.28	0.18428	1.18806	1.05778	0.00105778	9.99334	2.86101	0.00286101	265.375	217.447	0.217447	1.42076	0.956531	0.000956531	1.21e-30	1.45e-15	4.43e-66
	Zotu422	8.89715	2.13362	0.00213363	241.228	192.88	0.19288	1.72454	1.43795	0.00143794	8.80305	2.58368	0.00258368	231.476	199.423	0.199423	1.42665	0.940879	0.000940879	0.0522392	0.00185012	0.391064
	Zotu93	37.8568	6.23833	0.00623833	2326.61	633.273	0.633273	1.10777	0.243331	0.000243331	40.9808	6.35267	0.00635267	2495.05	692.722	0.692722	1.184	0.237014	0.000237014	8.31e-26	2.85e-07	1.97e-18
	Zotu395	5.69453	1.10636	0.00110636	75.1219	53.7167	0.0537167	1.52086	1.16525	0.00116525	5.62627	1.49645	0.00149645	75.9081	55.1339	0.0551339	1.46754	0.899785	0.000899785	0.0153376	0.885194	0.983905
	Zotu74	75.5178	11.6476	0.0116476	9095.57	2725.74	2.72574	1.17946	0.355439	0.000355439	75.6031	12.693	0.012693	9263.42	2834.99	2.83499	1.18283	0.268258	0.000268258	0.85198	0.159343	0.00595913
	Zotu301	11.1241	1.73591	0.00173591	218.916	91.933	0.091933	1.22342	0.591084	0.000591084	11.4107	2.16733	0.00216733	228.88	98.1191	0.0981191	1.22934	0.371706	0.000371706	0.00596618	0.0265966	2.71e-11
	Zotu158	21.6606	5.23746	0.00523746	1324.77	951.208	0.951208	1.25476	1.21884	0.00121884	25.3653	7.0439	0.0070439	1657.29	1126.47	1.12647	1.41808	1.02521	0.00102521	8.69e-35	2.29e-10	4.39e-62
	Zotu316	2.82323	0.665925	0.000665925	18.8725	15.9285	0.0159285	0.899248	0.438348	0.000438348	3.39489	0.872021	0.000872021	26.94	20.6717	0.0206717	1.26075	0.664184	0.000664184	2.81e-55	8.71e-29	2.2e-114
	Zotu334	6.3666	1.03368	0.00103368	77.7984	34.0775	0.0340775	1.34319	0.625719	0.000625719	6.14649	1.36328	0.00136328	77.2594	38.1481	0.0381481	1.24753	0.418178	0.000418178	3.48e-06	0.326834	0.5182
	Zotu175	12.4559	2.57165	0.00257165	331.921	173.379	0.173379	1.19738	0.723092	0.000723092	13.2304	2.88189	0.00288189	367.391	203.218	0.203218	1.24467	0.589742	0.000589742	1.81e-09	0.00353698	2.85e-17
	Zotu208	18.4429	3.17365	0.00317365	621.455	242.245	0.242245	1.32928	0.91788	0.00091788	18.2407	3.82901	0.00382901	645.582	274.629	0.274629	1.2894	0.678966	0.000678966	0.188206	0.0402776	3.74e-09
	Zotu110	2.82405	0.432253	0.000432253	12.6532	3.52012	0.00352012	1.30444	0.470152	0.000470152	2.72316	0.443199	0.000443199	12.06	3.82935	0.00382935	1.20655	0.275333	0.000275333	2.17e-07	6.71e-05	1.1e-06
	Zotu224	11.7813	2.24817	0.00224817	279.524	123.417	0.123417	1.21759	0.580005	0.000580005	12.2138	2.58967	0.00258967	293.327	140.544	0.140544	1.23013	0.501695	0.000501695	0.000413981	0.129028	5.48e-06
	Zotu236	11.2978	2.34558	0.00234558	291.695	190.631	0.190631	1.36427	0.78215	0.00078215	11.2557	2.69955	0.00269955	293.428	198.121	0.198121	1.30527	0.644326	0.000644326	0.41051	0.888008	0.186341
	Zotu512	4.41418	0.608702	0.000608702	29.2449	7.71356	0.00771356	1.27184	0.254865	0.000254865	4.20362	0.659981	0.000659981	27.0891	7.79442	0.00779442	1.17063	0.244819	0.000244819	6.08e-13	1.6e-09	2.13e-30
	Zotu298	10.4677	1.64346	0.00164346	180.754	56.897	0.056897	0.86981	0.290436	0.000290436	12.7226	2.28387	0.00228387	256.373	89.1647	0.0891648	1.20336	0.289052	0.000289052	3.7e-113	1.38e-93	3e-159
	Zotu304	12.1556	2.1229	0.0021229	264.437	94.9467	0.0949467	1.2392	0.545923	0.000545923	12.7963	2.3346	0.0023346	274.335	101.371	0.101371	1.26083	0.487312	0.000487313	6.11e-10	0.0150586	2.48e-08
	Zotu511	2.73132	0.44495	0.00044495	13.1604	5.69383	0.00569383	1.25031	0.442956	0.000442956	2.68545	0.509769	0.000509769	13.057	5.74434	0.00574434	1.22705	0.407896	0.000407896	0.0199177	0.724428	0.948473
	Zotu232	15.7455	2.51061	0.00251061	387.196	126.665	0.126665	0.9655	0.304236	0.000304236	17.8145	2.82264	0.00282263	483.8	155.209	0.15521	1.19165	0.316469	0.000316469	4.59e-60	2.68e-51	3.93e-110
	Zotu280	13.0113	2.68265	0.00268265	402.221	237.397	0.237397	1.55939	1.38586	0.00138586	12.6915	3.16228	0.00316228	387.732	253.043	0.253043	1.34564	0.820761	0.000820761	0.00215001	0.00738575	0.0218543
	Zotu387	3.56112	0.596656	0.000596656	22.1785	8.10703	0.00810703	0.967371	0.417295	0.000417296	4.06908	0.779641	0.000779642	29.1957	10.8795	0.0108795	1.23476	0.419646	0.000419646	8.71e-55	2.43e-54	2.8e-118
	Zotu307	9.0567	1.35377	0.00135377	136.119	49.014	0.049014	1.15452	0.436509	0.000436509	9.20146	1.72797	0.00172797	149.344	55.4941	0.0554941	1.2367	0.394216	0.000394216	0.0266443	4.72e-09	1.99e-17
	Zotu309	2.76868	0.523455	0.000523455	14.445	6.46661	0.00646661	1.2327	0.382519	0.000382519	2.85472	0.558389	0.000558389	14.6615	6.44121	0.00644122	1.25301	0.403404	0.000403404	0.00114102	0.378025	0.0121943
	Zotu289	8.49989	1.69154	0.00169154	137.743	60.2406	0.0602406	0.77272	0.468903	0.000468903	11.3619	2.49727	0.00249727	238.72	108.344	0.108344	1.25116	0.50427	0.000504271	1.02e-145	2.58e-112	1.14e-173
	Zotu250	7.66685	1.35364	0.00135364	108.491	61.3406	0.0613406	1.33082	0.649094	0.000649094	7.41883	1.66673	0.00166672	111.99	65.05	0.06505	1.32137	0.551642	0.000551642	0.000190812	0.524235	0.00110879
	Zotu251	1.91099	0.270863	0.000270863	5.67242	1.75013	0.00175013	1.05075	0.237741	0.000237741	2.03583	0.340499	0.000340499	6.49174	2.17726	0.00217726	1.19785	0.304886	0.000304886	8.71e-18	7.22e-18	2.87e-51
	Zotu279	4.44738	0.916313	0.000916313	45.1545	27.4779	0.0274779	1.3092	0.48384	0.00048384	4.48967	1.06047	0.00106047	43.3149	26.2979	0.0262979	1.24865	0.448848	0.000448848	0.587575	0.143732	4.37e-07
	Zotu345	4.56036	0.835863	0.000835863	38.53	14.3307	0.0143307	1.06441	0.375433	0.000375433	5.00827	0.952981	0.000952981	43.5759	15.675	0.015675	1.18714	0.313329	0.00031333	4.78e-28	8.16e-14	4.67e-41
	Zotu1	6767.99	1161.59	1.16159	78017594	25046179	25046.2	1.14505	0.277415	0.000277415	7134.78	1277.25	1.27725	82455414	28328218	28328.2	1.20027	0.265831	0.000265831	1.13e-09	0.00484851	2.72e-09
	Zotu36	69.5652	11.5391	0.0115391	7876.73	2585.92	2.58592	0.997754	0.245206	0.000245206	75.3016	13.2235	0.0132235	9389.12	3100.67	3.10067	1.18188	0.270979	0.000270979	2.05e-23	3.44e-30	1.88e-80
	Zotu265	5.73376	1.22424	0.00122424	84.8747	70.8342	0.0708342	1.42615	0.864121	0.000864121	5.64699	1.49266	0.00149266	80.5036	68.0713	0.0680713	1.34672	0.885541	0.000885541	0.00758279	0.00129126	3.29e-16
	Zotu459	3.25377	0.584938	0.000584938	18.1423	8.15346	0.00815346	0.984428	0.318795	0.000318795	3.64957	0.670469	0.000670469	22.5014	9.93511	0.00993511	1.20836	0.33938	0.00033938	2.84e-42	3.01e-24	2.18e-83
	Zotu403	4.17164	0.81077	0.00081077	31.923	15.4366	0.0154366	1.11386	0.252746	0.000252746	4.40147	0.85659	0.00085659	34.6014	17.9249	0.0179249	1.18832	0.24273	0.00024273	9.81e-09	0.00124869	1.06e-18
	Zotu492	2.88825	0.478838	0.000478838	14.1069	4.30727	0.00430727	1.06147	0.290241	0.000290241	3.15955	0.56357	0.00056357	15.7424	5.24709	0.00524709	1.16904	0.266501	0.000266501	2.21e-27	5.47e-11	4.12e-35
	Zotu487	2.93615	0.552333	0.000552333	15.7598	6.11339	0.00611339	1.01286	0.338333	0.000338333	3.25889	0.625739	0.000625739	18.6442	6.8642	0.0068642	1.19108	0.331359	0.000331359	1.34e-32	2.39e-22	1.5e-69
	Zotu6	1130.02	211.229	0.211229	2539367	1121658	1121.66	1.34577	0.602506	0.000602506	1125.8	233.492	0.233492	2390106	1148480	1148.48	1.21887	0.422149	0.000422149	0.476833	0.00084753	1.81e-08
	Zotu615	2.2852	0.414159	0.000414159	9.7149	3.91005	0.00391005	1.05163	0.331045	0.000331045	2.49109	0.509372	0.000509372	11.3705	4.72924	0.00472924	1.22296	0.38689	0.00038689	1.39e-19	2.04e-14	1.69e-52
	Zotu471	4.43981	0.881225	0.000881225	41.3495	22.3542	0.0223541	1.53415	0.912228	0.000912228	4.21024	0.984196	0.000984196	38.1754	23.3181	0.0233181	1.29727	0.514838	0.000514838	7.64e-10	3.63e-06	5.07e-09
	Zotu143	17.3025	3.95162	0.00395162	764.914	484.375	0.484374	1.23836	0.689159	0.000689159	18.9604	4.86644	0.00486644	846.037	567.217	0.567217	1.27384	0.504893	0.000504893	8.52e-13	0.0125022	2.06e-22
	Zotu108	14.7253	2.73638	0.00273638	372.487	173.202	0.173202	0.886175	0.430673	0.000430673	16.9608	3.46376	0.00346377	538.526	240.258	0.240258	1.22891	0.473314	0.000473314	1.37114e-51	1.5003e-61	5.07183e-131
	Zotu382	7.45304	1.51615	0.00151615	116.847	57.6501	0.0576501	1.12671	0.608875	0.000608875	8.22608	1.8861	0.0018861	138.288	67.4273	0.0674273	1.27442	0.561326	0.000561326	2.98145e-22	1.19139e-13	4.85955e-49
B2	Bacteroidota	7.10603	1.15997	0.00115997	79.502	21.6608	0.0216608	1.19407	0.281482	0.000281482	7.27808	1.17582	0.00117581	79.9601	22.3724	0.0223724	1.19773	0.262928	0.000262928	0.00588352	0.838885	0.103298
	Firmicutes	6.32022	0.98916	0.00098916	60.5698	14.8404	0.0148404	1.15558	0.298056	0.000298056	6.69075	1.02968	0.00102968	63.1139	16.1266	0.0161265	1.19983	0.314057	0.000314057	7.04229e-16	0.000321351	2.10109e-08
	Actinobacteriota	2.43023	0.40945	0.000409451	9.30062	2.72112	0.00272112	1.29666	0.33894	0.00033894	2.37718	0.392252	0.000392252	8.65082	2.62314	0.00262314	1.19561	0.260258	0.000260258	0.00627633	8.88608e-08	7.24809e-17
	Proteobacteria	0.691704	0.158496	0.000158495	1.00017	0.738054	0.000738054	0.939264	0.48846	0.00048846	0.825234	0.194399	0.000194399	1.37635	0.941454	0.000941454	1.27295	0.431315	0.000431315	1.11756e-55	1.40651e-40	7.76719e-124
	Lachnospiraceae	3.43223	0.52818	0.00052818	18.1511	5.76313	0.00576313	1.23615	0.362497	0.000362497	3.35072	0.593948	0.000593949	18.0891	6.86329	0.00686329	1.1989	0.284986	0.000284986	0.0003374	0.112999	0.360804
	Oscillospiraceae	0.377533	0.0680549	6.80549e-05	0.252409	0.115436	0.000115436	1.32073	0.444263	0.000444263	0.361263	0.0766923	7.66923e-05	0.248622	0.126827	0.000126827	1.25096	0.364039	0.000364039	1.07843e-07	0.102937	0.0369182
	Prevotellaceae	5.13512	0.860657	0.000860657	42.1965	12.0135	0.0120135	0.976632	0.287041	0.000287041	5.80566	1.04404	0.00104404	53.3011	16.9112	0.0169112	1.21299	0.305307	0.000305307	1.93881e-50	9.34867e-56	2.47632e-85
	Ruminococcaceae	0.327806	0.0539935	5.39935e-05	0.170025	0.0541795	5.41795e-05	0.812162	0.301565	0.000301565	0.398076	0.0795315	7.95315e-05	0.259961	0.0999601	9.99601e-05	1.1973	0.3562	0.0003562	4.83965e-93	6.6396e-109	3.51271e-172
	Atopobiaceae	1.6748	0.352867	0.000352867	5.34442	2.40531	0.00240531	1.04455	0.69365	0.00069365	1.98797	0.429164	0.000429164	6.99608	3.19447	0.00319447	1.31062	0.67669	0.00067669	5.34296e-62	2.57079e-33	2.17508e-99
	Erysipelatoclostridiaceae	5.19394	0.793812	0.000793812	39.901	10.8764	0.0108764	1.15547	0.292104	0.000292104	5.33569	0.850869	0.000850869	41.3627	11.6557	0.0116557	1.19398	0.276783	0.000276783	3.9257e-05	0.00327657	5.02861e-07
	Eggerthellaceae	0.954723	0.19078	0.00019078	1.74746	0.805986	0.000805986	0.917398	0.627706	0.000627706	1.18931	0.263811	0.000263811	2.55948	1.17611	0.00117611	1.28916	0.736168	0.000736168	4.37184e-93	2.25786e-59	1.95873e-130
	Muribaculaceae	1.89861	0.298296	0.000298296	5.71479	2.08206	0.00208206	1.03258	0.269756	0.000269756	2.03206	0.377938	0.000377938	6.8452	2.71441	0.00271441	1.21535	0.298799	0.000298799	2.25223e-17	1.5085e-21	1.19857e-75
	Rikenellaceae	2.9765	0.459957	0.000459957	13.8365	4.59363	0.00459363	0.908733	0.347614	0.000347613	3.50264	0.600027	0.000600027	19.0968	6.36739	0.00636739	1.23745	0.395308	0.000395308	9.91439e-89	2.21988e-82	2.25907e-147
	Acholeplasmataceae	7.06392	1.09098	0.00109098	77.1348	21.8953	0.0218953	1.10919	0.346098	0.000346098	7.38183	1.20684	0.00120684	83.0691	26.3925	0.0263925	1.16497	0.245785	0.000245785	4.76592e-09	9.06079e-06	6.09038e-18
	Zotu71	10.3571	2.70337	0.00270337	371.977	269.159	0.269159	3.59485	6.98172	0.00698172	11.0136	3.89431	0.00389431	399.879	292.101	0.292101	3.53697	9.24537	0.00924537	0.000178364	0.0706971	2.53e-17
	Zotu425	5.37692	1.17301	0.00117301	68.2195	37.0141	0.0370141	1.20649	0.694587	0.000694587	6.08125	1.56475	0.00156475	80.4978	44.3816	0.0443816	1.38543	0.796668	0.000796668	1.29e-26	3.04e-10	2.44e-37
	Zotu455	5.61806	1.10281	0.00110281	60.8569	32.5772	0.0325772	1.22419	0.538723	0.000538723	5.87229	1.27522	0.00127522	65.9779	38.7046	0.0387046	1.26636	0.382404	0.000382404	5.47e-05	0.0259066	5.57e-17
	Zotu156	20.4114	3.30227	0.00330227	706.13	306.154	0.306154	1.34478	0.372425	0.000372425	19.5703	3.50437	0.00350437	645.413	284.475	0.284475	1.21938	0.301031	0.000301031	2.72e-08	4.49e-06	1.11e-25
	Zotu169	57.9283	21.2188	0.0212188	20792.7	25511.4	25.5114	5.19657	9.30424	0.00930424	60.2922	31.3832	0.0313832	21552.4	26850.5	26.8505	4.13152	8.03865	0.00803865	0.360397	0.276972	0.00886313
	Zotu240	15.4773	5.02344	0.00502344	991.253	1049.54	1.04954	1.33067	1.30947	0.00130947	19.1498	6.57866	0.00657866	1195.44	1202.33	1.20233	1.69354	2.4485	0.0024485	2.99e-39	3.5e-15	9.67e-47
	Zotu395	6.39288	1.0485	0.0010485	74.1535	30.06	0.0300599	1.518	1.81984	0.00181985	6.28579	1.37692	0.00137692	72.9738	32.2353	0.0322353	1.36597	0.938769	0.000938769	0.0237505	0.375308	0.267137
	Zotu70	47.3669	8.8806	0.0088806	4547.52	2388.55	2.38855	1.54761	1.22676	0.00122676	44.818	10.2822	0.0102822	4186.34	2347.34	2.34734	1.3384	0.909319	0.000909319	2.66e-10	0.000119893	3.19e-19
	Zotu247	8.57514	1.47149	0.00147149	129.885	50.7359	0.0507359	1.2327	0.408381	0.000408381	8.81448	1.60942	0.00160942	127.116	45.9314	0.0459314	1.20958	0.347126	0.000347126	0.00140435	0.596836	0.386716
	Zotu301	4.57242	0.71722	0.00071722	33.7517	9.66713	0.00966713	1.35258	0.371054	0.000371054	4.4048	0.756559	0.000756559	30.6864	9.6287	0.0096287	1.21596	0.295198	0.000295198	1.25e-07	2.29e-13	7.68e-32
	Zotu297	4.73339	2.3674	0.0023674	204.925	262.336	0.262335	8.5437	15.814	0.015814	4.93998	3.04314	0.00304314	192.715	273.948	0.273948	4.416	6.63706	0.00663706	0.522521	2.97e-09	2.74e-05
	Zotu398	12.8882	4.90392	0.00490392	707.064	843.201	0.843201	1.19674	0.52678	0.00052678	14.7286	5.53503	0.00553502	804.02	897.201	0.897201	1.70511	1.47159	0.00147159	6.94e-19	5.18e-15	6.22e-49
	Zotu544	4.1867	0.817654	0.000817654	34.9937	14.2462	0.0142462	1.24447	1.12116	0.00112116	4.63512	1.0602	0.0010602	41.3344	18.841	0.018841	1.33007	0.732162	0.000732162	7.64e-24	2.8e-15	8.53e-51
	Zotu471	6.41458	1.14309	0.0011431	72.8226	29.3546	0.0293546	1.28744	0.663065	0.000663065	6.52204	1.2905	0.0012905	74.1471	33.151	0.033151	1.26009	0.508315	0.000508315	0.0826154	0.934916	0.0156445
	Zotu74	70.0378	11.3993	0.0113993	7852.86	2859.57	2.85957	1.15051	0.400518	0.000400519	73.2666	13.6283	0.0136283	8858.08	3463.99	3.46399	1.27151	0.424069	0.000424069	3.77e-08	1.89e-10	5.57e-35
	Zotu50	103.01	14.3626	0.0143626	15044.4	3839.61	3.83961	1.2508	0.3115	0.0003115	98.3098	15.3575	0.0153575	14587.5	4284.54	4.28454	1.18836	0.233279	0.000233279	9.1e-12	0.00473516	0.000858934
	Zotu186	11.7776	2.69281	0.00269281	348.886	194.095	0.194095	1.10295	0.733972	0.000733972	14.4275	3.36393	0.00336393	428.974	241.244	0.241244	1.3113	0.675444	0.000675444	1.86e-70	2.17e-13	9.44e-76
	Zotu29	444.371	97.3371	0.0973371	464752	282461	282.461	1.90236	1.63416	0.00163416	414.873	120.299	0.120299	442532	317642	317.642	1.43335	0.796311	0.000796311	2.5e-11	0.00069797	0.0173631
	Zotu44	141.7	33.0003	0.0330003	52276.8	37578.1	37.5781	1.32703	1.12601	0.00112601	155.293	40.1424	0.0401424	53888.7	36420	36.42	1.34165	0.780546	0.000780546	2.78e-13	0.0707092	4.81e-07
	Zotu379	6.15563	1.36176	0.00136176	88.092	59.5374	0.0595374	1.17574	0.846072	0.000846072	7.03887	1.81118	0.00181118	110.175	69.6718	0.0696718	1.45787	1.06839	0.00106839	3.75e-29	7.09e-17	8.35e-85
	Zotu207	18.8502	5.22455	0.00522455	1093.71	923.477	0.923477	1.29783	1.41826	0.00141826	22.3633	7.12481	0.00712481	1360.31	1141.24	1.14124	1.49934	1.26392	0.00126392	8.45e-27	4.91e-10	2.35e-61
	Zotu488	5.36259	1.1816	0.0011816	60.5889	33.6925	0.0336925	1.05917	0.701484	0.000701485	6.25855	1.5244	0.0015244	79.2406	46.2413	0.0462413	1.30222	0.737584	0.000737584	1.26e-40	1.22e-19	1.17e-81
	Zotu9	1895.06	346.603	0.346603	6367844	2389455	2389.45	0.796254	0.289644	0.000289644	2451.39	487.137	0.487136	9561489	3497574	3497.57	1.19081	0.351104	0.000351104	8.83e-141	5.07e-99	8.58e-179
	Zotu296	13.3174	2.97074	0.00297074	371.929	225.256	0.225255	0.97211	0.71728	0.000717281	16.2082	4.04301	0.00404301	559.14	305.503	0.305503	1.4193	1.02217	0.00102217	2.18e-67	1.42e-52	8.71e-135
	Zotu191	26.7752	7.70285	0.00770285	2279.99	1458.22	1.45822	0.940782	1.24184	0.00124184	39.3661	11.545	0.011545	3716.76	2165.42	2.16542	1.54364	2.10604	0.00210604	1.51e-135	4.23e-55	5.52e-160
	Zotu485	2.99205	0.67174	0.00067174	21.0792	13.7003	0.0137003	0.901598	0.502143	0.000502143	3.65918	0.932429	0.000932429	30.1565	17.7358	0.0177358	1.29224	0.711762	0.000711762	1.6e-61	3.01e-33	2.15e-131
	Zotu362	5.60185	0.949906	0.000949906	50.8472	16.6875	0.0166875	1.33695	0.491706	0.000491706	5.41546	1.03092	0.00103092	49.2621	18.2374	0.0182374	1.25232	0.314716	0.000314716	2.49e-05	0.018465	0.00827976
	Zotu51	266.663	65.3722	0.0653722	204943	153597	153.597	1.38973	1.53141	0.00153141	293.077	82.1895	0.0821895	216833	140633	140.633	1.58838	1.77283	0.00177283	7.8e-14	0.00161462	1.55e-17
	Zotu208	22.867	6.23048	0.00623048	1461.21	1210.58	1.21058	1.30168	1.23645	0.00123645	26.1283	7.90377	0.00790377	1791	1411.53	1.41153	1.55469	1.40536	0.00140536	1.27e-20	1.24e-07	4.03e-46
	Zotu366	3.89854	0.679315	0.000679316	26.9774	13.9016	0.0139016	0.988042	0.363711	0.000363711	4.60187	0.889675	0.000889675	34.3178	15.7941	0.0157941	1.2612	0.376341	0.000376341	9.28e-74	3.15e-36	1.1e-107
	Zotu563	2.30744	0.341222	0.000341222	8.31111	2.31219	0.00231219	1.34395	0.458699	0.000458699	2.20689	0.359609	0.000359609	7.53122	2.18479	0.00218479	1.21005	0.369427	0.000369427	2.57e-10	1.06e-13	8.38e-34
	Zotu7	1768.73	299.086	0.299086	5627057	2415810	2415.81	1.27352	0.571538	0.000571538	1790.96	382.046	0.382046	5887568	2862566	2862.57	1.26108	0.396456	0.000396456	0.353123	0.240257	0.000259219
	Zotu131	19.382	3.67084	0.00367084	713.767	373.676	0.373676	1.21224	0.462548	0.000462548	19.9171	4.35047	0.00435047	767.519	423.369	0.423369	1.26811	0.411163	0.000411163	0.0281687	0.0233744	3.27e-12
	Zotu317	4.07733	0.743404	0.000743404	28.5037	10.0012	0.0100012	1.27518	0.34805	0.00034805	3.94325	0.786159	0.000786159	27.3552	10.2008	0.0102008	1.20751	0.266645	0.000266645	8.7e-05	0.00764423	1.11e-06
	Zotu257	7.78911	1.43817	0.00143817	107.552	43.6902	0.0436902	0.792029	0.271263	0.000271264	9.95009	1.9349	0.0019349	162.235	61.7069	0.0617069	1.1999	0.40268	0.00040268	2.85e-134	7.33e-96	3.87e-186
	Zotu486	5.2972	1.10909	0.0011091	67.4348	49.6618	0.0496618	1.4359	0.864376	0.000864376	5.42711	1.42534	0.00142534	68.3767	54.6466	0.0546466	1.40706	1.29608	0.00129608	0.43954	0.156584	0.203017
	Zotu564	2.97642	0.449883	0.000449883	13.6737	4.52676	0.00452676	1.03954	0.295708	0.000295708	3.18638	0.556611	0.000556611	15.9257	5.58268	0.00558268	1.19859	0.31479	0.00031479	1.98e-18	9.62e-19	3.52e-50
	Zotu342	7.34903	1.4679	0.0014679	107.641	50.6462	0.0506462	1.01319	0.513377	0.000513377	8.51696	1.94042	0.00194042	137.838	72.7551	0.0727551	1.22541	0.488946	0.000488946	5.06e-46	5.43e-19	7.98e-67
	Zotu381	7.52854	1.46728	0.00146728	120.742	75.6849	0.0756849	1.23621	0.599678	0.000599678	7.91793	1.78641	0.00178641	121.851	68.389	0.068389	1.28719	0.628149	0.000628149	2.32e-06	0.0613885	0.000661425
	Zotu12	681.451	137.228	0.137228	944474	478538	478.538	1.49875	0.6988	0.0006988	636.528	150.408	0.150408	848514	501261	501.261	1.25156	0.378537	0.000378537	8.68e-14	2.57e-08	3.43e-28
	Zotu24	532.481	107.513	0.107513	543111	226438	226.438	1.26842	0.823011	0.000823011	548.927	126.219	0.126219	596212	267470	267.469	1.30905	0.628571	0.000628571	0.00937668	7.23e-06	2.03e-22
	Zotu492	5.71586	1.22623	0.00122623	68.8972	44.7783	0.0447783	1.24743	0.642367	0.000642367	6.00753	1.45437	0.00145437	75.7865	52.915	0.052915	1.31556	0.674272	0.000674272	3.07e-05	0.0178393	1.33e-14
	Zotu662	1.26086	0.195061	0.000195061	2.45854	0.765345	0.000765345	1.16192	0.271999	0.000271999	1.27752	0.219492	0.000219492	2.54872	0.807298	0.000807298	1.19532	0.247928	0.000247928	0.0735421	0.00997232	9.09e-08
	Zotu415	4.92933	0.98767	0.00098767	48.338	26.5367	0.0265367	1.3849	0.495985	0.000495985	4.76964	1.12753	0.00112753	45.6788	26.0983	0.0260983	1.30383	0.571589	0.000571589	7.42e-05	0.00367095	1.83e-14
	Zotu262	20.6675	4.60358	0.00460358	1288.72	997.816	0.997816	2.38976	3.61157	0.00361157	19.9695	6.48072	0.00648072	1211.7	1022.01	1.02201	1.8732	2.12112	0.00212112	6.07e-05	0.00169254	1.07e-12
	Zotu97	32.5764	6.02424	0.00602424	1935.13	813.56	0.81356	0.681939	0.284934	0.000284934	47.1536	9.52452	0.00952452	3480.76	1429.21	1.42921	1.20358	0.404637	0.000404637	1.19e-215	1.44e-146	3.15e-229
	Zotu56	36.1577	6.94536	0.00694536	2495.01	1171.89	1.17189	1.24057	0.363469	0.000363469	36.4105	7.74146	0.00774146	2464.56	1187.4	1.1874	1.21839	0.356913	0.000356913	0.553804	0.51835	0.0443982
	Zotu470	3.8934	0.8014	0.0008014	33.0204	17.2806	0.0172806	1.10428	0.460234	0.000460234	4.59045	1.0278	0.0010278	37.9205	19.3197	0.0193197	1.26186	0.467575	0.000467575	9.74e-55	7.12e-09	3.52e-37
	Zotu232	26.9948	6.34931	0.00634931	1852.27	1530.44	1.53044	1.45439	1.42471	0.00142471	27.9656	8.1201	0.0081201	2028.51	1753.66	1.75366	1.50179	1.30308	0.00130308	0.0893189	0.00886715	8.54e-10
	Zotu387	4.47005	0.848359	0.000848359	35.4983	18.0892	0.0180892	0.785748	0.491915	0.000491915	5.5199	1.30785	0.00130785	61.0925	31.1517	0.0311517	1.26279	0.64752	0.00064752	1.8e-80	8.56e-89	2.1e-165
	Zotu215	12.6258	2.22032	0.00222032	289.109	133.216	0.133216	1.28335	0.468489	0.000468489	12.499	2.67655	0.00267655	287.173	143.355	0.143355	1.2517	0.438003	0.000438003	0.174061	0.407259	0.0190979
	Zotu23	505.063	93.3339	0.0933339	483727	211125	211.125	1.41993	1.09995	0.00109995	497.048	108.806	0.108806	479118	234139	234.139	1.30061	0.660886	0.000660886	0.052136	0.304031	0.390551
	Zotu136	27.7767	4.77295	0.00477295	1338.68	514.269	0.514269	1.20731	0.454435	0.000454435	28.8015	5.55952	0.00555952	1411.42	580.929	0.580929	1.26004	0.485779	0.000485779	5.93e-05	0.0213903	2.68e-10
	Zotu58	200.528	60.4968	0.0604968	131550	112575	112.575	1.46897	1.91317	0.00191317	238.455	79.2495	0.0792495	165771	131944	131.944	1.85953	2.95483	0.00295483	2.49e-28	2.96e-10	1.01e-52
	Zotu261	12.3793	3.21717	0.00321717	384.638	278.636	0.278636	1.0252	0.581061	0.000581061	14.7884	3.85156	0.00385156	499.069	332.744	0.332744	1.3247	0.621778	0.000621778	2.61e-46	2.14e-17	4.05e-97
	Zotu34	143.05	31.7265	0.0317265	42757.6	29487.1	29.4871	0.668421	0.44278	0.00044278	200.288	45.684	0.045684	73819.1	41473.7	41.4737	1.22474	0.486159	0.000486159	8.24e-163	1.01e-82	7.49e-250
	Zotu22	21.1111	4.60921	0.00460921	986.122	480.022	0.480022	2.19249	12.8764	0.0128764	25.6727	6.45269	0.00645269	1336.05	637.226	0.637227	2.09242	8.017	0.008017	6.13e-63	1.5e-37	5.62e-125
	Zotu17	5.1853	1.07811	0.00107811	54.6638	22.5213	0.0225213	1.11181	0.815488	0.000815488	5.93753	1.32045	0.00132045	66.0189	28.642	0.0286419	1.28306	0.618726	0.000618726	5.17e-39	5.94e-20	2.56e-71
	Zotu59	194.767	28.9688	0.0289688	62933.2	21375.7	21.3757	1.05491	0.298183	0.000298183	219.01	38.627	0.038627	70805.5	23995.1	23.9951	1.18595	0.323527	0.000323527	7.73e-48	2.67e-13	6.77e-35
	Zotu184	10.7359	1.72292	0.00172292	176.001	60.0284	0.0600284	1.13908	0.34277	0.00034277	10.8939	1.88617	0.00188617	191.743	68.7595	0.0687595	1.22279	0.330098	0.000330098	0.048014	2.91e-07	6.43e-22
	Zotu5	79.7918	17.7359	0.0177359	15036.7	7971.15	7.97115	5.16237	27.6798	0.0276798	95.4787	24.9014	0.0249014	19992.6	10286	10.286	5.8268	41.019	0.041019	8.21e-53	1.32e-29	1.73e-106
	Zotu305	9.87163	1.6848	0.0016848	182.18	85.5577	0.0855578	1.27953	0.519736	0.000519736	9.96018	2.13583	0.00213583	185.187	89.0724	0.0890724	1.26478	0.462751	0.000462751	0.55256	0.379409	0.0103841
	Zotu224	16.7461	2.96816	0.00296816	506.748	201.364	0.201365	1.02654	0.4883	0.0004883	19.3175	3.84489	0.00384489	629.826	262.872	0.262872	1.23143	0.464627	0.000464627	8.14e-54	8.06e-27	6.52e-73
	Zotu2	2554.22	367.168	0.367169	9853983	2965093	2965.09	1.2002	0.391171	0.000391171	2588.56	440.414	0.440414	10211863	3346583	3346.58	1.2223	0.357546	0.000357546	0.0639557	0.0251312	1.39e-07
	Zotu462	4.68654	0.987509	0.000987509	45.9346	23.048	0.023048	0.969124	0.882435	0.000882435	5.95259	1.28172	0.00128172	62.4709	28.9291	0.0289291	1.25914	0.749234	0.000749234	8.4e-105	1.01e-37	1.62e-96
	Zotu16	381.055	71.9406	0.0719406	267576	106672	106.672	1.49102	2.13525	0.00213525	392.974	80.2304	0.0802304	269405	118792	118.792	1.36073	1.73896	0.00173896	0.00118179	0.847671	0.0008386
	Zotu19	903.859	188.203	0.188203	1746479	889339	889.339	1.04325	0.617208	0.000617208	1095.74	235.936	0.235936	2166390	1045762	1045.76	1.30075	0.670771	0.000670772	6.99e-73	7.64e-21	5.95e-88
	Zotu521	2.29852	0.599352	0.000599352	14.7679	12.6161	0.0126161	1.28348	0.858451	0.000858451	2.54181	0.727164	0.000727164	16.75	14.068	0.014068	1.40372	0.768075	0.000768075	1.32e-13	1.38e-05	6.12e-34
	Zotu268	10.0585	1.88543	0.00188543	204.771	92.0313	0.0920313	1.29243	0.596375	0.000596375	10.153	2.26776	0.00226777	203.363	95.1484	0.0951484	1.25565	0.50668	0.00050668	0.651395	0.608328	0.732806
	Zotu52	110.714	18.9754	0.0189754	20843.2	8796.85	8.79685	0.750938	0.499362	0.000499362	151.367	29.0879	0.0290879	35701.4	15380.6	15.3806	1.24717	0.713933	0.000713933	2.48e-194	1.74e-126	3.66e-205
	Zotu77	48.8174	8.53605	0.00853605	3838.7	1273.68	1.27368	0.906541	0.340672	0.000340672	58.3079	10.8658	0.0108658	5152.23	1767.05	1.76704	1.19704	0.366561	0.000366561	2.2e-87	5.95e-69	1.71e-128
	Zotu105	16.4584	2.67396	0.00267396	469.78	196.708	0.196709	1.28201	0.351071	0.000351071	15.8911	2.99724	0.00299724	443.152	182.739	0.182739	1.21339	0.339377	0.000339378	3.8e-06	0.00607563	2.34e-12
	Zotu6	1846.95	396.741	0.396741	8010280	4911691	4911.69	1.2981	0.868252	0.000868252	2025.24	522.442	0.522442	9025453	5786518	5786.52	1.40034	0.907447	0.000907447	5.03e-13	0.00177112	1.4e-23
	Zotu501	3.64033	0.929008	0.000929008	35.7968	32.1474	0.0321474	1.20146	0.800813	0.000800813	4.09424	1.21183	0.00121183	45.2028	38.0151	0.0380151	1.51785	1.05694	0.00105694	1.06e-16	1.66e-13	1.79e-54
	Zotu14	889.838	182.627	0.182627	1651590	860894	860.894	1.25183	0.659075	0.000659075	929.707	219.711	0.219711	1865386	996101	996.101	1.35417	0.621634	0.000621634	2.59e-05	3.13e-06	4.27e-33
	Zotu33	9.12621	1.39681	0.00139681	140.415	52.2811	0.0522811	1.19456	1.64844	0.00164844	10.1324	1.9763	0.0019763	171.811	63.3685	0.0633685	1.34842	1.18942	0.00118942	4.87e-37	8.51e-33	1.06e-79
	Zotu87	25.0881	6.37726	0.00637726	1607.08	1258.52	1.25852	1.1202	0.674813	0.000674813	29.553	8.21852	0.00821852	2147.82	1596.83	1.59683	1.44171	0.847898	0.000847898	9.27e-36	2.95e-17	7.94e-80
	Zotu499	2.7415	0.907863	0.000907863	28.4509	27.0761	0.0270761	0.675401	0.363928	0.000363929	4.24104	1.32317	0.00132318	47.9538	37.1884	0.0371884	1.32872	1.13022	0.00113022	8.8e-141	5.47e-51	1.9e-184
	Zotu111	65.1562	17.75	0.01775	17581.5	17467.3	17.4673	3.01009	6.35707	0.00635707	65.2108	27.1173	0.0271173	17823.5	18260.3	18.2603	2.42316	5.45407	0.00545407	0.0269369	0.0681652	0.982175
	Zotu21	454.13	80.3273	0.0803274	369080	152342	152.342	1.06806	0.490878	0.000490878	497.93	101.863	0.101863	418910	171578	171.578	1.19316	0.390169	0.000390169	2.52e-24	3.01e-11	8.75e-37
	Zotu315	7.18129	1.30349	0.00130349	103.976	53.9052	0.0539052	1.26926	0.588725	0.000588725	7.42308	1.60063	0.00160063	103.335	51.7961	0.0517961	1.24525	0.445122	0.000445122	0.000936346	0.780023	0.332753
	Zotu101	78.5124	18.2235	0.0182235	14745.2	8029.51	8.02951	1.97992	4.75198	0.00475198	87.1211	23.0099	0.0230099	17318.7	9741.55	9.74155	1.93776	4.3782	0.0043782	3.72e-19	1.35e-09	4.51e-35
	Zotu361	7.83589	2.07677	0.00207677	247.202	271.007	0.271008	3.07711	4.66109	0.00466109	7.54426	3.11394	0.00311394	246.864	280.081	0.280081	2.36208	3.18077	0.00318077	1.49e-07	0.0137027	0.75042
	Zotu286	6.98971	1.25165	0.00125165	83.7499	35.4333	0.0354333	0.649326	0.321155	0.000321155	9.70467	2.0194	0.0020194	158.259	66.5091	0.0665091	1.19823	0.432745	0.000432745	2.6e-185	8.71e-159	3.37e-239
	Zotu85	43.9817	7.8882	0.0078882	3443.72	1560.33	1.56032	0.882025	0.312613	0.000312613	54.3494	11.0155	0.0110155	4749.46	2024.47	2.02447	1.22572	0.539666	0.000539666	1.48e-105	1.28e-56	3.69e-148
	Zotu68	83.7259	13.935	0.013935	11880.4	4213.17	4.21317	0.959382	0.433425	0.000433425	101.022	19.2437	0.0192437	16152.2	6550.32	6.55032	1.25656	0.471127	0.000471127	1.03e-96	9.37e-55	7.18e-115
	Zotu209	19.0359	4.90691	0.00490691	1042.69	654.256	0.654257	2.37256	3.61328	0.00361328	19.6388	6.13078	0.00613078	1114.31	776.741	0.776741	1.81673	1.94166	0.00194166	0.0768538	0.197441	7.88e-11
	Zotu84	83.4437	23.3477	0.0233477	25107.1	19563	19.563	1.93876	2.29729	0.00229729	92.0207	31.2108	0.0312108	26891.2	21362.3	21.3623	1.97099	2.86499	0.00286499	9.63e-09	0.208708	1.06e-12
	Zotu325	8.64628	1.6571	0.0016571	149.372	68.8285	0.0688285	1.522	1.09166	0.00109166	8.48042	1.84419	0.00184419	140.506	71.164	0.071164	1.31733	0.567231	0.000567232	0.0215528	0.00186278	8.3e-05
	Zotu122	41.8305	14.4241	0.0144241	6532.11	7444.26	7.44426	1.02346	0.638112	0.000638112	52.4286	18.3817	0.0183817	8638.5	8488.19	8.48819	1.49209	1.09892	0.00109892	6.58e-44	8.85e-27	1.33e-86
	Zotu46	126.561	23.16	0.0231601	31326	18967.7	18.9677	1.56385	0.958316	0.000958316	119.801	27.8847	0.0278847	29068	20034.1	20.0341	1.31255	0.518329	0.00051833	1.43e-11	4.22e-08	3.2e-11
	Zotu121	3.4617	0.664073	0.000664073	23.6482	12.4	0.0124	1.25742	0.771567	0.000771567	3.60743	0.815873	0.000815873	25.2942	12.9401	0.0129401	1.30061	0.556531	0.000556531	9.53e-05	0.00271219	2.73e-20
	Zotu484	2.37958	0.424049	0.000424049	9.76662	3.44099	0.00344099	1.28184	0.364509	0.000364509	2.34327	0.436674	0.000436674	9.31602	3.56004	0.00356004	1.20444	0.28311	0.000283111	0.0326292	0.00171098	4.73e-10
	Zotu55	79.8172	15.6953	0.0156953	12194.9	7516.89	7.51689	0.86163	0.370427	0.000370427	94.7093	22.8501	0.0228501	18326.2	10925.9	10.9259	1.25125	0.442536	0.000442536	1.72e-52	3.38e-44	1.12e-129
	Zotu95	109.682	24.9478	0.0249478	30707.5	21322.4	21.3224	1.59086	0.924252	0.000924252	107.812	29.9457	0.0299457	28730.8	21044.5	21.0445	1.4086	0.752014	0.000752014	0.0178916	0.00079614	2.33e-15
	Zotu15	29.2945	6.08584	0.00608584	1893.9	870.775	0.870775	20.4223	119.045	0.119045	35.801	8.75288	0.00875288	2595.65	1182.39	1.1824	17.14	111.52	0.11152	2.12e-71	4.21e-47	1.44e-120
	Zotu525	3.00389	0.842814	0.000842814	27.4039	20.0976	0.0200976	0.863456	0.572349	0.000572349	4.10702	1.21483	0.00121483	42.8708	28.9054	0.0289054	1.43395	1.62147	0.00162147	1.33e-95	3.14e-38	1.23e-151
	Zotu429	3.13723	0.710815	0.000710815	25.9631	22.5442	0.0225442	1.54465	1.4148	0.0014148	3.0885	0.954311	0.000954311	27.5943	24.7097	0.0247097	1.41494	0.821742	0.000821742	0.00166766	0.465822	2.35e-07
	Zotu13	1622.16	354.008	0.354008	6109552	3144286	3144.29	1.41595	3.3886	0.0033886	1775.27	432.979	0.43298	6719352	3421386	3421.39	1.56771	3.62376	0.00362376	2.67e-16	4.81e-05	2.29e-23
	Zotu265	15.0636	5.68614	0.00568614	1302.1	1635.64	1.63564	2.07635	2.0476	0.0020476	15.7982	7.61908	0.00761908	1356.41	1657.58	1.65758	2.37506	3.02028	0.00302028	0.707599	0.451781	0.917383
	Zotu334	7.64354	1.29472	0.00129472	104.779	48.9116	0.0489116	1.34783	0.748248	0.000748248	7.51509	1.65045	0.00165045	109.092	56.5038	0.0565038	1.33807	0.703085	0.000703085	0.00705606	0.36117	9.9e-05
	Zotu452	3.06732	0.684045	0.000684045	19.5161	10.4692	0.0104691	0.960636	0.500828	0.000500828	3.75421	0.795767	0.000795767	25.6385	13.0666	0.0130666	1.22043	0.42206	0.00042206	1.28e-79	3.18e-29	3.31e-90
	Zotu220	8.57852	2.11841	0.00211841	236.966	213.948	0.213948	1.76403	1.07055	0.00107055	8.45393	2.69161	0.00269161	212.308	203.51	0.20351	1.46053	0.922336	0.000922336	0.00190124	6.84e-10	1.77e-38
	Zotu120	43.7705	10.1913	0.0101913	4723.46	2928.35	2.92835	1.18701	0.685093	0.000685093	49.4718	12.185	0.012185	5395.9	3178.49	3.17849	1.36141	0.662778	0.000662778	5.48e-26	1.89e-06	3.98e-55
	Zotu371	6.62452	1.46322	0.00146323	94.2493	50.581	0.050581	0.858835	0.376816	0.000376816	8.75703	2.07878	0.00207878	142.111	74.9538	0.0749538	1.28432	0.611599	0.000611599	1.65e-118	7.55e-52	6.91e-171
	Zotu243	9.46012	3.02586	0.00302586	338.299	339.899	0.339899	0.927423	0.879229	0.00087923	12.9685	4.44396	0.00444396	488.36	442.143	0.442143	1.37888	0.953429	0.000953429	2.83e-78	1.36e-37	6.5e-120
	Zotu36	113.246	23.5332	0.0235332	26172.7	12615.6	12.6156	1.28795	1.00092	0.00100092	118.051	28.528	0.028528	29324.4	14097.6	14.0976	1.35632	0.753706	0.000753706	9.88e-05	1.19e-07	1.53e-31
	Zotu57	10.7444	2.67685	0.00267685	272.369	154.224	0.154224	0.770308	0.884709	0.000884709	15.7705	3.82338	0.00382338	478.713	229.073	0.229073	1.29584	0.874799	0.000874799	1.63e-174	4.85e-104	1.9e-202
	Zotu124	20.7236	3.56355	0.00356355	717.358	253.008	0.253008	0.888634	0.27436	0.00027436	24.775	4.66082	0.00466082	985.042	390.075	0.390074	1.19993	0.377967	0.000377967	2.32e-85	4.24e-58	1e-136
	Zotu316	10.81	2.02817	0.00202817	213.328	95.5494	0.0955494	0.951457	0.597511	0.000597511	13.0496	2.51155	0.00251155	285.037	122.8	0.1228	1.24166	0.493796	0.000493796	2.79e-86	7.8e-41	3.58e-128
	Zotu298	10.2777	2.59614	0.00259614	275.319	172.93	0.17293	1.23056	2.05886	0.00205886	12.6541	3.41852	0.00341852	366.522	242.397	0.242397	1.46122	2.11607	0.00211607	7.16e-56	2.53e-15	1.01e-59
	Zotu99	62.3402	7.92045	0.00792045	5535.77	1562.01	1.56201	1.23175	0.564061	0.000564061	60.0323	10.585	0.010585	5703.71	1999.39	1.99939	1.21589	0.406544	0.000406544	2.84e-09	0.301706	0.000373862
	Zotu94	120.717	23.5783	0.0235783	30681.2	17425.8	17.4258	1.23369	0.683078	0.000683078	130.354	28.9842	0.0289842	32695.9	17734.5	17.7345	1.28734	0.553821	0.000553821	8.24e-14	0.00509603	1.28e-15
	Zotu221	13.6258	3.36903	0.00336903	527.372	445.841	0.445841	1.57337	1.25835	0.00125835	14.0853	4.61773	0.00461773	596.931	515.865	0.515865	1.52873	1.00666	0.00100666	0.277897	0.0352693	8.7e-25
	Zotu93	57.6171	13.8832	0.0138832	7456.25	5132.23	5.13223	0.922987	0.566908	0.000566908	73.342	17.6637	0.0176637	10894	6725.49	6.72549	1.31171	0.648669	0.000648669	3.7e-90	1.47e-39	5.9e-125
	Zotu75	20.3468	4.73169	0.00473169	1018.53	813.037	0.813037	1.60327	0.8958	0.0008958	19.5588	5.3138	0.0053138	956.89	804.494	0.804494	1.41373	0.721161	0.000721161	1.18e-05	1.19e-05	1.14e-10
	Zotu331	10.2155	2.37129	0.00237129	233.1	123.393	0.123393	0.88519	0.832582	0.000832582	13.564	3.23333	0.00323333	354.222	178.598	0.178598	1.32883	0.991857	0.000991857	3.35e-119	2.69e-57	2.34e-159
	Zotu237	9.94903	1.80173	0.00180172	193.682	112.613	0.112613	1.30515	0.523628	0.000523628	9.68009	2.3011	0.0023011	198.031	126.877	0.126877	1.25794	0.451746	0.000451746	0.000168552	0.380543	0.515045
	Zotu368	6.43047	1.31115	0.00131115	87.3254	52.5129	0.0525129	1.3161	0.795423	0.000795424	6.63326	1.65662	0.00165662	97.1103	64.0079	0.0640079	1.33308	0.588249	0.000588249	0.0397301	0.013389	4.14e-20
	Zotu10	1223.26	257.205	0.257205	3117810	1670134	1670.13	0.958778	0.291923	0.000291923	1489.61	305.29	0.30529	3974002	1969768	1969.77	1.24313	0.370904	0.000370904	1.85e-80	3.06e-25	1.3e-117
	Zotu125	19.3161	3.32029	0.00332029	635.097	260.176	0.260176	1.04538	0.263693	0.000263693	20.5184	4.04859	0.00404859	734.278	317.588	0.317588	1.18691	0.261821	0.000261821	9.27e-12	1.57e-11	2.84e-51
	Zotu60	80.1885	20.9992	0.0209992	16203.7	11120.5	11.1205	1.06193	1.23516	0.00123516	102.257	28.5338	0.0285338	23540	15172.4	15.1724	1.46105	1.8741	0.0018741	6.32e-73	1.21e-31	1.18e-93
	Zotu418	3.90256	0.685093	0.000685093	26.7703	11.8713	0.0118713	1.18847	0.639039	0.000639039	4.01149	0.853508	0.000853508	29.9902	13.2332	0.0132332	1.27717	0.486793	0.000486793	0.00259862	1.12e-08	1.55e-27
	Zotu4	1264.07	203.954	0.203954	2542794	949588	949.588	1.01885	0.382079	0.000382079	1364.68	265.884	0.265884	3196122	1309021	1309.02	1.23668	0.383235	0.000383235	4.15e-20	2.16e-32	4.34e-82
	Zotu213	19.1209	2.89923	0.00289923	618.358	231.056	0.231056	1.21207	0.465314	0.000465314	19.5429	3.70726	0.00370726	648.021	266.793	0.266793	1.23551	0.406249	0.000406249	0.0354786	0.0488867	2.97e-08
	Zotu254	16.3685	3.41119	0.00341119	552.558	228.744	0.228744	1.1897	1.88887	0.00188887	19.5777	4.58035	0.00458035	721.187	337.631	0.337631	1.37502	1.55418	0.00155418	1.93e-61	4.7e-33	6.63e-86
	Zotu18	266.135	62.4943	0.0624943	178864	119281	119.281	1.52437	0.740182	0.000740182	263.772	73.0499	0.0730499	172869	126178	126.177	1.36674	0.552991	0.000552992	0.0928764	0.00788901	2.35e-06
	Zotu66	88.251	15.5839	0.0155839	15079.3	7330	7.33	1.35017	0.950715	0.000950715	90.5628	19.2722	0.0192722	15101.1	7200.9	7.2009	1.31237	0.679136	0.000679136	0.00286341	0.683562	0.171499
	Zotu407	5.2293	1.00449	0.00100449	53.6642	22.1395	0.0221395	0.701007	0.345033	0.000345033	7.45561	1.72666	0.00172666	96.6828	43.079	0.043079	1.23877	0.594689	0.000594689	1.37e-182	5.42e-132	9.48e-221
	Zotu309	5.34611	1.10357	0.00110357	59.7326	28.8515	0.0288515	1.47386	0.789257	0.000789257	5.19606	1.21958	0.00121958	55.0262	29.6165	0.0296165	1.27824	0.452407	0.000452407	0.000702916	5.38e-06	7.36e-19
	Zotu38	110.894	18.8061	0.0188061	21554.3	8541.5	8.5415	1.1706	0.635668	0.000635668	115.496	23.1783	0.0231783	24440.4	10343.8	10.3438	1.27198	0.545291	0.000545291	4.79e-06	2.71e-10	3.95e-37
	Zotu151	14.1967	2.72582	0.00272582	374.622	173.951	0.173951	1.0172	0.417407	0.000417407	15.7121	3.51289	0.00351289	467.814	236.012	0.236012	1.2162	0.410695	0.000410695	2.88e-24	1.88e-18	3.72e-66
	Zotu90	1.85526	0.314857	0.000314857	5.824	2.45457	0.00245457	1.1483	0.349237	0.000349237	1.97531	0.360743	0.000360743	6.12408	2.35423	0.00235423	1.21063	0.341164	0.000341164	1.24e-14	0.000190636	2.88e-13
	Zotu79	110.409	24.3781	0.0243781	34096.2	18844.3	18.8443	2.4764	4.41639	0.00441639	111.203	34.5601	0.0345601	33154.9	19368.2	19.3682	1.97279	2.86895	0.00286895	0.981743	0.264774	0.431244
	Zotu295	5.72332	0.991582	0.000991582	61.0904	27.6367	0.0276367	1.30122	0.86805	0.00086805	5.83808	1.22905	0.00122905	62.2451	28.5546	0.0285546	1.27977	0.500515	0.000500515	0.0456916	0.352882	1.71e-05
	Zotu666	1.56747	0.275817	0.000275817	4.28087	1.52361	0.00152361	1.1601	0.29395	0.00029395	1.63304	0.301069	0.000301069	4.28342	1.43542	0.00143542	1.16507	0.260935	0.000260935	1.18e-06	0.709731	0.118158
	Zotu514	4.41175	0.663662	0.000663662	30.824	12.0739	0.0120739	1.26672	0.388882	0.000388882	4.26443	0.807276	0.000807276	30.702	13.3654	0.0133654	1.22828	0.355975	0.000355975	7.19e-06	0.265704	0.293054
	Zotu41	145.893	33.944	0.033944	50831.8	31258.9	31.2589	1.7038	1.40775	0.00140775	142.632	39.2286	0.0392286	49348.5	34480.5	34.4805	1.43545	0.939611	0.000939611	0.0103702	0.0145232	0.0822735
	Zotu204	23.4845	4.91749	0.00491749	1245.28	717.05	0.71705	1.51356	1.12025	0.00112025	23.0425	5.77086	0.00577086	1154.37	660.131	0.660131	1.37588	0.937577	0.000937577	0.0459777	0.0126421	2.45e-12
	Zotu479	2.95936	0.499821	0.000499821	14.2229	4.61476	0.00461476	1.14206	0.366802	0.000366802	3.0527	0.543937	0.000543937	14.9219	5.31026	0.00531026	1.1748	0.309905	0.000309905	0.000181249	0.0127919	1.55e-07
	Zotu45	101.146	20.6889	0.0206889	20970.8	12307.9	12.3079	1.32253	0.607738	0.000607738	102.947	23.7415	0.0237415	21548.1	13186.8	13.1868	1.29358	0.416709	0.000416709	0.201073	0.707369	5.33e-05
	Zotu308	8.67879	1.76537	0.00176537	153.882	88.3861	0.0883861	1.31075	0.596552	0.000596552	8.65818	2.08247	0.00208247	158.952	92.76	0.09276	1.31471	0.52388	0.000523881	0.489687	0.335737	8.12e-05
	Zotu475	3.1375	0.576323	0.000576323	18.947	9.47624	0.00947623	1.31144	0.736221	0.000736221	3.17034	0.704143	0.000704143	19.686	10.7126	0.0107126	1.3018	0.56158	0.00056158	0.495694	0.508965	4.76e-06
	Zotu615	1.92634	0.349878	0.000349878	6.74368	2.95843	0.00295843	1.14296	0.386813	0.000386813	2.02707	0.401227	0.000401227	7.14208	3.21919	0.00321919	1.1989	0.351842	0.000351842	1.82e-08	0.0211855	9.99e-12
	Zotu419	6.61207	1.4169	0.0014169	93.3055	48.6984	0.0486984	1.09614	0.487046	0.000487046	7.59811	1.63821	0.00163821	104.036	45.4369	0.0454369	1.2615	0.505177	0.000505177	8.92e-43	3.46e-09	4.1e-40
	Zotu102	45.6538	6.87024	0.00687024	3401.94	1233.13	1.23313	1.27708	0.563105	0.000563105	44.9089	7.86671	0.00786671	3299.89	1229.95	1.22995	1.20583	0.311364	0.000311365	0.0208707	0.0970137	0.0154986
	Zotu142	23.6298	3.97687	0.00397687	972.244	398.641	0.398641	1.32553	0.954789	0.000954789	24.1387	5.10345	0.00510345	1066.55	481.634	0.481634	1.35113	0.681637	0.000681637	0.0387708	2.28e-05	5.09e-26
	Zotu62	108.264	18.0896	0.0180896	20235.9	8563.51	8.56351	1.13387	0.48353	0.00048353	114.704	20.5141	0.020514	21288.9	8368.79	8.36879	1.2028	0.440158	0.000440158	1.16e-12	0.000736591	1.22e-13
	Zotu352	6.76113	1.05927	0.00105927	74.4572	22.6734	0.0226734	0.982975	0.289218	0.000289218	7.55495	1.35749	0.00135749	90.9818	32.2004	0.0322004	1.18052	0.329689	0.000329689	8.58e-42	6.01e-32	3.61e-73
	Zotu154	22.3805	3.52602	0.00352602	829.615	248.055	0.248055	1.20114	0.509386	0.000509386	22.8111	4.02132	0.00402132	856.053	265.366	0.265366	1.21509	0.348366	0.000348366	0.0249705	0.0257108	8.68e-06
	Zotu512	7.21631	1.73209	0.00173209	134.949	96.0112	0.0960112	1.64851	1.08247	0.00108247	7.12839	2.12533	0.00212533	134.688	108.484	0.108484	1.46917	0.851484	0.000851484	0.0273458	0.0288082	0.0027053
	Zotu439	3.96939	0.655724	0.000655724	26.0426	9.34906	0.00934906	1.23008	0.54556	0.00054556	4.00875	0.760205	0.000760205	26.8461	10.7928	0.0107928	1.22845	0.45614	0.00045614	0.566107	0.443031	0.000208937
	Zotu150	105.714	35.9118	0.0359118	63652.3	73945.2	73.9452	4.56282	7.62842	0.00762842	108.169	51.6706	0.0516706	63992	77786.6	77.7866	3.72074	7.66614	0.00766614	0.193777	0.0403078	0.291209
	Zotu144	21.8697	4.68526	0.00468526	1004.47	612.429	0.612429	1.1505	0.514323	0.000514323	23.6213	5.50916	0.00550916	1135.2	672.933	0.672933	1.29651	0.533222	0.000533222	1.06e-12	2.25e-06	3.19e-34
	Zotu234	20.2726	5.18378	0.00518378	1421.77	1270.92	1.27092	1.91835	2.75021	0.00275021	21.337	7.36031	0.00736031	1471.14	1389.52	1.38952	1.7704	2.21343	0.00221343	0.0308985	0.960996	0.80629
	Zotu555	2.61396	0.437389	0.000437389	10.9022	3.51032	0.00351032	1.31638	0.40301	0.00040301	2.50013	0.425923	0.000425923	9.9578	3.32542	0.00332542	1.1835	0.269774	0.000269774	4.27e-09	1.99e-09	3.24e-20
	Zotu147	28.3401	4.96309	0.00496309	1542.51	843.759	0.843758	1.51937	0.855161	0.000855161	26.5777	6.32972	0.00632972	1420.69	843.598	0.843598	1.31758	0.674278	0.000674278	2.07e-13	4.48e-05	1.18e-26
	Zotu367	4.88295	0.789905	0.000789905	38.3223	10.9606	0.0109606	1.2352	0.311389	0.000311389	4.90021	0.8655	0.0008655	37.9147	12.0691	0.0120691	1.20698	0.292683	0.000292683	0.562601	0.403805	0.08322
	Zotu163	21.3186	3.81724	0.00381724	785.175	274.935	0.274935	0.828189	0.264608	0.000264608	27.1389	5.10608	0.00510608	1149.86	420.7	0.4207	1.19116	0.313132	0.000313132	4.51e-135	2.05e-92	1.65e-166
	Zotu460	3.19812	0.45586	0.00045586	15.3226	4.57582	0.00457582	1.262	0.461089	0.000461089	3.12379	0.493182	0.000493182	14.6868	4.77501	0.00477501	1.18984	0.312709	0.000312709	0.000662551	0.000831381	9.5e-07
	Zotu193	7.62104	1.49944	0.00149944	106.737	52.6295	0.0526295	0.650327	0.21938	0.00021938	10.8469	2.26694	0.00226694	195.719	88.7693	0.0887693	1.20703	0.403832	0.000403833	1.48e-196	6.79e-127	3.63e-245
	Zotu54	113.822	17.8653	0.0178653	21598.9	7645.35	7.64535	1.32637	0.526865	0.000526865	109.903	20.4714	0.0204714	20312.4	7399.84	7.39984	1.22132	0.363041	0.000363041	1.03e-05	0.000893265	3.35e-12
	Zotu43	115.465	17.2165	0.0172165	20227.2	5358.67	5.35867	1.17338	0.440845	0.000440845	121.282	18.5799	0.0185799	21311.3	5879.41	5.87941	1.21826	0.322277	0.000322277	4.02e-13	1.99e-05	6.96e-13
	Zotu196	18.6871	2.78369	0.00278369	539.312	164.24	0.16424	1.30553	0.466663	0.000466663	17.8641	3.08133	0.00308133	515.152	172.834	0.172834	1.21976	0.322373	0.000322373	2.68e-10	0.000529566	5.21e-06
	Zotu329	5.75169	1.16369	0.00116369	71.8008	52.7349	0.0527349	1.3838	0.531531	0.000531531	5.60426	1.42565	0.00142565	70.7526	53.7615	0.0537615	1.31559	0.478149	0.000478149	0.000134918	0.0387781	0.013236
	Zotu377	9.43683	1.97503	0.00197503	180.625	89.7341	0.0897341	0.92004	0.705301	0.000705301	11.8754	2.74214	0.00274214	270.437	138.304	0.138304	1.2869	0.657243	0.000657243	2.9e-91	4.36e-52	1.13e-137
	Zotu459	3.44176	0.701843	0.000701843	23.0763	10.6419	0.010642	0.745793	0.244138	0.000244138	4.88936	0.908407	0.000908407	36.4169	13.4177	0.0134177	1.21205	0.366795	0.000366795	4.22e-209	5.35e-108	3.6e-205
	Zotu278	13.5243	2.529	0.002529	369.209	162.721	0.162721	1.5555	1.30155	0.00130155	13.2525	3.12344	0.00312344	352.952	170.147	0.170147	1.37787	0.951033	0.000951033	0.00901919	0.018042	0.000319349
	Zotu91	65.1729	14.0334	0.0140334	10340.8	7398.33	7.39833	1.45556	1.18493	0.00118493	65.9485	18.3452	0.0183452	11058	8188.61	8.18861	1.41822	0.780162	0.000780162	0.821495	0.0210599	4.38e-12
	Zotu181	26.0317	5.23278	0.00523278	1445.93	898.81	0.89881	1.64508	1.07002	0.00107002	24.3426	5.97306	0.00597306	1287.92	881.044	0.881044	1.32477	0.554925	0.000554926	1.62e-12	6.39e-08	6.33e-20
	Zotu258	7.04227	1.36265	0.00136265	93.4601	42.7636	0.0427637	1.08231	0.501807	0.000501808	8.14255	1.66859	0.00166859	113.868	53.6522	0.0536522	1.27696	0.529957	0.000529957	1.63e-51	1e-17	4.02e-60
	Zotu473	5.75789	1.36325	0.00136325	89.0152	68.4404	0.0684404	1.60054	1.36785	0.00136785	6.04968	1.7258	0.0017258	94.6792	78.9407	0.0789407	1.54771	1.40325	0.00140325	0.00538827	0.830965	7.72e-06
	Zotu143	25.8132	5.58657	0.00558657	1525.25	1012.09	1.01209	1.24365	1.02666	0.00102666	28.273	7.49606	0.00749606	1795.03	1230.62	1.23062	1.35314	0.748077	0.000748077	1.85e-12	5.89e-08	6.8e-44
	Zotu340	7.09537	1.22457	0.00122457	86.5826	34.847	0.034847	1.2315	0.810067	0.000810067	7.19346	1.50085	0.00150085	93.0161	37.9966	0.0379966	1.27931	0.644463	0.000644463	0.119201	1.13e-05	3.58e-19
	Zotu158	27.4094	5.52821	0.00552821	1570.25	820.079	0.820079	1.22825	0.794024	0.000794024	29.4513	7.46515	0.00746515	1823.82	1143.58	1.14358	1.26364	0.50047	0.00050047	5.01e-09	0.00125649	2.93e-28
	Zotu108	41.8647	7.43782	0.00743782	3458.79	2016.7	2.0167	1.68049	0.983326	0.000983326	37.8104	8.67463	0.00867463	2950.1	1986.76	1.98676	1.31398	0.577885	0.000577885	1.99e-29	3.55e-19	3.09e-70
	Zotu210	13.296	2.45084	0.00245084	323.959	117.299	0.117299	0.75242	0.488308	0.000488308	18.1956	3.72848	0.00372848	525.083	202.453	0.202453	1.23054	1.31179	0.00131179	1.07e-176	2.14e-124	1.15e-213
	Zotu37	104.796	18.446	0.018446	18669.6	6789.49	6.78949	1.04472	0.339216	0.000339216	116.788	22.0395	0.0220395	21858.9	8173.44	8.17344	1.21012	0.322696	0.000322696	2.73e-35	7.66e-18	5.5e-56
	Zotu106	33.5328	6.24586	0.00624586	2280.74	1272.51	1.27251	1.20256	0.376181	0.000376181	34.6775	7.65282	0.00765282	2332.99	1285.09	1.28509	1.23646	0.426176	0.000426176	0.00536901	0.270927	0.00381516
	Zotu348	7.06474	1.1368	0.0011368	79.0124	29.0586	0.0290586	1.01599	0.333764	0.000333764	7.7435	1.4635	0.0014635	97.2469	36.3445	0.0363445	1.23902	0.355579	0.00035558	2.58e-30	3.12e-31	1.54e-83
	Zotu73	41.9494	8.47381	0.00847381	3476.84	1528.45	1.52845	1.20004	0.522442	0.000522442	44.6679	9.34189	0.00934189	3695.69	1654.83	1.65482	1.24761	0.417527	0.000417527	4.12e-11	0.00648449	3.98e-16
	Zotu356	8.23271	1.64236	0.00164236	132.226	71.0446	0.0710446	1.02166	0.777723	0.000777723	9.91563	2.26216	0.00226216	180.358	97.9943	0.0979943	1.31089	1.02285	0.00102285	8.33e-68	4.19e-32	9.06e-100
	Zotu168	21.6116	3.77346	0.00377346	855.009	369.113	0.369113	1.25857	0.546558	0.000546558	22.4662	4.3207	0.0043207	885.172	398.556	0.398556	1.28604	0.510721	0.000510721	1.27e-05	0.12301	4.21e-06
	Zotu236	10.3846	1.67017	0.00167017	176.778	59.7054	0.0597055	1.2084	0.344741	0.000344741	10.8537	1.9322	0.0019322	185.554	71.2385	0.0712385	1.24287	0.349159	0.000349159	2.44e-08	0.0283023	0.000287644
	Zotu170	24.0939	4.65622	0.00465622	1134.38	515.711	0.515711	1.11385	0.639421	0.000639421	26.5223	5.83615	0.00583615	1354.12	644.606	0.644606	1.25785	0.442858	0.000442858	1.28e-21	1.56e-14	6.92e-59
	Zotu148	59.6881	12.8742	0.0128742	9486.92	5754.91	5.75491	3.85986	29.1761	0.0291761	60.9957	18.2368	0.0182368	9356.38	5738.57	5.73857	2.99548	20.1244	0.0201244	0.275299	0.637951	0.882994
	Zotu119	34.5847	7.27096	0.00727096	2536.71	1316.98	1.31698	1.49178	1.0027	0.0010027	34.7958	8.423	0.008423	2512.64	1482.78	1.48278	1.33402	0.60154	0.00060154	0.932638	0.185208	0.339365
	Zotu187	14.3029	2.72799	0.00272799	403.017	158.362	0.158361	1.02511	0.866003	0.000866003	17.107	3.5769	0.0035769	527.733	221.553	0.221553	1.24078	0.456327	0.000456327	1.89e-71	7.35e-40	7.99e-91
	Zotu267	11.9468	2.47839	0.00247839	331.394	183.869	0.183869	1.19081	0.770715	0.000770716	13.1402	3.12512	0.00312512	353.866	182.947	0.182948	1.3211	0.810771	0.000810771	1.73e-18	0.00424902	4.56e-15
	Zotu259	30.1513	5.33281	0.00533281	1741.04	789.176	0.789176	1.27053	0.496705	0.000496705	30.0661	6.3454	0.0063454	1745.46	845.498	0.845498	1.23421	0.407432	0.000407432	0.485511	0.829757	0.468051
	Zotu434	3.31073	0.574179	0.000574179	19.5694	6.78221	0.00678221	1.2762	0.329313	0.000329313	3.22914	0.638885	0.000638885	18.7658	7.04008	0.00704008	1.20422	0.269834	0.000269834	0.00153754	0.00830249	1.23e-08
	Zotu403	6.06496	1.28667	0.00128667	79.3478	49.1337	0.0491337	1.47085	0.667443	0.000667443	5.98805	1.48488	0.00148488	75.5691	52.8008	0.0528008	1.31267	0.540459	0.000540459	0.0261766	4e-05	1.3e-13
	Zotu179	9.63788	2.22983	0.00222983	219.407	150.156	0.150156	0.965444	0.661431	0.000661431	12.1161	2.99204	0.00299204	296.178	177.991	0.177991	1.3331	0.810747	0.000810748	2.42e-79	7.06e-32	3.74e-124
	Zotu491	3.62595	0.559039	0.000559039	19.615	5.48888	0.00548888	0.750577	0.221605	0.000221605	4.64138	0.806047	0.000806047	31.099	9.7289	0.0097289	1.17283	0.295789	0.000295789	1.26e-162	1.11e-162	2.77e-220
	Zotu140	30.1598	4.78075	0.00478075	1479.3	528.637	0.528637	1.2927	0.344465	0.000344465	29.1865	5.27837	0.00527837	1385.93	508.826	0.508826	1.20249	0.286562	0.000286563	1.09e-05	7.08e-05	8.28e-14
	Zotu26	429.322	118.043	0.118043	489011	444590	444.59	1.13085	2.39084	0.00239084	561.914	155.161	0.155161	728529	557783	557.783	1.58213	2.12892	0.00212892	9.58e-86	8.62e-49	6.58e-129
	Zotu81	72.0419	11.4816	0.0114816	8924.57	3458.7	3.4587	1.37877	0.622448	0.000622449	68.3817	13.8311	0.0138311	8348.56	3750.2	3.7502	1.2219	0.371394	0.000371394	3.34e-10	6.88e-05	2.19e-14
	Zotu292	6.77672	1.32552	0.00132552	91.0416	48.5375	0.0485375	1.31084	0.665007	0.000665007	6.96065	1.47107	0.00147107	92.3312	48.4306	0.0484306	1.30999	0.544329	0.000544329	0.00464667	0.335815	0.000602149
	Zotu376	6.88954	1.33371	0.00133371	86.2778	41.1622	0.0411622	0.913119	0.693866	0.000693866	8.45691	1.7626	0.0017626	121.467	55.9428	0.0559428	1.25949	1.02946	0.00102946	2.69e-96	3.57e-55	2.56e-148
	Zotu88	72.4489	16.8127	0.0168127	13972.6	8990.76	8.99076	1.67819	1.53303	0.00153302	72.7955	19.6515	0.0196515	12775.8	8384.17	8.38418	1.49799	1.39579	0.00139579	0.682937	0.00318999	3.55e-10
	Zotu279	10.3739	2.30954	0.00230954	250.143	173.444	0.173444	1.40605	1.25733	0.00125733	10.5767	2.91922	0.00291922	283.055	201.971	0.201971	1.47426	1.45257	0.00145257	0.277417	0.0178804	5.89e-15
	Zotu256	6.89125	1.52032	0.00152032	96.5334	55.4101	0.0554101	0.683204	0.277003	0.000277003	9.98329	2.19869	0.00219869	169.558	79.6503	0.0796503	1.24255	0.481711	0.000481711	1.61e-191	2.26e-109	6.09e-237
	Zotu109	33.7437	10.7498	0.0107498	4298.04	4911.15	4.91115	1.57573	1.68925	0.00168925	36.1858	13.0648	0.0130648	4651.72	4712.2	4.7122	1.82427	1.89664	0.00189664	0.000233232	3.59e-06	1.22e-14
	Zotu552	3.32727	0.504911	0.000504911	17.4961	4.99228	0.00499228	1.29112	0.59435	0.00059435	3.24461	0.554921	0.000554921	17.1011	5.46763	0.00546763	1.23422	0.416551	0.000416551	0.000409999	0.050773	0.0133051
	Zotu284	4.64449	0.627678	0.000627678	31.4256	8.70425	0.00870425	1.18291	0.271141	0.000271141	4.66445	0.674329	0.000674329	32.0764	9.17103	0.00917103	1.20282	0.268376	0.000268376	0.483092	0.121773	0.00260326
	Zotu468	2.75917	0.398008	0.000398008	11.6488	3.05652	0.00305652	1.31109	0.334579	0.000334579	2.64431	0.423885	0.000423885	10.6032	3.15948	0.00315948	1.1737	0.235403	0.000235403	7.9e-10	9.25e-14	5.07e-34
	Zotu289	16.3907	2.46146	0.00246146	424.457	151.875	0.151875	0.993351	0.403605	0.000403605	18.4942	3.1747	0.0031747	521.798	179.224	0.179224	1.2133	0.460993	0.000460993	2.15e-53	1.35e-35	7.38e-81
	Zotu139	28.0192	5.1173	0.0051173	1559	687.616	0.687616	1.361	0.88606	0.00088606	28.3883	6.43642	0.00643642	1571.14	732.121	0.732121	1.29492	0.573113	0.000573113	0.256958	0.628797	0.0130165
	Zotu53	171.698	44.8038	0.0448038	74576	54225.7	54.2257	1.09495	1.378	0.001378	218.964	60.4824	0.0604824	108959	70220.4	70.2204	1.42996	1.3043	0.0013043	6.98e-75	4.79e-35	8.32e-98
	Zotu11	855.205	135.47	0.13547	1196561	398045	398.045	1.1431	0.355587	0.000355587	928.222	154.558	0.154558	1269363	390263	390.263	1.20962	0.294603	0.000294603	4.76e-29	4.23e-06	6.32e-17
	Zotu133	19.9401	3.68069	0.00368069	867.522	530.504	0.530504	1.26256	1.08886	0.00108886	21.6581	5.42358	0.00542358	1040.08	625.919	0.625919	1.45049	1.04104	0.00104104	2.11e-13	7.85e-11	1.74e-66
	Zotu86	90.5602	20.6124	0.0206124	20293.3	12620.7	12.6207	1.57217	1.82026	0.00182026	97.0092	27.5851	0.0275851	23238.4	14220.1	14.2201	1.67399	1.68835	0.00168835	1.41e-07	5.33e-06	9.35e-24
	Zotu149	25.6625	4.24476	0.00424476	1124.51	417.72	0.41772	1.21423	0.437308	0.000437308	26.1472	5.11735	0.00511735	1181.52	488.877	0.488878	1.23725	0.351653	0.000351653	0.0687764	0.0379315	1.79e-09
	Zotu178	41.147	8.98536	0.00898536	4111.98	2304.76	2.30476	0.988425	0.74737	0.00074737	52.644	13.2294	0.0132294	5643.52	3219.91	3.21991	1.31338	0.92589	0.00092589	5.17e-91	7.41e-27	8.55e-111
	Zotu266	10.8721	1.58763	0.00158763	181.342	55.6288	0.0556288	1.23765	0.450037	0.000450038	10.7824	1.88769	0.00188769	184.264	64.4472	0.0644472	1.22441	0.347369	0.000347369	0.305637	0.432242	0.0241222
	Zotu25	738.061	142.742	0.142742	1043679	456696	456.696	0.872814	0.522204	0.000522205	947.336	211.225	0.211225	1576448	706945	706.945	1.25475	0.545542	0.000545542	3.58e-115	1.11e-73	3.13e-146
	Zotu8	1225.93	221.309	0.221309	2410943	839747	839.747	1.01616	0.365365	0.000365365	1358.96	238.626	0.238626	2934369	1020553	1020.55	1.22216	0.315299	0.000315299	1.8e-36	5.46e-32	2.77e-87
	Zotu422	4.77804	0.983097	0.000983097	47.9207	22.4662	0.0224662	1.19977	0.592175	0.000592175	5.18847	1.21315	0.00121315	52.196	23.9631	0.0239631	1.27845	0.481817	0.000481817	6.51e-15	3.5e-05	1.35e-20
	Zotu345	9.61322	1.82662	0.00182662	172.346	94.9131	0.0949131	1.11263	0.4914	0.0004914	10.2967	2.31445	0.00231445	208.303	119.116	0.119116	1.28482	0.510896	0.000510896	2.83e-11	3.4e-10	1.99e-50
	Zotu444	4.26755	0.815458	0.000815458	32.3779	15.9699	0.0159699	1.02882	0.341084	0.000341084	4.64863	0.983962	0.000983962	39.4509	19.9382	0.0199382	1.23457	0.359345	0.000359345	8.78e-19	3.1e-17	5.12e-83
	Zotu3	2464.09	380.663	0.380663	9424755	3126132	3126.13	0.915392	0.347633	0.000347633	2892.08	538.627	0.538627	13153310	4646775	4646.77	1.24569	0.425243	0.000425243	2.88e-78	1.36e-79	2.03e-152
	Zotu182	19.4698	4.2217	0.0042217	825.906	521.954	0.521954	1.09533	0.646884	0.000646884	22.0214	5.08887	0.00508887	979.784	554.775	0.554775	1.33389	0.760374	0.000760374	7.76e-31	6.56e-13	1.85e-77
	Zotu445	10.4244	2.79838	0.00279838	393.081	419.114	0.419114	1.96323	2.51034	0.00251034	10.7858	3.85615	0.00385615	401.497	429.271	0.42927	1.8035	1.89004	0.00189004	0.878717	0.548579	0.327369
	Zotu35	262.963	47.9487	0.0479487	127268	55621.9	55.6219	1.21077	0.564489	0.000564489	276.711	51.8201	0.0518201	135340	55072.8	55.0728	1.28699	0.462642	0.000462642	1.81e-09	0.000312384	1.04e-17
	Zotu503	4.74202	0.921188	0.000921188	44.0629	24.1262	0.0241262	1.43164	0.940392	0.000940392	4.66812	1.0686	0.0010686	44.2292	26.5067	0.0265066	1.33863	0.617368	0.000617368	0.0656743	0.332443	0.599579
	Zotu110	36.9018	7.62255	0.00762255	3074.93	1683.79	1.68379	1.49672	0.660972	0.000660972	35.5149	8.44538	0.00844538	2761.34	1612.6	1.6126	1.31075	0.542857	0.000542857	2.42e-05	1.75e-06	1.32e-31
	Zotu189	22.6684	5.03685	0.00503685	1239.52	680.403	0.680403	1.1382	0.654643	0.000654643	26.3019	6.30694	0.00630694	1368.26	705.105	0.705105	1.26421	0.524262	0.000524262	2.07e-40	1.53e-05	1.07e-28
	Zotu30	228.52	35.579	0.035579	83728.5	29734.5	29.7345	1.10338	0.465912	0.000465912	243.672	44.9148	0.0449148	92912	33609.8	33.6098	1.20797	0.415207	0.000415207	1.89e-15	2.65e-10	1.25e-34
	Zotu375	4.28188	0.769049	0.000769049	34.1633	15.9596	0.0159595	1.25455	0.49215	0.00049215	4.37764	0.860027	0.000860027	34.4844	17.027	0.017027	1.22849	0.378905	0.000378905	0.031942	0.918673	0.0254399
	Zotu565	3.02499	0.630907	0.000630907	18.8361	10.0274	0.0100274	1.40853	0.837217	0.000837218	3.05791	0.704023	0.000704023	18.5117	11.2354	0.0112353	1.31306	0.91389	0.00091389	0.487694	0.0145513	0.00787272
	Zotu382	5.11492	0.939533	0.000939533	48.4449	20.1922	0.0201922	1.22912	0.556896	0.000556896	5.2286	1.09768	0.00109768	50.9888	23.8209	0.0238209	1.23023	0.403724	0.000403724	0.0199013	0.112437	1.21e-08
	Zotu411	6.66108	1.16415	0.00116415	76.9103	24.8952	0.0248952	1.20348	0.539315	0.000539315	6.99747	1.33421	0.00133421	80.7531	28.4638	0.0284638	1.2174	0.360247	0.000360247	3.49e-09	0.00280032	5.26e-11
	Zotu135	31.697	5.07436	0.00507436	1652.7	523.242	0.523242	1.17682	0.397915	0.000397915	32.7922	5.72566	0.00572566	1734.72	591.436	0.591436	1.21636	0.34629	0.00034629	3.66e-05	0.00377584	1.07e-08
	Zotu114	44.1771	8.47704	0.00847704	4310.11	2109.29	2.10929	1.7275	1.80099	0.00180099	43.4355	11.1004	0.0111004	4233.86	2394.52	2.39452	1.45592	1.05158	0.00105158	0.0490914	0.139847	0.363496
	Zotu69	55.0989	12.8402	0.0128402	8174.35	6391.25	6.39125	1.38773	0.883324	0.000883325	58.6063	15.897	0.015897	8052.88	6148.03	6.14803	1.32175	0.67005	0.00067005	8.43e-06	0.930237	0.182805
	Zotu244	13.4799	3.08696	0.00308696	417.327	241.852	0.241852	1.05761	0.537749	0.000537749	15.3046	3.76754	0.00376754	515.199	283.876	0.283876	1.30474	0.6448	0.0006448	2.07e-28	5.32e-15	1.29e-78
	Zotu250	17.3023	3.50832	0.00350832	633.869	320.947	0.320947	1.59316	1.37698	0.00137698	16.6884	4.14041	0.00414041	598.934	328.972	0.328972	1.37974	0.914654	0.000914654	7.31e-05	0.00686016	0.000446508
	Zotu89	79.0327	14.142	0.014142	11466.8	6514.01	6.51401	1.31149	0.52867	0.00052867	78.5635	15.4455	0.0154455	11131.4	6411.88	6.41188	1.24684	0.364508	0.000364508	0.252436	0.0344224	0.000672578
	Zotu113	38.7529	7.00766	0.00700766	2587.84	1242.08	1.24208	1.09867	0.411457	0.000411457	42.1926	8.04889	0.00804889	3037.67	1423.33	1.42333	1.27473	0.373684	0.000373684	2.41e-21	1.9e-15	1.47e-63
	Zotu478	3.74019	0.698596	0.000698596	27.1855	12.8138	0.0128138	1.16805	0.459772	0.000459772	3.98052	0.913485	0.000913485	31.0765	16.7079	0.0167079	1.26551	0.43384	0.00043384	1.75e-09	1.88e-05	1.02e-24
	Zotu235	2.26211	0.528735	0.000528735	10.7193	7.30428	0.00730428	0.872455	0.460883	0.000460883	2.83564	0.672772	0.000672772	16.0073	9.07461	0.00907461	1.27894	0.428887	0.000428887	3.6e-86	1.12e-52	2.68e-147
	Zotu290	5.56873	1.11015	0.00111015	55.5663	25.4041	0.0254041	0.826214	0.395702	0.000395702	6.92141	1.50032	0.00150032	85.852	39.9301	0.0399301	1.24122	0.513834	0.000513834	4.42e-95	9.81e-76	3.8e-170
	Zotu270	13.333	2.51318	0.00251318	335.072	155.191	0.155191	1.08898	0.47725	0.00047725	14.5598	3.26727	0.00326727	400.425	201.303	0.201303	1.25347	0.590029	0.000590029	3.33e-18	1.61e-12	8.13e-51
	Zotu487	2.52435	0.469405	0.000469405	10.3108	3.99579	0.00399579	0.839165	0.317951	0.000317951	3.00972	0.604781	0.000604781	15.1273	6.20833	0.00620833	1.18762	0.334457	0.000334457	9.38e-77	6.95e-81	1.97e-145
	Zotu39	336.613	87.4369	0.0874369	297024	203056	203.056	1.68301	1.81719	0.00181719	358.439	106.74	0.106741	326086	241173	241.173	1.55831	1.24036	0.00124036	0.000124129	0.156901	1.45e-14
	Zotu164	34.6772	5.64672	0.00564673	2001.45	744.545	0.744545	1.39655	0.72183	0.00072183	33.146	6.11206	0.00611206	1869.08	748.839	0.748839	1.2736	0.516777	0.000516777	2.56e-09	6.08e-05	9.45e-14
	Zotu306	2.5843	0.45671	0.00045671	11.6486	5.08631	0.00508631	1.25048	0.373681	0.000373681	2.5875	0.505919	0.000505919	11.6928	5.19137	0.00519137	1.24518	0.341566	0.000341566	0.758127	0.812652	0.931653
	Zotu28	88.1418	14.7602	0.0147602	13211.6	4503.57	4.50357	1.15407	0.531458	0.000531459	94.2853	18.4729	0.0184729	15092.6	5905.34	5.90534	1.25896	0.412571	0.000412571	9.73e-15	2.17e-12	1.72e-34
	Zotu201	29.9962	8.33602	0.00833602	2558.32	1969.63	1.96963	0.918508	1.12868	0.00112868	41.8648	11.5282	0.0115283	3870.1	2305.73	2.30573	1.3773	1.29654	0.00129654	4.47e-116	4.08e-45	6.71e-123
	Zotu252	11.9133	1.7363	0.0017363	209.863	58.8696	0.0588696	1.20361	0.464541	0.000464541	11.8691	2.00218	0.00200218	216.38	67.0505	0.0670505	1.20742	0.317857	0.000317857	0.561452	0.0541553	2.2e-06
	Zotu417	3.8112	0.650554	0.000650554	24.2858	8.09159	0.00809159	1.26595	0.41683	0.000416831	3.75742	0.702004	0.000702004	23.5737	8.6052	0.0086052	1.19851	0.290341	0.000290341	0.0455324	0.0312613	0.0100171
	Zotu354	5.26809	0.874013	0.000874013	48.7432	22.391	0.022391	1.29027	0.515378	0.000515378	5.20702	0.984617	0.000984617	46.3978	20.4929	0.0204929	1.22161	0.434541	0.000434541	0.15813	0.0743557	2.35e-05
	Zotu199	25.1733	5.09819	0.00509819	1284.77	764.61	0.76461	1.05443	0.477658	0.000477658	27.9817	6.33227	0.00633227	1542.41	886.1	0.8861	1.25868	0.475633	0.000475633	1.31e-23	2.15e-13	8.47e-80
	Zotu127	98.0116	36.5846	0.0365846	50322.7	61607	61.607	2.81528	4.7509	0.0047509	103.026	49.1163	0.0491163	51390.8	65244.2	65.2442	2.36323	3.15461	0.00315461	0.95316	0.0688	0.498589
	Zotu260	10.5345	1.7977	0.0017977	180.768	67.9295	0.0679295	0.943091	0.366147	0.000366147	12.1667	2.28599	0.00228599	237.117	99.5878	0.0995878	1.20099	0.340521	0.000340521	4.9e-59	1.55e-38	2.56e-108
	Zotu374	4.6101	0.871999	0.000871999	45.6232	32.3011	0.0323011	1.55655	0.790379	0.000790379	4.33232	1.09224	0.00109224	42.2676	33.4215	0.0334215	1.34035	0.603345	0.000603345	2.67e-13	9.37e-12	1.09e-37
	Zotu321	8.18724	1.58688	0.00158688	128.831	68.1332	0.0681332	1.3368	0.588812	0.000588812	8.16023	1.81063	0.00181063	132.633	80.1466	0.0801466	1.29676	0.515184	0.000515184	0.514795	0.573731	0.34523
	Zotu288	4.10111	0.742601	0.000742601	28.2388	9.65845	0.00965845	0.91427	0.233102	0.000233103	4.68852	0.902168	0.000902168	36.1641	13.1195	0.0131195	1.16353	0.279401	0.000279401	1.81e-48	1.8e-43	2.61e-117
	Zotu275	11.0284	2.56947	0.00256947	274.753	177.043	0.177043	1.13117	0.650798	0.000650798	12.9292	3.01419	0.00301419	323.615	198.53	0.19853	1.30101	0.462312	0.000462312	7.85e-43	1.94e-12	6.86e-58
	Zotu20	343.305	67.4699	0.0674699	226729	98856.2	98.8562	1.16215	0.399265	0.000399265	377.151	76.1805	0.0761805	248674	114676	114.676	1.25571	0.369539	0.000369539	4.98e-23	0.000264349	1.92e-24
	Zotu255	4.46761	0.889433	0.000889433	38.4299	15.692	0.015692	1.31909	0.382261	0.000382261	4.45296	0.908403	0.000908403	35.3572	15.9171	0.0159171	1.18715	0.253728	0.000253728	0.477889	1.6e-07	8.01e-17
	Zotu249	14.2527	2.86869	0.00286869	448.636	286.58	0.28658	1.4473	0.815439	0.00081544	14.0905	3.288	0.003288	419.17	283.366	0.283366	1.29829	0.641483	0.000641483	0.045041	0.000452529	4.82e-07
	Zotu347	6.97309	1.29638	0.00129638	102.893	53.7292	0.0537292	1.38421	0.647435	0.000647435	7.05813	1.54912	0.00154912	96.7087	49.2405	0.0492405	1.29385	0.626258	0.000626258	0.328633	0.0392628	1.8e-11
	Zotu560	3.32979	0.724701	0.000724701	22.5968	13.672	0.013672	0.946428	0.67365	0.00067365	3.95309	1.03829	0.00103829	33.6295	19.1164	0.0191164	1.30044	0.910728	0.000910728	9.88e-46	6.8e-43	3.81e-104
	Zotu269	10.899	2.19338	0.00219338	270.622	201.435	0.201435	1.50979	1.2829	0.0012829	10.6737	2.91483	0.00291483	279.6	219.595	0.219595	1.3995	0.780701	0.000780701	0.00232328	0.830059	0.012342
	Zotu219	18.3457	3.32439	0.00332439	594.914	249.243	0.249243	1.08644	0.714205	0.000714205	20.2932	4.17509	0.00417509	720.372	314.856	0.314856	1.2564	0.572178	0.000572178	6.93e-26	5e-19	2.08e-68
	Zotu176	20.1371	3.47935	0.00347935	725.646	312.75	0.31275	1.20615	0.585369	0.000585369	20.4758	4.60958	0.00460958	821.247	403.837	0.403837	1.27873	0.545493	0.000545493	0.161697	6.48e-07	2.63e-29
	Zotu123	17.381	2.88932	0.00288932	501.626	162.962	0.162962	1.19638	0.290009	0.000290009	17.6118	3.21646	0.00321646	497.066	166.153	0.166153	1.18103	0.265385	0.000265385	0.191503	0.441881	0.369166
	Zotu511	5.47094	1.16169	0.00116169	66.0986	44.179	0.044179	1.42749	0.74031	0.00074031	5.42296	1.36126	0.00136126	65.5163	48.9803	0.0489803	1.32687	0.615894	0.000615894	0.0888094	0.0126836	0.00357493
	Zotu307	12.4869	2.35705	0.00235705	287.916	144.623	0.144623	1.37094	0.466185	0.000466186	11.82	2.5497	0.0025497	263.663	134.393	0.134393	1.24762	0.423484	0.000423484	8.86e-10	0.000334807	2.24e-28
	Zotu32	162.132	36.0508	0.0360508	55980.3	38252.3	38.2523	1.38564	0.825573	0.000825574	160.054	40.9413	0.0409413	57497.9	39581.4	39.5814	1.37854	1.00702	0.00100702	0.145887	0.566946	0.00470436
	Zotu304	8.01098	1.66964	0.00166964	140.479	72.4409	0.0724409	1.4065	0.999118	0.000999118	8.0487	1.95489	0.00195489	136.77	70.3903	0.0703903	1.36081	0.871119	0.000871119	0.75742	0.251443	0.000249614
	Zotu117	94.3251	21.0867	0.0210867	20877.3	12014.8	12.0148	1.03351	0.635031	0.000635031	116.024	25.93	0.02593	26270.5	14383.8	14.3838	1.29503	0.66979	0.00066979	7.21e-78	3.76e-18	4.19e-80
	Zotu458	1.58959	0.321856	0.000321857	5.01135	2.28607	0.00228607	0.787302	0.38773	0.00038773	2.07168	0.508191	0.000508191	8.47449	4.176	0.004176	1.26894	0.560151	0.000560151	4.13e-108	1.22e-90	1.24e-175
	Zotu227	11.9872	1.98338	0.00198338	238.299	87.442	0.087442	1.35565	0.489492	0.000489492	11.3832	2.11236	0.00211236	216.569	84.2288	0.0842288	1.20388	0.292223	0.000292223	1.05e-10	3.25e-08	6.56e-28
	Zotu183	3.93581	0.701695	0.000701695	31.1987	15.7616	0.0157616	1.70708	1.35383	0.00135383	3.59691	0.771236	0.000771236	26.1995	16.404	0.016404	1.28737	0.521259	0.000521259	2.08e-25	7.41e-25	6.25e-64
	Zotu355	8.02313	1.29506	0.00129506	113.162	41.9607	0.0419607	1.52188	0.685245	0.000685245	7.28728	1.42628	0.00142628	95.6917	39.8617	0.0398617	1.24126	0.425013	0.000425013	2.54e-31	8.32e-20	3.98e-90
	Zotu211	13.5209	2.99208	0.00299208	455.076	269.082	0.269082	1.3864	1.06972	0.00106972	14.6836	3.68197	0.00368197	484.04	311.454	0.311454	1.36655	0.856744	0.000856744	1.7e-12	0.285093	5.07e-08
	Zotu112	55.8068	8.32876	0.00832876	5017.98	1715.47	1.71547	1.16807	0.48276	0.00048276	57.3284	11.1595	0.0111595	5425.97	2038.36	2.03836	1.22353	0.433517	0.000433517	0.00395282	2.73e-06	3.63e-15
	Zotu302	7.02121	1.51378	0.00151378	96.9383	58.4612	0.0584612	1.15854	0.842532	0.000842532	7.79645	1.77601	0.00177601	120.352	76.1327	0.0761327	1.31868	0.552763	0.000552763	1.37e-22	1.07e-14	2.47e-52
	Zotu100	49.6998	9.58621	0.00958621	4870.26	2142.75	2.14275	1.11177	0.865408	0.000865408	57.9723	13.3987	0.0133987	6181.93	2945.33	2.94533	1.31749	0.913128	0.000913128	2.09e-49	3.41e-25	4.14e-62
	Zotu441	5.53061	1.37358	0.00137358	78.5361	46.3289	0.0463288	1.50415	1.47651	0.00147651	5.99979	1.59681	0.00159681	80.9977	50.8368	0.0508368	1.39769	0.793734	0.000793734	2.19e-10	0.836102	9.23e-07
	Zotu472	4.89106	0.705782	0.000705782	37.6896	11.9855	0.0119855	1.15169	0.448503	0.000448503	5.21187	0.889039	0.00088904	41.0472	12.5411	0.0125411	1.25394	0.458151	0.000458151	1.44e-17	1.69e-10	1.22e-23
	Zotu160	18.3244	4.96795	0.00496795	967.794	810.028	0.810028	1.66985	2.34112	0.00234112	19.6671	5.83075	0.00583075	977.619	870.102	0.870102	1.52824	1.57043	0.00157043	4.75e-06	0.418126	0.0173157
	Zotu344	4.72552	0.796895	0.000796895	39.5382	15.577	0.015577	1.30848	0.438443	0.000438443	4.65137	0.952188	0.000952188	38.5241	16.4211	0.0164211	1.25029	0.40661	0.000406611	0.0488601	0.126991	2.59e-05
	Zotu264	15.716	3.48142	0.00348142	524.818	299.416	0.299416	1.3568	0.820145	0.000820145	15.9251	3.78609	0.00378609	518.908	308.319	0.308319	1.26368	0.488251	0.000488251	0.400455	0.312822	0.107156
	Zotu1	5854.83	933.918	0.933918	53301923	15750102	15750.1	1.13522	0.376217	0.000376217	6115.25	1041.52	1.04152	57476233	18791650	18791.7	1.19821	0.31154	0.000311541	1.03e-07	2.43e-05	4.81e-15
	Zotu175	20.4675	3.00881	0.00300881	638.763	199.325	0.199325	1.21552	0.445889	0.000445889	20.3812	3.52436	0.00352436	648.428	225.93	0.22593	1.20849	0.347601	0.000347601	0.380838	0.73654	0.0693089
	Zotu230	22.858	3.97729	0.00397729	1021.51	553.967	0.553967	1.45777	0.904203	0.000904203	22.2422	5.07376	0.00507376	941.888	515.232	0.515232	1.28699	0.557622	0.000557622	0.000393617	0.00161034	7.39e-13
	Zotu185	18.3995	2.79005	0.00279005	578.896	224.547	0.224547	1.2085	0.434982	0.000434982	18.5085	3.61859	0.00361859	594.845	264.325	0.264325	1.20565	0.50341	0.00050341	0.632595	0.639223	0.0274163
	Zotu280	15.6252	3.46293	0.00346293	550.986	382.837	0.382837	1.18614	0.761287	0.000761287	16.942	4.29965	0.00429965	650.462	447.521	0.44752	1.35097	0.951171	0.000951171	1.03e-11	3.86e-08	1.04e-42
	Zotu453	3.88471	1.01515	0.00101515	39.7869	27.936	0.027936	0.979636	1.51957	0.00151957	4.91278	1.35787	0.00135787	56.7452	37.0704	0.0370704	1.35238	1.05164	0.00105164	1.32e-68	1.41e-27	2.4e-125
	Zotu483	3.21206	0.406948	0.000406948	14.0726	3.16596	0.00316596	1.19871	0.310382	0.000310382	3.1769	0.458034	0.000458034	14.0948	3.83207	0.00383207	1.18159	0.268514	0.000268514	0.0249355	0.360641	0.876213
	Zotu27	397.479	70.2765	0.0702765	328471	152480	152.48	1.47244	1.491	0.001491	399.347	93.7396	0.0937396	328699	159432	159.432	1.38958	1.04034	0.00104034	0.844579	0.971244	0.702882
	Zotu404	7.12418	1.1591	0.0011591	81.8237	26.9235	0.0269235	1.32205	0.451544	0.000451544	6.88204	1.29683	0.00129683	77.4273	29.1368	0.0291368	1.21801	0.339859	0.000339859	9.13e-07	8.25e-05	1.33e-11
	Zotu251	8.59548	1.46967	0.00146967	144.602	80.6004	0.0806004	1.43023	0.757019	0.000757019	8.2426	1.80579	0.00180579	136.242	80.6204	0.0806203	1.30931	0.798949	0.000798949	6.6e-08	0.00087024	3.29e-19
	Zotu241	9.87514	1.91229	0.00191228	214.07	109.834	0.109834	1.38506	1.059	0.001059	10.4645	2.54956	0.00254956	228.028	119.498	0.119498	1.41433	1.16477	0.00116477	5.37e-08	0.0118358	5.86e-12
	Zotu165	13.6187	3.71794	0.00371794	495.962	375.167	0.375167	1.065	0.810415	0.000810415	16.9195	4.68753	0.00468753	673.056	477.707	0.477708	1.37816	0.789439	0.000789439	2.62e-59	1.07e-21	2.71e-93
	Zotu31	242.058	47.8674	0.0478674	126584	72450	72.45	1.37313	0.778792	0.000778792	245.3	60.1648	0.0601648	125984	75262.2	75.2622	1.32345	0.657059	0.000657059	0.364724	0.580607	0.195803
A	Firmicutes	7.19064	0.701955	0.000701955	86.128	16.1613	0.0161614	1.01712	0.113419	0.000113419	7.69866	0.792739	0.000792739	95.1886	18.7705	0.0187705	1.12129	0.115571	0.000115572	7.08e-46	4.49e-27	3.07e-88
	Bacteroidota	7.87904	0.736008	0.000736008	98.2371	17.5454	0.0175454	0.937579	0.108979	0.000108979	8.77821	0.8319	0.0008319	117.034	20.8929	0.0208929	1.11642	0.124096	0.000124096	2.9e-114	2.32e-86	2.39e-182
	Actinobacteriota	1.83814	0.179946	0.000179946	5.56729	1.40631	0.00140631	0.937947	0.147097	0.000147097	1.97463	0.220237	0.000220237	6.74538	1.70116	0.00170116	1.13037	0.144899	0.000144899	9.33e-46	4.04e-57	2.05e-173
	Proteobacteria	0.684092	0.0759462	7.59e-05	0.91009	0.241571	0.000241571	0.987137	0.188249	0.000188249	0.741787	0.0882972	8.83e-05	1.04734	0.303113	0.000303113	1.12055	0.154011	0.000154012	1.37e-46	6.34e-24	2.42e-97
	Lachnospiraceae	3.04309	0.32125	0.00032125	16.297	3.76375	0.00376375	1.02035	0.150943	0.000150943	3.26718	0.378417	0.000378417	18.2301	4.87088	0.00487088	1.12828	0.138108	0.000138108	1.54955e-41	1.20358e-18	6.04134e-77
	Oscillospiraceae	0.412582	0.0397406	3.97406e-05	0.281112	0.0564775	5.64775e-05	0.849693	0.106087	0.000106087	0.492084	0.0490497	4.90497e-05	0.370556	0.0711039	7.11039e-05	1.12227	0.141101	0.000141101	5.16086e-207	6.10686e-149	1.10393e-261
	Prevotellaceae	6.80004	0.632692	0.000632692	72.0489	11.6819	0.0116819	0.909542	0.108879	0.000108879	7.72789	0.76479	0.00076479	89.3509	16.0499	0.0160499	1.12431	0.128931	0.000128931	5.92712e-142	1.08508e-128	1.6783e-215
	Ruminococcaceae	0.519305	0.0535141	5.35141e-05	0.509418	0.156877	0.000156877	1.03516	0.124752	0.000124752	0.555164	0.066015	6.6015e-05	0.54463	0.150614	0.000150614	1.11602	0.139272	0.000139272	3.97433e-36	2.75548e-08	1.53997e-44
	Muribaculaceae	1.59458	0.222251	0.000222251	6.04295	3.45746	0.00345746	0.981766	0.160796	0.000160796	1.73205	0.269884	0.000269884	7.16557	4.07901	0.00407901	1.16748	0.22347	0.00022347	2.28991e-30	8.94361e-15	1.78512e-138
	Eggerthellaceae	0.661718	0.0978059	9.78059e-05	1.13194	0.494856	0.000494856	0.790431	0.306333	0.000306333	0.844212	0.137217	0.000137217	1.6919	0.732251	0.000732251	1.13222	0.227873	0.000227873	1.98691e-169	3.25381e-70	9.09537e-199
	Atopobiaceae	1.39162	0.14249	0.00014249	3.45325	1.00196	0.00100196	1.04039	0.175119	0.000175119	1.41623	0.171822	0.000171822	3.84274	1.24316	0.00124316	1.13886	0.149966	0.000149966	0.00371662	1.33459e-11	1.42106e-68
	Acholeplasmataceae	5.94361	0.608622	0.000608622	60.0745	12.933	0.012933	0.963299	0.120017	0.000120017	6.63645	0.708899	0.000708899	69.8035	14.5123	0.0145123	1.11832	0.116628	0.000116628	1.22925e-96	2.51317e-49	3.63786e-151
	Rikenellaceae	1.41723	0.147801	0.000147801	3.7964	1.31065	0.00131065	1.10229	0.180578	0.000180578	1.46054	0.175676	0.000175676	3.92946	1.41708	0.00141708	1.13144	0.151815	0.000151815	4.0985e-07	0.0619491	2.21061e-14
	Erysipelatoclostridiaceae	4.50197	0.384256	0.000384256	30.9427	5.41601	0.005416	1.15702	0.123314	0.000123314	4.42545	0.399272	0.000399272	30.0857	5.42416	0.00542416	1.1223	0.104031	0.000104031	9.35169e-05	0.000899982	1.53786e-08
	Zotu256	11.6283	2.01849	0.00201848	449.479	240.388	0.240388	0.820136	0.259477	0.000259477	15.2357	2.80591	0.00280591	652.212	312.893	0.312893	1.19487	0.286714	0.000286714	4.04e-164	1.11e-51	5.61e-246
	Zotu97	38.2467	5.95698	0.00595698	3933.87	1871.86	1.87186	0.756745	0.201684	0.000201684	51.3561	8.57193	0.00857193	6101.88	2574.29	2.57429	1.17426	0.219006	0.000219007	3.08e-210	1.22e-87	1.02e-269
	Zotu24	208.711	19.2966	0.0192966	71254.9	14253.6	14.2537	1.08539	0.111183	0.000111183	213.98	21.9887	0.0219887	74142.9	15804.1	15.8041	1.12688	0.119528	0.000119529	2.76e-08	8.36e-05	3.58e-20
	Zotu58	120.777	17.916	0.017916	42315.4	21508.1	21.5081	1.10005	0.412107	0.000412107	130.777	24.418	0.024418	48093.7	24607.5	24.6075	1.22067	0.333557	0.000333557	9.7e-22	4.03e-07	4.73e-69
	Zotu133	51.0443	6.81254	0.00681254	6960.95	3043.27	3.04327	1.10274	0.285295	0.000285295	54.8135	9.11465	0.00911465	7373.45	3260.87	3.26087	1.15415	0.227167	0.000227167	4.52e-22	0.00779529	1.99e-30
	Zotu114	33.5545	4.46254	0.00446254	2778.47	1469.69	1.46969	0.910102	0.172533	0.000172533	39.11	6.14607	0.00614607	3471.13	1854.4	1.8544	1.13145	0.209635	0.000209635	1.57e-91	4.45e-23	1.69e-153
	Zotu296	5.53817	0.608719	0.000608719	64.0454	25.9871	0.0259871	1.03455	0.161696	0.000161696	5.88258	0.788329	0.000788329	70.4345	27.2244	0.0272244	1.14218	0.180927	0.000180927	4.84e-24	2.27e-08	2.45e-69
	Zotu361	6.65954	0.8876	0.0008876	105.817	37.8982	0.0378982	0.770981	0.146404	0.000146404	8.79393	1.27548	0.00127549	154.287	53.8782	0.0538782	1.11935	0.169951	0.000169951	4.52e-228	4.57e-95	7.28e-266
	Zotu486	3.57103	0.479928	0.000479928	34.324	17.3657	0.0173657	1.15849	0.261033	0.000261033	3.72322	0.617226	0.000617226	35.5864	18.9896	0.0189896	1.16967	0.207652	0.000207652	1.23e-07	0.315241	2.51e-11
	Zotu30	432.628	48.0697	0.0480697	376247	128448	128.448	1.04983	0.152774	0.000152774	450.899	60.7996	0.0607996	417670	154391	154.391	1.15128	0.162097	0.000162097	1.05e-11	3.3e-08	3.94e-66
	Zotu257	7.94865	1.20086	0.00120086	168.231	70.4299	0.0704299	0.740131	0.156496	0.000156496	10.7505	1.69561	0.00169561	263.068	98.629	0.098629	1.1644	0.209638	0.000209638	2.14e-226	9.15e-108	3.48e-285
	Zotu119	58.0941	9.74789	0.00974789	11834.9	7682.23	7.68222	1.11719	0.623328	0.000623328	61.3593	13.6301	0.0136301	14680.7	9833.49	9.83348	1.22697	0.47572	0.00047572	1.88e-07	4.21e-07	1.67e-38
	Zotu20	488.913	64.747	0.064747	544348	221228	221.228	0.790346	0.145416	0.000145416	611.797	89.6454	0.0896455	794039	293983	293.983	1.15865	0.200516	0.000200516	7.87e-179	6.93e-84	6.46e-271
	Zotu139	38.482	5.44669	0.00544669	3891.17	1791.08	1.79108	0.874721	0.180479	0.000180479	47.06	7.32045	0.00732045	5064.8	2084.14	2.08413	1.15438	0.224724	0.000224724	6.78e-141	2.13e-39	2.02e-234
	Zotu250	10.7687	1.11932	0.00111932	242.391	84.8203	0.0848202	1.11057	0.143732	0.000143732	11.1526	1.50386	0.00150386	248.572	89.2767	0.0892767	1.1343	0.141447	0.000141447	1.21e-09	0.131943	7.92e-10
	Zotu355	4.73079	0.498542	0.000498542	41.4671	11.0506	0.0110507	1.04388	0.221134	0.000221134	4.77912	0.630653	0.000630653	45.7313	14.5518	0.0145518	1.1206	0.143658	0.000143658	0.231294	1.89e-11	3.12e-57
	Zotu255	11.2777	1.31992	0.00131992	265.269	78.2135	0.0782135	1.10274	0.280188	0.000280188	11.4495	1.57679	0.00157679	275.698	87.2657	0.0872657	1.12104	0.169451	0.000169451	0.00629998	0.00363388	1.73e-17
	Zotu125	17.3472	1.86123	0.00186123	527.162	136.827	0.136827	0.888387	0.136123	0.000136123	19.5212	2.32146	0.00232146	678.195	182.739	0.182739	1.13476	0.129668	0.000129668	4.99e-93	7.49e-77	8.3e-233
	Zotu475	5.15379	0.703428	0.000703428	67.1561	31.3005	0.0313005	0.890621	0.133159	0.000133159	6.14891	0.903424	0.000903424	83.8259	34.1441	0.0341441	1.14223	0.199602	0.000199602	1.66e-125	3.65e-29	3.57e-226
	Zotu415	6.3684	0.973996	0.000973996	126.13	65.4732	0.0654732	1.05349	0.225908	0.000225908	7.38971	1.24667	0.00124667	140.372	71.3208	0.0713208	1.18008	0.282547	0.000282547	6.84e-75	1.81e-06	1.78e-68
	Zotu236	10.3524	1.25938	0.00125938	229.417	60.0421	0.0600422	0.876052	0.151094	0.000151094	12.6059	1.6987	0.0016987	298.826	79.3061	0.0793061	1.13703	0.165819	0.000165819	1.03e-167	2.4e-88	3.06e-231
	Zotu473	2.01364	0.273433	0.000273433	10.3657	5.0162	0.0050162	1.15471	0.217068	0.000217068	2.02823	0.341153	0.000341153	10.6735	5.5526	0.0055526	1.15738	0.200162	0.000200162	0.377941	0.476881	0.0374822
	Zotu444	3.31071	0.385204	0.000385204	22.7308	8.26318	0.00826318	1.04686	0.159303	0.000159303	3.56411	0.483159	0.000483159	24.6522	8.90433	0.00890433	1.13287	0.157807	0.000157807	1.05e-33	1.95e-06	1.55e-60
	Zotu88	27.974	3.41636	0.00341636	1774.38	730.59	0.73059	1.02489	0.148374	0.000148374	29.9228	4.47663	0.00447663	2003.59	811.003	0.811003	1.16203	0.203621	0.000203621	1.37e-24	2.11e-10	1.24e-95
	Zotu280	6.72704	0.970226	0.000970226	123.239	70.3041	0.0703041	1.02774	0.238899	0.000238899	7.26965	1.17522	0.00117522	136.376	71.1118	0.0711118	1.15465	0.216537	0.000216537	3e-24	3.33e-07	5.84e-74
	Zotu100	43.4594	9.31096	0.00931096	8483.79	8429.4	8.4294	0.894523	0.427441	0.000427441	54.0409	11.9755	0.0119755	11540.4	10052.9	10.0529	1.25151	0.691518	0.000691518	1.61e-87	6.06e-39	2.91e-133
	Zotu275	7.94002	1.15056	0.00115056	161.732	79.5143	0.0795143	1.08322	0.308449	0.000308449	8.44165	1.3897	0.0013897	181.054	91.2545	0.0912545	1.18074	0.231451	0.000231451	1.76e-16	8.63e-06	3.71e-64
	Zotu367	4.82831	0.486322	0.000486322	40.5934	8.60758	0.00860758	0.938704	0.16705	0.00016705	5.52007	0.605468	0.000605468	48.6122	10.7384	0.0107384	1.11698	0.141026	0.000141026	3.62e-131	6.02e-66	2.25e-163
	Zotu564	2.06292	0.182441	0.000182441	6.91183	1.43258	0.00143258	1.14925	0.120348	0.000120348	2.04053	0.207554	0.000207554	6.79385	1.49994	0.00149994	1.12587	0.114607	0.000114607	0.00885911	0.0689062	6.34e-05
	Zotu94	7.45529	0.857564	0.000857564	123.725	49.4943	0.0494943	1.05514	0.161967	0.000161967	8.12208	1.09436	0.00109436	133.904	55.2194	0.0552194	1.13692	0.16339	0.000163391	2.48e-44	8.21e-05	1.32e-44
	Zotu429	5.25549	0.619286	0.000619286	55.8519	20.1746	0.0201746	1.10281	0.190626	0.000190626	5.49829	0.723241	0.000723241	58.53	22.3232	0.0223232	1.14226	0.174808	0.000174808	4.19e-14	0.0117476	9.57e-21
	Zotu376	6.52428	0.706747	0.000706747	91.8108	30.9294	0.0309294	1.04386	0.16434	0.00016434	6.81168	0.938084	0.000938084	99.7637	34.3608	0.0343608	1.1258	0.149534	0.000149534	2.37e-13	9.86e-08	9.72e-49
	Zotu295	10.8605	1.21328	0.00121328	245.288	74.0154	0.0740154	0.950786	0.126279	0.000126279	12.3812	1.57586	0.00157586	286.384	81.9462	0.0819462	1.11571	0.150735	0.000150735	3.53e-103	4.31e-28	7.43e-145
	Zotu99	20.2315	2.4698	0.0024698	953.585	451.266	0.451266	1.06634	0.117154	0.000117154	21.628	3.04718	0.00304718	1008.4	449.809	0.449809	1.14245	0.173769	0.000173769	3.56e-26	9.13e-05	2.51e-34
	Zotu525	3.65619	0.526312	0.000526312	38.8642	20.6417	0.0206417	1.17569	0.333614	0.000333615	3.74927	0.650735	0.000650735	39.9618	21.4006	0.0214006	1.19483	0.270027	0.000270027	0.00352909	0.269413	5.02e-08
	Zotu165	24.036	2.49111	0.00249111	1026.74	250.473	0.250473	0.916455	0.150358	0.000150358	27.0334	3.24116	0.00324116	1282.67	329.321	0.329321	1.13728	0.150331	0.000150331	3.9e-94	1.6e-70	2.43e-199
	Zotu268	13.163	1.37056	0.00137056	349.102	113.168	0.113168	1.10589	0.194451	0.000194451	13.4162	1.76356	0.00176356	364.841	126.322	0.126322	1.14067	0.151308	0.000151308	0.00250796	0.0109242	5.71e-20
	Zotu434	2.81468	0.290199	0.000290199	13.4508	4.02971	0.00402971	1.02847	0.155966	0.000155966	2.91073	0.327878	0.000327878	15.0761	5.17415	0.00517415	1.13511	0.14893	0.00014893	2.59e-10	1.29e-11	2.85e-69
	Zotu11	1050.17	174.318	0.174318	3270366	2274033	2274.03	0.916908	0.180764	0.000180764	1195.98	217.811	0.217811	4134021	2727649	2727.65	1.19259	0.281182	0.000281182	1.98e-51	6.7e-22	2.51e-187
	Zotu70	170.707	41.4529	0.0414529	178594	190894	190.894	1.4637	1.6831	0.0016831	190.75	54.3377	0.0543377	209326	212626	212.626	1.52001	1.28286	0.00128286	1.19e-15	1e-09	7.48e-53
	Zotu441	3.19474	0.450003	0.000450003	28.2389	19.7696	0.0197696	1.18386	0.39068	0.000390681	3.27577	0.567412	0.000567412	29.9533	23.3279	0.0233279	1.1651	0.226368	0.000226368	0.0271192	0.599094	3.4e-11
	Zotu186	21.5401	2.64485	0.00264485	1071.41	394.816	0.394816	0.825012	0.170561	0.000170561	27.4751	3.84521	0.00384521	1494.34	580.787	0.580787	1.13607	0.186761	0.000186761	3.81e-212	9.38e-67	6.03e-228
	Zotu93	26.4389	2.79552	0.00279552	1229.79	296.846	0.296846	0.970427	0.124256	0.000124256	29.3405	3.40643	0.00340642	1446.26	371.878	0.371878	1.13611	0.135669	0.00013567	3.19e-79	4.72e-39	1.25e-155
	Zotu453	3.31486	0.335079	0.000335079	19.4021	5.15625	0.00515625	0.834804	0.109724	0.000109724	3.9666	0.452473	0.000452473	26.3424	6.53985	0.00653985	1.13739	0.144273	0.000144273	8.9e-190	2.71e-118	5e-279
	Zotu39	167.062	22.9538	0.0229538	67607.4	25460.3	25.4603	0.962045	0.396454	0.000396454	183.515	30.9484	0.0309484	86458.8	36418.2	36.4182	1.15493	0.24898	0.00024898	2.99e-35	8.95e-33	8.18e-117
	Zotu302	8.5537	1.0166	0.0010166	148.55	45.3116	0.0453116	1.11622	0.129291	0.000129291	8.80602	1.10946	0.00110946	148.647	44.7425	0.0447425	1.11824	0.130378	0.000130378	4.76e-07	0.841004	0.392777
	Zotu381	3.39445	0.291825	0.000291825	18.1858	3.69543	0.00369543	1.04595	0.10445	0.00010445	3.48631	0.343335	0.000343335	19.7236	4.08302	0.00408302	1.13435	0.124638	0.000124638	8.17e-10	5.28e-18	5.89e-72
	Zotu22	794.642	83.9945	0.0839945	1218490	363103	363.103	1.15145	0.18059	0.00018059	789.699	96.4385	0.0964385	1191417	352028	352.028	1.12068	0.130658	0.000130658	0.262326	0.208792	0.0269423
	Zotu468	6.0233	0.591121	0.000591122	67.336	16.6395	0.0166395	1.05305	0.177038	0.000177038	6.29096	0.763001	0.000763001	74.3592	20.6606	0.0206606	1.14928	0.166583	0.000166583	2.9e-16	1.25e-14	5.29e-63
	Zotu247	6.90258	0.861835	0.000861835	95.0099	41.3293	0.0413293	0.929137	0.144549	0.000144549	7.56927	1.01377	0.00101377	117.535	50.2377	0.0502377	1.14859	0.179676	0.000179676	2.09e-48	7.43e-33	6.69e-186
	Zotu258	11.4404	1.95477	0.00195477	453.392	327.734	0.327734	1.03065	0.438132	0.000438132	12.7624	2.62765	0.00262765	544.726	374.914	0.374914	1.20133	0.287396	0.000287396	6.22e-31	1.66e-12	3.99e-103
	Zotu54	151.659	21.6453	0.0216453	63424	29838.4	29.8384	0.908566	0.135311	0.000135311	196.304	28.743	0.028743	76438.9	29530.8	29.5308	1.14084	0.191572	0.000191572	2.34e-204	2.31e-23	3.83e-187
	Zotu215	11.1607	1.54763	0.00154763	311.364	115.589	0.115589	0.967248	0.325904	0.000325904	12.4106	1.96224	0.00196224	379.154	143.01	0.14301	1.14482	0.234632	0.000234632	1.89e-49	5.45e-28	1.04e-118
	Zotu375	3.35128	0.318866	0.000318866	18.6356	3.68724	0.00368724	1.01589	0.138666	0.000138666	3.51836	0.381543	0.000381544	20.6877	4.4584	0.0044584	1.12084	0.126641	0.000126641	1.93e-23	7.8e-25	8.4e-74
	Zotu140	18.3118	1.9129	0.0019129	640.173	189.446	0.189446	1.13989	0.161067	0.000161067	18.4896	2.24666	0.00224666	645.636	201.668	0.201668	1.14097	0.141049	0.000141049	0.0714241	0.632429	0.0313525
	Zotu471	2.66831	0.27298	0.00027298	13.2521	3.32463	0.00332462	1.13342	0.221509	0.000221509	2.69181	0.331126	0.000331126	13.4407	3.94509	0.00394509	1.12628	0.141661	0.000141661	0.0860558	0.492222	0.00026828
	Zotu75	116.378	11.9395	0.0119395	26126	7558.27	7.55827	1.1237	0.146693	0.000146693	118.713	14.6601	0.0146602	26606.5	7941.53	7.94154	1.13933	0.134986	0.000134986	0.000883399	0.187039	7.94e-06
	Zotu344	4.08022	0.497267	0.000497267	33.3031	9.69895	0.00969895	0.918921	0.141467	0.000141467	4.78221	0.604098	0.000604098	41.7612	12.7334	0.0127334	1.14586	0.164606	0.000164606	1.46e-131	1.35e-51	5.3e-194
	Zotu298	7.65967	0.981652	0.000981652	132.268	48.1458	0.0481458	0.975151	0.196112	0.000196112	8.55692	1.18653	0.00118653	154.49	60.2455	0.0602455	1.12071	0.16879	0.00016879	2.04e-64	6.09e-16	5.52e-112
	Zotu35	119.659	11.7475	0.0117474	24609.3	6003.23	6.00323	1.02025	0.115305	0.000115305	126.126	13.4266	0.0134266	27039.9	6911.64	6.91164	1.1178	0.124453	0.000124453	4.42e-28	1.32e-14	1.42e-81
	Zotu379	6.76249	0.806673	0.000806673	102.935	45.0857	0.0450857	1.11035	0.226663	0.000226663	6.9779	1.03302	0.00103302	106.926	49.06	0.0490601	1.13438	0.162688	0.000162688	8.32e-06	0.11066	8.63e-15
	Zotu23	459.099	56.9632	0.0569632	445131	134248	134.248	0.994557	0.169235	0.000169235	501.208	67.7274	0.0677274	512352	164700	164.7	1.13109	0.158889	0.000158889	2.99e-45	1.44e-20	1.08e-105
	Zotu204	24.8407	3.72665	0.00372665	1855.79	977.057	0.977057	1.0415	0.254221	0.000254221	27.0524	4.82951	0.00482951	2077.19	1092.76	1.09276	1.16209	0.288776	0.000288776	6.48e-27	3.21e-06	1.74e-79
	Zotu33	664.382	70.1305	0.0701305	890493	242258	242.257	1.0559	0.190967	0.000190967	698.037	93.5537	0.0935537	983842	291333	291.333	1.15285	0.173293	0.000173293	5.21e-18	4.1e-13	1.14e-58
	Zotu452	2.70626	0.277762	0.000277762	12.8115	3.01671	0.00301671	0.95076	0.12066	0.00012066	2.99601	0.331444	0.000331444	14.9995	3.46804	0.00346804	1.11264	0.129004	0.000129004	2.17e-80	3.06e-44	6.09e-150
	Zotu34	244.369	24.7028	0.0247028	115177	28355.8	28.3558	1.10329	0.132239	0.000132239	250.625	31.0193	0.0310193	118724	31341	31.341	1.13012	0.126366	0.000126366	2.05e-06	0.00633709	1.84e-11
	Zotu211	12.7025	2.33081	0.00233081	663.181	526.279	0.526279	1.17583	0.450905	0.000450905	14.2245	2.86291	0.00286291	691.118	538.576	0.538576	1.2399	0.385927	0.000385928	6.02e-31	0.020875	1.05e-38
	Zotu36	181.574	16.4633	0.0164633	54411.1	11659.8	11.6598	1.15972	0.120179	0.000120179	179.077	17.9696	0.0179696	52547.9	11396.8	11.3968	1.11965	0.115029	0.000115029	0.000383226	0.00031341	3.4e-15
	Zotu478	2.98731	0.343612	0.000343612	17.5479	4.75999	0.00475999	0.993746	0.196279	0.000196279	3.27183	0.41854	0.00041854	20.3894	6.21492	0.00621492	1.13471	0.156671	0.000156671	5.01e-55	1.51e-24	6.75e-97
	Zotu234	17.6485	2.90455	0.00290455	1209.83	1069.5	1.0695	0.98002	0.200617	0.000200617	20.4059	3.92848	0.00392848	1332.63	1037.28	1.03728	1.18181	0.306085	0.000306085	6.45e-57	2.76e-17	1.39e-100
	Zotu279	9.9329	1.45752	0.00145752	301.585	139.831	0.139831	1.14873	0.266079	0.000266079	10.454	1.84651	0.00184651	314.873	144.021	0.144021	1.20025	0.307133	0.000307133	2.81e-10	0.0420133	1.65e-18
	Zotu144	12.9092	1.60512	0.00160512	373.268	175.549	0.175549	0.861206	0.184654	0.000184654	15.667	2.21381	0.00221381	492.539	213.208	0.213208	1.14555	0.212734	0.000212734	7.35e-154	4.54e-42	1.33e-198
	Zotu168	10.9514	1.09503	0.00109503	201.924	44.3752	0.0443752	0.923299	0.133531	0.000133531	12.3579	1.29375	0.00129375	248.064	56.617	0.056617	1.12802	0.134597	0.000134597	2.42e-118	6.08e-76	2.31e-189
	Zotu121	67.0748	7.2475	0.0072475	8895.91	2664.96	2.66496	0.991941	0.166649	0.000166649	73.7333	9.19103	0.00919103	10248.9	3371.55	3.37155	1.12749	0.146224	0.000146224	4.4e-60	4.68e-19	1.75e-104
	Zotu289	4.89067	0.539507	0.000539507	50.1295	18.36	0.01836	1.14357	0.200813	0.000200813	4.99114	0.665967	0.000665967	49.9511	18.3911	0.0183911	1.13126	0.152718	0.000152718	0.000801056	0.965749	0.471763
	Zotu156	13.765	1.35809	0.00135809	333.577	79.0094	0.0790094	1.11234	0.135551	0.000135551	13.9736	1.56305	0.00156305	339.944	86.1264	0.0861264	1.12697	0.123109	0.000123109	0.00218312	0.0969201	2.49e-06
	Zotu484	3.71312	0.42389	0.00042389	26.9304	8.40359	0.00840359	1.08686	0.167317	0.000167317	3.84062	0.49495	0.00049495	28.5916	9.69314	0.00969314	1.14136	0.142814	0.000142814	8.82e-09	0.00150671	3.88e-30
	Zotu439	4.44563	0.504938	0.000504938	39.4548	12.4612	0.0124612	0.976215	0.161151	0.000161151	4.86033	0.603989	0.000603989	45.5022	12.9288	0.0129288	1.12953	0.140834	0.000140834	3.05e-55	1.3e-26	5.52e-146
	Zotu368	4.621	0.544828	0.000544828	41.6147	13.9611	0.0139611	0.81922	0.131964	0.000131964	5.63809	0.722451	0.000722451	57.7076	18.2502	0.0182502	1.13679	0.156478	0.000156478	9.31e-184	2.08e-90	1.88e-267
	Zotu26	409.95	57.881	0.057881	483845	194653	194.653	1.1875	0.436532	0.000436532	414.606	73.8042	0.0738043	497154	223143	223.143	1.15779	0.241876	0.000241876	0.24721	0.324509	5.7e-09
	Zotu485	2.9603	0.29016	0.00029016	13.9572	2.80973	0.00280973	0.856186	0.102099	0.000102099	3.4366	0.35971	0.00035971	18.5454	3.90972	0.00390972	1.13584	0.138346	0.000138346	2.99e-162	3.1e-145	1.18e-270
	Zotu120	28.23	3.57102	0.00357102	2022.09	908.292	0.908292	1.26104	0.286034	0.000286034	27.2752	4.51861	0.00451861	1930.55	922.383	0.922383	1.17432	0.218873	0.000218873	6.71e-08	0.00760381	7.36e-23
	Zotu266	7.4592	0.669043	0.000669043	89.2646	16.8771	0.0168771	1.1043	0.132376	0.000132376	7.67351	0.801911	0.000801911	91.8994	19.0859	0.0190859	1.1316	0.125441	0.000125441	3.33e-10	0.00258671	1.93e-10
	Zotu419	3.11892	0.337099	0.000337099	18.5691	5.18811	0.00518811	1.08534	0.155356	0.000155356	3.20582	0.389634	0.000389634	19.5409	5.87718	0.00587718	1.13084	0.133226	0.000133226	1.48e-06	0.00025665	8.15e-27
	Zotu56	144.01	22.869	0.022869	62760.3	32635.5	32.6355	0.789851	0.191254	0.000191254	189.731	32.532	0.032532	91552.9	42720.6	42.7206	1.18031	0.290419	0.000290419	2.94e-187	2.33e-54	5.9e-264
	Zotu230	10.8755	1.10418	0.00110418	236.893	65.5236	0.0655236	1.16303	0.184911	0.000184911	10.9596	1.39254	0.00139254	234.049	70.113	0.070113	1.13785	0.154834	0.000154834	0.264641	0.310932	0.0398421
	Zotu14	470.628	42.6493	0.0426493	365354	83589.5	83.5895	1.15324	0.125921	0.000125921	465.254	49.6296	0.0496296	358813	88016.3	88.0163	1.12774	0.118661	0.000118661	0.00760907	0.0757877	6.86e-06
	Zotu224	18.3531	2.71385	0.00271384	981.485	434.562	0.434561	1.12151	0.582785	0.000582785	19.7111	3.64321	0.00364321	1109.2	516.646	0.516646	1.18838	0.324605	0.000324606	1.79e-18	9.13e-09	1.33e-70
	Zotu309	7.45462	0.779364	0.000779364	99.7248	26.3357	0.0263357	1.01605	0.114878	0.000114878	8.00891	0.882035	0.000882035	110.305	28.9251	0.0289252	1.1251	0.13681	0.00013681	2.9e-46	5.95e-17	4.74e-89
	Zotu374	10.207	1.16235	0.00116235	204.783	63.6058	0.0636058	0.935838	0.126567	0.000126567	11.6916	1.42303	0.00142303	249.41	77.9493	0.0779493	1.13869	0.153719	0.000153719	3e-110	7.12e-38	7.99e-190
	Zotu142	58.6064	7.9723	0.0079723	10956	6230.52	6.23052	1.29265	0.464095	0.000464095	58.1662	11.2679	0.0112679	10861.7	6673.68	6.67368	1.22305	0.362086	0.000362086	0.0246173	0.232654	0.012213
	Zotu158	25.8584	3.02656	0.00302656	1480.31	596.091	0.596091	0.985554	0.178214	0.000178214	29.2336	3.99477	0.00399477	1713.04	651.249	0.651249	1.14934	0.204774	0.000204774	1.66e-82	1.67e-17	7.23e-135
	Zotu86	36.4587	4.24489	0.00424489	2977.95	869.498	0.869498	1.03611	0.158377	0.000158377	39.9287	5.55199	0.00555199	3291.74	945.488	0.945488	1.1426	0.151021	0.000151021	1e-46	2.13e-14	2.25e-77
	Zotu362	4.20067	0.440639	0.000440639	33.2101	8.52384	0.00852384	0.935913	0.165083	0.000165083	4.6863	0.589024	0.000589024	40.7358	11.8605	0.0118605	1.12948	0.146309	0.000146309	2.66e-79	9.26e-50	2.46e-151
	Zotu185	12.2766	1.41866	0.00141866	330.358	136.118	0.136118	1.05057	0.184879	0.000184879	13.1965	1.90728	0.00190728	369.447	157.473	0.157473	1.16267	0.191645	0.000191646	2.83e-30	1.05e-08	2.09e-74
	Zotu340	5.72471	0.658515	0.000658515	69.5657	23.9814	0.0239814	1.06106	0.141319	0.000141319	6.15489	0.807351	0.000807352	74.6646	24.3167	0.0243167	1.14731	0.175569	0.000175569	1.69e-35	1.27e-06	1.22e-46
	Zotu123	14.6538	1.43481	0.00143482	342.829	64.8579	0.0648579	0.99292	0.117366	0.000117366	15.6843	1.59093	0.00159093	388.169	72.3732	0.0723732	1.12346	0.118312	0.000118312	2.29e-47	1.18e-43	1.43e-117
	Zotu290	6.26881	0.625397	0.000625397	66.0304	17.0821	0.0170822	0.897801	0.143754	0.000143754	7.06048	0.794532	0.000794532	83.8212	21.9574	0.0219574	1.13452	0.144945	0.000144945	4.23e-105	9.04e-75	1.14e-204
	Zotu331	5.34257	0.618442	0.000618442	54.3816	16.0385	0.0160385	0.904737	0.17938	0.00017938	6.14572	0.778475	0.000778475	69.3371	22.1977	0.0221977	1.13507	0.159763	0.000159763	5e-112	8.21e-55	2.56e-193
	Zotu2	2173.31	198.277	0.198277	7641550	1636759	1636.76	1.15444	0.170375	0.000170375	2138.7	206.085	0.206085	7402116	1559791	1559.79	1.11337	0.11431	0.00011431	0.000100845	0.00328149	5.92e-05
	Zotu101	71.7848	14.3426	0.0143426	27119.8	17604.4	17.6044	1.2241	0.790814	0.000790814	79.918	19.5939	0.0195939	29026.2	18574.3	18.5743	1.31021	0.839881	0.000839881	1.82e-21	0.00770256	3.11e-37
	Zotu184	23.0188	3.0141	0.0030141	1235.99	467.257	0.467257	1.13765	0.420607	0.000420607	23.347	3.79503	0.00379503	1329.33	579.719	0.579719	1.15938	0.246201	0.000246201	0.0694039	0.0011094	6.97e-25
	Zotu407	2.94991	0.38497	0.00038497	20.0459	10.6882	0.0106882	0.879354	0.114413	0.000114413	3.54907	0.485942	0.000485942	25.5471	11.9944	0.0119944	1.15284	0.175315	0.000175315	1.47e-144	2.01e-50	1.69e-249
	Zotu179	28.2775	3.97812	0.00397812	2159.95	1297.83	1.29783	1.1198	0.37895	0.00037895	30.0266	4.8172	0.0048172	2363.6	1582.7	1.5827	1.15483	0.235925	0.000235925	1.53e-14	0.00325046	1.87e-26
	Zotu243	10.1943	1.34631	0.00134632	247.155	117.403	0.117403	0.58251	0.144915	0.000144915	15.7659	2.22518	0.00222518	460.801	150.43	0.15043	1.1263	0.205401	0.000205401	0	1.84e-177	0
[truncated: 820 more rows]
