# Supplementary material for: Gut microbiome responds compositionally and functionally to the seasonal diet variations in wild gibbons
Source: NPJ Biofilms Microbiomes. 2023 Apr 21;9:21. doi: 10.1038/s41522-023-00388-2 (PMC10121652; doi:10.1038/s41522-023-00388-2)
Supplement: Supplementary file 8 — Supplementary Table 7 [file 41522_2023_388_MOESM8_ESM.xlsx]

## Sheet: Sheet1
Supplementary Table 7 Metadata of the gut microbiome samples of gibbons
Sample ID	Social Group	Subject	Age	Sex	Date	Diet composition
						Animal	Llower	Fruit	Leaf	Others
A001	NK	A2	adult	female	2017.12.10	NA	NA	NA	NA	NA
A002	NK	A4	junior	NA	2017.12.10	NA	NA	NA	NA	NA
A003	NK	A4	junior	NA	2017.12.10	NA	NA	NA	NA	NA
A004	NK	A2	adult	female	2017.12.10	NA	NA	NA	NA	NA
A005	NK	A1	adult	male	2017.12.10	NA	NA	NA	NA	NA
A006	NK	A3	junior	female	2017.12.10	NA	NA	NA	NA	NA
A007	NK	A3	junior	female	2017.12.10	NA	NA	NA	NA	NA
A008	NK	A3	junior	female	2017.12.10	NA	NA	NA	NA	NA
A009	NK	A1	adult	male	2017.12.12	0	0	0.9083	0.0917	0
A010	NK	A2	adult	female	2017.12.12	0	0	0.7286	0.2714	0
A011	NK	A2	adult	female	2017.12.12	0	0	0.7286	0.2714	0
A012	NK	A4	junior	NA	2017.12.12	0	0	0.9328	0.0672	0
A013	NK	A2	adult	female	2017.12.13	0.0062	0	0.9336	0.0602	0
A014	NK	A1	adult	male	2017.12.13	0	0	0.9464	0.0536	0
A015	NK	A4	junior	NA	2017.12.13	0	0	0.9751	0.0249	0
A016	NK	A3	junior	female	2017.12.13	0	0	0.9505	0.0495	0
A017	NK	A3	junior	female	2017.12.14	0	0	1	0	0
A018	NK	A1	adult	male	2017.12.14	0	0	0.8166	0.1834	0
A019	NK	A3	junior	female	2017.12.14	0	0	1	0	0
A020	NK	A2	adult	female	2017.12.14	0	0	0.7197	0.2803	0
A021	NK	A1	adult	male	2017.12.15	0	0	0.7554	0.2446	0
A022	NK	A3	junior	female	2017.12.15	0	0	0.7543	0.2457	0
A023	NK	A2	adult	female	2017.12.15	0	0	0.6491	0.3471	0.0038
A024	NK	A4	junior	NA	2017.12.15	0	0	0.6757	0.3243	0
A025	NK	A3	junior	female	2018.1.19	NA	NA	NA	NA	NA
A026	NK	A2	adult	female	2018.1.19	NA	NA	NA	NA	NA
A027	NK	A4	junior	NA	2018.1.20	0	0.0323	0	0.9677	0
A028	NK	A2	adult	female	2018.1.20	0	0	0	1	0
A029	NK	A3	junior	female	2018.1.20	0	0.0325	0.0112	0.9563	0
A030	NK	A1	adult	male	2018.1.20	0	0.0289	0	0.9711	0
A034	NK	A3	junior	female	2018.1.23	0	0	0	1	0
A035	NK	A1	adult	male	2018.1.23	0	0	0	1	0
A036	NK	A3	junior	female	2018.1.23	0	0	0	1	0
A037	NK	A4	junior	NA	2018.1.23	0	0	0.0083	0.9917	0
A038	NK	A2	adult	female	2018.1.23	0	0	0	1	0
A039	NK	A2	adult	female	2018.1.24	0.0192	0	0	0.9808	0
A040	NK	A1	adult	male	2018.1.24	0	0	0.0496	0.9504	0
A041	NK	A2	adult	female	2018.1.24	0.0192	0	0	0.9808	0
A042	NK	A3	junior	female	2018.1.25	0	0	0.0252	0.9748	0
A043	NK	A1	adult	male	2018.1.25	0	0	0.0345	0.7881	0.1774
A044	NK	A4	junior	NA	2018.1.25	0	0	0.0699	0.8393	0.0907
A045	NK	A4	junior	NA	2018.1.31	NA	NA	NA	NA	NA
A046	NK	A3	junior	female	2018.2.1	NA	NA	NA	NA	NA
A048	NK	A4	junior	NA	2018.2.1	NA	NA	NA	NA	NA
A049	NK	A1	adult	male	2018.2.1	NA	NA	NA	NA	NA
A050	NK	A2	adult	female	2018.2.1	NA	NA	NA	NA	NA
A051	NK	A1	adult	male	2018.2.1	NA	NA	NA	NA	NA
A052	NK	A2	adult	female	2018.2.2	0	0	0.0476	0.8967	0.0557
A053	NK	A1	adult	male	2018.2.2	0.0108	0	0.0557	0.9336	0
A054	NK	A3	junior	female	2018.2.2	0.0246	0	0	0.9087	0.0667
A055	NK	A1	adult	male	2018.2.2	0.0108	0	0.0557	0.9336	0
A056	NK	A2	adult	female	2018.2.2	0	0	0.0476	0.8967	0.0557
A057	NK	A4	junior	NA	2018.2.2	0.0197	0	0.0293	0.8838	0.0673
A058	NK	A2	adult	female	2018.2.3	0	0.047	0.0318	0.9212	0
A060	NK	A1	adult	male	2018.2.3	0	0	0	1	0
A061	NK	A3	junior	female	2018.2.3	0	0	0	1	0
A062	NK	A3	junior	female	2018.2.3	0	0	0	1	0
A063	NK	A2	adult	female	2018.2.4	0	0.0632	0	0.9368	0
A064	NK	A3	junior	female	2018.2.4	0.0094	0	0	0.9906	0
A065	NK	A1	adult	male	2018.2.4	0	0	0	1	0
A066	NK	A4	junior	NA	2018.2.5	0	0.1979	0.0331	0.769	0
A067	NK	A2	adult	female	2018.2.5	0	0.1242	0	0.8758	0
A068	NK	A1	adult	male	2018.2.5	0	0.15	0	0.85	0
A069	NK	A2	adult	female	2018.2.6	0	0	0	0.921	0.079
A070	NK	A3	junior	female	2018.2.6	0	0	0.0454	0.921	0.0336
A071	NK	A4	junior	NA	2018.2.6	0	0	0	0.921	0.079
A072	NK	A3	junior	female	2018.3.5	NA	NA	NA	NA	NA
A073	NK	A4	junior	NA	2018.3.5	NA	NA	NA	NA	NA
A074	NK	A3	junior	female	2018.3.5	NA	NA	NA	NA	NA
A075	NK	A2	adult	female	2018.3.5	NA	NA	NA	NA	NA
A076	NK	A1	adult	male	2018.3.5	NA	NA	NA	NA	NA
A077	NK	A4	junior	NA	2018.3.5	NA	NA	NA	NA	NA
A078	NK	A4	junior	NA	2018.3.6	0.025	0.0969	0.4088	0.4693	0
A079	NK	A2	adult	female	2018.3.6	0	0.0215	0.2878	0.6906	0
A080	NK	A3	junior	female	2018.3.6	0	0.1274	0.3831	0.4895	0
A081	NK	A1	adult	male	2018.3.7	0	0.0223	0.5249	0.4527	0
A082	NK	A2	adult	female	2018.3.7	0	0.0107	0.6614	0.3279	0
A083	NK	A2	adult	female	2018.3.7	0	0.0107	0.6614	0.3279	0
A084	NK	A1	adult	male	2018.3.7	0	0.0223	0.5249	0.4527	0
A085	NK	A4	junior	NA	2018.3.8	0	0.1149	0.6067	0.2783	0
A086	NK	A2	adult	female	2018.3.8	0	0.1025	0.4976	0.3999	0
A087	NK	A1	adult	male	2018.3.8	0.0115	0.1027	0.4097	0.4761	0
A088	NK	A1	adult	male	2018.3.8	0.0115	0.1027	0.4097	0.4761	0
A089	NK	A2	adult	female	2018.3.8	0	0.1025	0.4976	0.3999	0
A090	NK	A4	junior	NA	2018.3.8	0	0.1149	0.6067	0.2783	0
A091	NK	A4	junior	NA	2018.3.9	0	0.096	0.3732	0.5308	0
A092	NK	A1	adult	male	2018.3.9	0	0.1065	0.4157	0.4778	0
A094	NK	A2	adult	female	2018.3.9	0	0.1463	0.2495	0.6042	0
A095	NK	A2	adult	female	2018.3.9	0	0.1463	0.2495	0.6042	0
A096	NK	A1	adult	male	2018.3.10	0	0.1389	0.6025	0.2586	0
A097	NK	A3	junior	female	2018.3.11	0.0293	0	0.3921	0.5786	0
A098	NK	A4	junior	NA	2018.3.11	0.0345	0.0709	0.3177	0.5768	0
A099	NK	A2	adult	female	2018.4.2	NA	NA	NA	NA	NA
A100	NK	A2	adult	female	2018.4.2	NA	NA	NA	NA	NA
A101	NK	A3	junior	female	2018.4.2	NA	NA	NA	NA	NA
A102	NK	A4	junior	NA	2018.4.3	0	0.0414	0.6438	0.3148	0
A103	NK	A2	adult	female	2018.4.3	0	0.0379	0.6455	0.3167	0
A104	NK	A3	junior	female	2018.4.3	NA	NA	NA	NA	NA
A105	NK	A1	adult	male	2018.4.4	0	0	0.7956	0.2044	0
A106	NK	A1	adult	male	2018.4.4	0	0	0.7956	0.2044	0
A107	NK	A4	junior	NA	2018.4.4	0	0	0.8668	0.1332	0
A108	NK	A3	junior	female	2018.4.4	0.0052	0	0.8239	0.167	0.0039
A109	NK	A2	adult	female	2018.4.4	0	0	0.7643	0.2357	0
A110	NK	A2	adult	female	2018.4.4	0	0	0.7643	0.2357	0
A111	NK	A4	junior	NA	2018.4.4	0	0	0.8668	0.1332	0
A112	NK	A3	junior	female	2018.4.4	0.0052	0	0.8239	0.167	0.0039
A113	NK	A1	adult	male	2018.4.5	0	0	0.8396	0.1604	0
A114	NK	A2	adult	female	2018.4.5	0.0033	0	0.7608	0.2359	0
A115	NK	A1	adult	male	2018.4.5	0	0	0.8396	0.1604	0
A116	NK	A4	junior	NA	2018.4.5	0	0	0.847	0.153	0
A117	NK	A2	adult	female	2018.4.5	0.0033	0	0.7608	0.2359	0
A118	NK	A3	junior	female	2018.4.5	0	0	0.772	0.228	0
A119	NK	A1	adult	male	2018.4.6	0.0426	0	0.7222	0.2352	0
A120	NK	A3	junior	female	2018.4.6	0	0	0.7374	0.2626	0
A121	NK	A2	adult	female	2018.4.6	0	0	0.7122	0.2878	0
A122	NK	A1	adult	male	2018.4.6	0.0426	0	0.7222	0.2352	0
A123	NK	A4	junior	NA	2018.4.6	0.0064	0	0.7391	0.2545	0
A124	NK	A2	adult	female	2018.4.6	0	0	0.7122	0.2878	0
A125	NK	A1	adult	male	2018.4.7	0.0111	0	0.7306	0.2583	0
A126	NK	A3	junior	female	2018.4.7	0	0	0.7348	0.2652	0
B002	BC	B2	adult	female	2017.11.19	NA	NA	NA	NA	NA
B003	BC	B2	adult	female	2017.11.19	NA	NA	NA	NA	NA
B004	BC	B2	adult	female	2017.11.20	0	0	0.6616	0.3384	0
B005	BC	B2	adult	female	2017.11.20	0	0	0.6616	0.3384	0
B006	BC	B1	adult	male	2017.11.20	0	0	0.6978	0.3022	0
B007	BC	B1	adult	male	2017.11.20	0	0	0.6978	0.3022	0
B008	BC	B1	adult	male	2017.11.21	0.0342	0	0.723	0.2094	0.0334
B009	BC	B1	adult	male	2017.11.22	0.0167	0	0.6391	0.3442	0
B010	BC	B2	adult	female	2017.11.22	0.0058	0	0.7422	0.2519	0
B012	BC	B2	adult	female	2017.11.23	0	0	0.8677	0.1323	0
B014	BC	B2	adult	female	2017.11.23	0	0	0.8677	0.1323	0
B015	BC	B1	adult	male	2017.11.24	0	0	0.7909	0.1524	0.0567
B016	BC	B2	adult	female	2017.12.20	NA	NA	NA	NA	NA
B017	BC	B2	adult	female	2017.12.19	NA	NA	NA	NA	NA
B018	BC	B1	adult	male	2017.12.19	NA	NA	NA	NA	NA
B019	BC	B2	adult	female	2017.12.19	NA	NA	NA	NA	NA
B020	BC	B1	adult	male	2017.12.19	NA	NA	NA	NA	NA
B021	BC	B1	adult	male	2017.12.20	0.1506	0	0.603	0.2465	0
B022	BC	B1	adult	male	2017.12.20	0.1506	0	0.603	0.2465	0
B023	BC	B2	adult	female	2017.12.22	0.2341	0	0.3236	0.4015	0.0408
B024	BC	B2	adult	female	2017.12.22	0.2341	0	0.3236	0.4015	0.0408
B025	BC	B1	adult	male	2017.12.22	0.2187	0	0.3381	0.377	0.0662
B026	BC	B2	adult	female	2017.12.23	0.0729	0	0.6515	0.2669	0.0087
B027	BC	B2	adult	female	2017.12.23	0.0729	0	0.6515	0.2669	0.0087
B028	BC	B1	adult	male	2017.12.23	0.049	0	0.3961	0.5257	0.0292
B029	BC	B1	adult	male	2017.12.24	0.0934	0	0.4194	0.3748	0.1124
B030	BC	B2	adult	female	2018.1.4	0.0718	0	0.2147	0.7136	0
B031	BC	B1	adult	male	2018.1.4	0.0617	0	0.2601	0.6781	0
B032	BC	B1	adult	male	2018.1.4	0.0617	0	0.2601	0.6781	0
B033	BC	B2	adult	female	2018.1.4	0.0718	0	0.2147	0.7136	0
B034	BC	B2	adult	female	2018.1.5	0.0376	0	0.0284	0.934	0
B035	BC	B2	adult	female	2018.1.5	0.0376	0	0.0284	0.934	0
B036	BC	B1	adult	male	2018.1.5	0.0595	0	0.0168	0.9238	0
B037	BC	B1	adult	male	2018.1.5	0.0595	0	0.0168	0.9238	0
B038	BC	B2	adult	female	2018.1.6	0.0236	0	0.0478	0.8385	0.0901
B039	BC	B2	adult	female	2018.1.6	0.0236	0	0.0478	0.8385	0.0901
B040	BC	B2	adult	female	2018.1.7	0.0275	0	0	0.8906	0.0819
B041	BC	B1	adult	male	2018.1.7	0	0.0131	0	0.9869	0
B042	BC	B2	adult	female	2018.1.7	0.0275	0	0	0.8906	0.0819
B043	BC	B1	adult	male	2018.1.7	0	0.0131	0	0.9869	0
B044	BC	B1	adult	male	2018.1.8	0	0	0.3572	0.6112	0.0316
B045	BC	B2	adult	female	2018.1.8	0	0	0.421	0.5314	0.0477
B046	BC	B1	adult	male	2018.1.8	0	0	0.3572	0.6112	0.0316
B047.2	BC	B1	adult	male	2018.1.8	NA	NA	NA	NA	NA
B047	BC	B2	adult	female	2018.2.22	0	0	0.421	0.5314	0.0477
B048	BC	B2	adult	female	2018.2.22	NA	NA	NA	NA	NA
B049	BC	B2	adult	female	2018.2.22	NA	NA	NA	NA	NA
B050	BC	B2	adult	female	2018.2.23	0	0	0	0.9318	0.0682
B052	BC	B1	adult	male	2018.2.24	0	0.0127	0	0.9353	0.052
B053	BC	B2	adult	female	2018.2.24	0	0.1018	0	0.8826	0.0156
B054	BC	B2	adult	female	2018.2.24	0	0.1018	0	0.8826	0.0156
B055	BC	B1	adult	male	2018.2.25	0.0091	0.0805	0.0338	0.8766	0
B056	BC	B2	adult	female	2018.2.25	0.0169	0.0963	0.046	0.8408	0
B057	BC	B1	adult	male	2018.2.25	0.0091	0.0805	0.0338	0.8766	0
B058	BC	B2	adult	female	2018.2.26	0	0	0.0552	0.9448	0
B059	BC	B1	adult	male	2018.2.26	0.0449	0.007	0.0713	0.8768	0
B061	BC	B1	adult	male	2018.2.26	0.0449	0.007	0.0713	0.8768	0
B063	BC	B2	adult	female	2018.2.27	0.0072	0.153	0.0649	0.747	0.028
B064	BC	B1	adult	male	2018.2.27	0	0.1288	0.0517	0.8006	0.0189
B065	BC	B2	adult	female	2018.3.24	NA	NA	NA	NA	NA
B066	BC	B1	adult	male	2018.3.25	0.1013	0.4867	0.0264	0.3856	0
B067	BC	B1	adult	male	2018.3.25	0.1013	0.4867	0.0264	0.3856	0
B068	BC	B2	adult	female	2018.3.25	0	0.2856	0.0145	0.4364	0.2636
B069	BC	B2	adult	female	2018.3.26	0	0.1989	0.1868	0.6143	0
B070	BC	B1	adult	male	2018.3.26	0.0834	0.2029	0.2246	0.4891	0
B071	BC	B2	adult	female	2018.3.26	0	0.1989	0.1868	0.6143	0
B072	BC	B1	adult	male	2018.3.26	0.0834	0.2029	0.2246	0.4891	0
B073	BC	B2	adult	female	2018.3.26	NA	NA	NA	NA	NA
B074	BC	B1	adult	male	2018.3.27	NA	NA	NA	NA	NA
B075	BC	B1	adult	male	2018.3.27	NA	NA	NA	NA	NA
B076	BC	B2	adult	female	2018.3.27	NA	NA	NA	NA	NA
B077	BC	B1	adult	male	2018.3.28	0	0.038	0.2882	0.6738	0
B079	BC	B2	adult	female	2018.3.28	0.2339	0.0689	0.066	0.5719	0.0594
B080	BC	B1	adult	male	2018.3.28	0	0.038	0.2882	0.6738	0
B081	BC	B1	adult	male	2018.3.29	0.1328	0.0371	0.1699	0.6601	0
B082	BC	B2	adult	female	2018.3.29	0	0.2885	0.0695	0.6189	0.0231
B083	BC	B1	adult	male	2018.3.29	0.1328	0.0371	0.1699	0.6601	0
B084	BC	B2	adult	female	2018.3.29	0	0.2885	0.0695	0.6189	0.0231
B085	BC	B2	adult	female	2018.4:13	NA	NA	NA	NA	NA
B086	BC	B1	adult	male	2018.4:13	NA	NA	NA	NA	NA
B087	BC	B1	adult	male	2018.4:13	NA	NA	NA	NA	NA
B088	BC	B2	adult	female	2018.4:13	NA	NA	NA	NA	NA
B089	BC	B2	adult	female	2018.4.14	0.0283	0.4308	0.1376	0.4032	0
B090	BC	B1	adult	male	2018.4.14	0	0.2127	0.304	0.4832	0
B091	BC	B1	adult	male	2018.4.14	0	0.2127	0.304	0.4832	0
B092	BC	B2	adult	female	2018.4.14	0.0283	0.4308	0.1376	0.4032	0
B093	BC	B2	adult	female	2018.4.15	NA	NA	NA	NA	NA
B094	BC	B1	adult	male	2018.4.15	NA	NA	NA	NA	NA
B095	BC	B2	adult	female	2018.4.15	NA	NA	NA	NA	NA
B096	BC	B1	adult	male	2018.4.15	NA	NA	NA	NA	NA
B097	BC	B1	adult	male	2018.4.16	0	0.1891	0.3316	0.4197	0.0596
B098	BC	B2	adult	female	2018.4.16	0	0.2263	0.3121	0.4616	0
B099	BC	B1	adult	male	2018.4.17	NA	NA	NA	NA	NA
C001	BC	B2	adult	female	2018.5.3	NA	NA	NA	NA	NA
C002	BC	B1	adult	male	2018.5.3	NA	NA	NA	NA	NA
C003	BC	B1	adult	male	2018.5.4	0.0747	0.1551	0.3033	0.4668	0
C004	BC	B1	adult	male	2018.5.4	0.0747	0.1551	0.3033	0.4668	0
C005	BC	B2	adult	female	2018.5.4	0.0339	0.2179	0.2179	0.5304	0
C006	BC	B1	adult	male	2018.5.5	NA	NA	NA	NA	NA
C007	BC	B2	adult	female	2018.5.5	NA	NA	NA	NA	NA
C008	BC	B1	adult	male	2018.5.6	0	0.6011	0.2801	0.1187	0
C009	BC	B2	adult	female	2018.5.6	0	0.6306	0.2165	0.153	0
C010	BC	B2	adult	female	2018.5.6	0	0.6306	0.2165	0.153	0
C011	BC	B1	adult	male	2018.5.7	0	0.4615	0.2455	0.2931	0
C012	BC	B2	adult	female	2018.5.7	0	0.3762	0.3796	0.2443	0
C013	BC	B1	adult	male	2018.5.7	0	0.4615	0.2455	0.2931	0
C014	BC	B2	adult	female	2018.5.7	0	0.3762	0.3796	0.2443	0
C015	BC	B1	adult	male	2018.5.8	0	0.616	0.0638	0.3202	0
C016	BC	B2	adult	female	2018.6.8	0	0	0.55	0.45	0
C018	BC	B2	adult	female	2018.6.7	NA	NA	NA	NA	NA
C019	BC	B1	adult	male	2018.6.7	NA	NA	NA	NA	NA
C021	BC	B2	adult	female	2018.6.8	0	0	0.55	0.45	0
C022	BC	B1	adult	male	2018.6.8	0	0.0912	0.6064	0.2963	0.0061
C023	BC	B2	adult	female	2018.6.8	0	0	0.55	0.45	0
C024	BC	B1	adult	male	2018.6.8	0	0.0912	0.6064	0.2963	0.0061
C025	BC	B1	adult	male	2018.6.9	0.0039	0.0421	0.6665	0.2817	0.0058
C026	BC	B1	adult	male	2018.6.9	0.0039	0.0421	0.6665	0.2817	0.0058
C027	BC	B2	adult	female	2018.6.10	0	0	0.7331	0.2669	0
C028	BC	B1	adult	male	2018.6.10	0	0	0.8369	0.1631	0
C029	BC	B2	adult	female	2018.6.10	0	0	0.7331	0.2669	0
C030	BC	B1	adult	male	2018.6.10	0	0	0.8369	0.1631	0
C033	BC	B2	adult	female	2018.6.12	0	0	0.8423	0.1577	0
C034	BC	B1	adult	male	2018.6.12	0	0	0.8298	0.1702	0
C035	BC	B1	adult	male	2018.7.6	NA	NA	NA	NA	NA
C036	BC	B2	adult	female	2018.7.6	NA	NA	NA	NA	NA
C037	BC	B1	adult	male	2018.7.6	NA	NA	NA	NA	NA
C039	BC	B1	adult	male	2018.7.7	0	0	0.4505	0.5495	0
C040	BC	B1	adult	male	2018.7.7	0	0	0.4505	0.5495	0
C041	BC	B1	adult	male	2018.7.8	0.0184	0	0.4182	0.5634	0
C042	BC	B1	adult	male	2018.7.8	0.0184	0	0.4182	0.5634	0
C043	BC	B2	adult	female	2018.7.9	0	0	0.2522	0.7478	0
C044	BC	B1	adult	male	2018.7.9	0	0	0.3083	0.6917	0
C045	BC	B2	adult	female	2018.7.9	0	0	0.2522	0.7478	0
C046	BC	B1	adult	male	2018.7.9	0	0	0.3083	0.6917	0
C047	BC	B2	adult	female	2018.7.26	NA	NA	NA	NA	NA
C048	BC	B1	adult	male	2018.7.26	NA	NA	NA	NA	NA
C049	BC	B2	adult	female	2018.7.26	NA	NA	NA	NA	NA
C050	BC	B1	adult	male	2018.7.27	0.1262	0	0.1909	0.6829	0
C051	BC	B2	adult	female	2018.7.27	0.0274	0.028	0.3121	0.6267	0.0059
C053	BC	B1	adult	male	2018.8.13	NA	NA	NA	NA	NA
C054	BC	B2	adult	female	2018.8.13	NA	NA	NA	NA	NA
C055	BC	B2	adult	female	2018.8.13	NA	NA	NA	NA	NA
C056	BC	B2	adult	female	2018.8.14	0	0.0675	0.7964	0.1361	0
C057	BC	B2	adult	female	2018.8.14	0	0.0675	0.7964	0.1361	0
C058	BC	B2	adult	female	2018.8.15	0	0	0.9454	0.0546	0
C060	BC	B1	adult	male	2018.8.15	0	0.1754	0.7396	0.0851	0
C061	BC	B2	adult	female	2018.8.15	0	0	0.9454	0.0546	0
C062	BC	B1	adult	male	2018.8.16	0	0.0804	0.799	0.1206	0
C063	BC	B2	adult	female	2018.8.16	0	0.0326	0.9674	0	0
C064	BC	B1	adult	male	2018.8.16	0	0.0804	0.799	0.1206	0
C065	BC	B2	adult	female	2018.8.16	0	0.0326	0.9674	0	0
C066	BC	B1	adult	male	2018.8.17	0	0	0.8587	0.1413	0
C067	BC	B2	adult	female	2018.8.17	NA	NA	NA	NA	NA
C068	BC	B2	adult	female	2018.8.18	0	0.1902	0.6703	0.1395	0
C069	BC	B1	adult	male	2018.8.18	NA	NA	NA	NA	NA
D001	NK	A1	adult	male	2018.5.18	NA	NA	NA	NA	NA
D002	NK	A2	adult	female	2018.5.18	NA	NA	NA	NA	NA
D003	NK	A1	adult	male	2018.5.18	NA	NA	NA	NA	NA
D004	NK	A2	adult	female	2018.5.18	NA	NA	NA	NA	NA
D005	NK	A4	junior	NA	2018.5.18	NA	NA	NA	NA	NA
D006	NK	A2	adult	female	2018.5.19	0	0	0.096	0.8592	0.0448
D007	NK	A4	junior	NA	2018.5.19	0	0	0.134	0.812	0.0541
D008	NK	A4	junior	NA	2018.5.19	0	0	0.134	0.812	0.0541
D009	NK	A1	adult	male	2018.5.19	0	0	0.0904	0.8713	0.0383
D010	NK	A2	adult	female	2018.5.19	0	0	0.096	0.8592	0.0448
D011	NK	A1	adult	male	2018.5.19	0	0	0.0904	0.8713	0.0383
D012	NK	A3	junior	female	2018.5.19	0.0153	0	0.2486	0.6899	0.0462
D013	NK	A3	junior	female	2018.5.19	0.0153	0	0.2486	0.6899	0.0462
D014	NK	A1	adult	male	2018.5.20	0	0	0.4407	0.5593	0
D015	NK	A2	adult	female	2018.5.20	0.02	0	0.4305	0.5495	0
D016	NK	A2	adult	female	2018.5.20	0.02	0	0.4305	0.5495	0
D017	NK	A4	junior	NA	2018.5.20	0.0316	0	0.4249	0.536	0.0076
D018	NK	A4	junior	NA	2018.5.21	0	0.1549	0.0444	0.8007	0
D019	NK	A1	adult	male	2018.5.21	0.0071	0.1427	0.0825	0.7678	0
D020	NK	A3	junior	female	2018.5.21	0	0.0331	0.0137	0.9532	0
D021	NK	A4	junior	NA	2018.5.21	0	0.1549	0.0444	0.8007	0
D022	NK	A1	adult	male	2018.5.21	0.0071	0.1427	0.0825	0.7678	0
D023	NK	A1	adult	male	2018.5.22	0	0.3061	0.237	0.4569	0
D024	NK	A3	junior	female	2018.5.22	0	0.2794	0.1879	0.5326	0
D025	NK	A2	adult	female	2018.5.22	0	0.2124	0.233	0.5546	0
D026	NK	A2	adult	female	2018.5.22	0	0.2124	0.233	0.5546	0
D027	NK	A1	adult	male	2018.5.22	0	0.3061	0.237	0.4569	0
D028	NK	A4	junior	NA	2018.5.22	0	0.2127	0.2464	0.541	0
D029	NK	A3	junior	female	2018.5.22	0	0.2794	0.1879	0.5326	0
D030	NK	A4	junior	NA	2018.5.23	0	0.6406	0.1925	0.1669	0
D032	NK	A3	junior	female	2018.5.22	0	0.2794	0.1879	0.5326	0
D033	NK	A3	junior	female	2018.5.23	0.0101	0.3603	0.1766	0.453	0
D034	NK	A1	adult	male	2018.7.19	NA	NA	NA	NA	NA
D035	NK	A4	junior	NA	2018.7.19	NA	NA	NA	NA	NA
D036	NK	A4	junior	NA	2018.7.19	NA	NA	NA	NA	NA
D037	NK	A1	adult	male	2018.7.19	NA	NA	NA	NA	NA
D038	NK	A2	adult	female	2018.7.19	NA	NA	NA	NA	NA
D039	NK	A2	adult	female	2018.7.19	NA	NA	NA	NA	NA
D040	NK	A2	adult	female	2018.7.20	0.0542	0.0183	0.3955	0.5109	0.0211
D041	NK	A4	junior	NA	2018.7.20	0	0	0.4944	0.4972	0.0084
D042	NK	A1	adult	male	2018.7.20	0	0.0284	0.375	0.5966	0
D043	NK	A2	adult	female	2018.7.20	0.0542	0.0183	0.3955	0.5109	0.0211
D044	NK	A4	junior	NA	2018.7.20	0	0	0.4944	0.4972	0.0084
D048	NK	A2	adult	female	2018.7.22	0	0	0.2176	0.7824	0
D049	NK	A1	adult	male	2018.7.22	0	0	0.183	0.817	0
D050	NK	A2	adult	female	2018.7.22	0	0	0.2176	0.7824	0
D051	NK	A1	adult	male	2018.7.22	0	0	0.183	0.817	0
D057	NK	A3	junior	female	2018.7.24
D058	NK	A2	adult	female	2018.7.24	0	0	0.0414	0.9586	0
D059	NK	A1	adult	male	2018.7.24	0	0	0.0425	0.9575	0
D060	NK	A1	adult	male	2018.8.3	0	0	0.1775	0.8225	0
D061	NK	A4	junior	NA	2018.8.3	0.0035	0	0.2716	0.7249	0
D062	NK	A1	adult	male	2018.8.4	0	0.2829	0.261	0.396	0.06
D063	NK	A2	adult	female	2018.8.4	0	0.2999	0.3339	0.3265	0.0397
D064	NK	A4	junior	NA	2018.8.4	0	0.2366	0.4303	0.3331	0
D065	NK	A2	adult	female	2018.8.4	0	0.2999	0.3339	0.3265	0.0397
D066	NK	A1	adult	male	2018.8.4	0	0.2829	0.261	0.396	0.06
D067	NK	A4	junior	NA	2018.8.5	0	0.2015	0.1397	0.6341	0.0248
D068	NK	A2	adult	female	2018.8.5	0	0.2147	0.1309	0.6145	0.0399
D069	NK	A1	adult	male	2018.8.5	0	0.2264	0.1332	0.6404	0
D070	NK	A2	adult	female	2018.8.5	0	0.2147	0.1309	0.6145	0.0399
D071	NK	A4	junior	NA	2018.8.5	0	0.2015	0.1397	0.6341	0.0248
D072	NK	A2	adult	female	2018.8.6	0	0.3644	0.1145	0.5004	0.0207
D073	NK	A2	adult	female	2018.8.6	0	0.3644	0.1145	0.5004	0.0207
D074	NK	A2	adult	female	2018.8.7	0	0.7128	0.1046	0.1826	0
D075	NK	A1	adult	male	2018.8.7	0	0.6036	0.2552	0.1412	0
D076	NK	A4	junior	NA	2018.8.7	0	0.6655	0.1988	0.1357	0
D077	NK	A1	adult	male	2018.8.7	0	0.6036	0.2552	0.1412	0
D078	NK	A4	junior	NA	2018.8.7	0	0.6655	0.1988	0.1357	0
D079	NK	A4	junior	NA	2018.8.8	NA	NA	NA	NA	NA
D080	NK	A1	adult	male	2018.8.8	NA	NA	NA	NA	NA
D081	NK	A2	adult	female	2018.8.8	0	0.3439	0.2935	0.3626	0
E001	NK	A1	adult	male	2018.6.16	NA	NA	NA	NA	NA
E002	NK	A1	adult	male	2018.6.16	NA	NA	NA	NA	NA
E003	NK	A2	adult	female	2018.6.16	NA	NA	NA	NA	NA
E004	NK	A2	adult	female	2018.6.16	NA	NA	NA	NA	NA
E005	NK	A3	junior	female	2018.6.16	NA	NA	NA	NA	NA
E006	NK	A4	junior	NA	2018.6.17	0	0.1972	0.0433	0.7595	0
E007	NK	A2	adult	female	2018.6.17	0	0.2604	0.0625	0.6771	0
E008	NK	A1	adult	male	2018.6.17	0	0.1431	0.041	0.8159	0
E009	NK	A2	adult	female	2018.6.17	0	0.2604	0.0625	0.6771	0
E010	NK	A1	adult	male	2018.6.17	0	0.1431	0.041	0.8159	0
E011	NK	A3	junior	female	2018.6.17	0	0.4822	0.0564	0.4614	0
E012	NK	A1	adult	male	2018.6.17	0	0.1431	0.041	0.8159	0
E014	NK	A1	adult	male	2018.6.18	0	0	0.1812	0.8188	0
E015	NK	A1	adult	male	2018.6.18	0	0	0.1812	0.8188	0
E016	NK	A4	junior	NA	2018.6.18	0	0	0.2533	0.7093	0.0374
E017	NK	A2	adult	female	2018.6.18	0.024	0	0.1418	0.8342	0
E018	NK	A1	adult	male	2018.6.19	0	0.0803	0.3318	0.5878	0
E019	NK	A3	junior	female	2018.6.19	0	0.0869	0.1529	0.7602	0
E020	NK	A2	adult	female	2018.6.19	0	0.0603	0.2296	0.704	0.0061
E021	NK	A4	junior	NA	2018.6.19	0	0.067	0.2274	0.7056	0
E022	NK	A1	adult	male	2018.6.19	0	0.0803	0.3318	0.5878	0
E023	NK	A2	adult	female	2018.6.19	0	0.0603	0.2296	0.704	0.0061
E024	NK	A3	junior	female	2018.6.19	0	0.0869	0.1529	0.7602	0
E025	NK	A4	junior	NA	2018.6.19	0	0.067	0.2274	0.7056	0
E026	NK	A2	adult	female	2018.6.21	0	0	0.3074	0.6926	0
E027	NK	A1	adult	male	2018.6.21	0	0	0.31	0.69	0
E028	NK	A1	adult	male	2018.6.20	0	0	0.2736	0.7264	0
E030	NK	A2	adult	female	2018.6.20	0	0	0.2876	0.7124	0
E031	NK	A4	junior	NA	2018.6.20	0	0	0.2237	0.7763	0
E032	NK	A1	adult	male	2018.6.20	0	0	0.2736	0.7264	0
E033	NK	A2	adult	female	2018.6.20	0	0	0.2876	0.7124	0
E034	NK	A1	adult	male	2018.6.20	0	0	0.2736	0.7264	0
E035	NK	A3	junior	female	2018.6.21	0	0	0.2198	0.7802	0
E036	NK	A4	junior	NA	2018.6.21	0	0	0.2328	0.7672	0
G007	BC	B1	adult	male	2017.10.28	0.1621	0	0.8379	0	0
G008	BC	B1	adult	male	2017.10.26	0.1094	0	0.8906	0	0
G009	BC	B2	adult	female	2017.10.26	0.1978	0	0.8022	0	0
G010	BC	B2	adult	female	2017.10.27	0.0594	0	0.7417	0.1989	0
G017	BC	B1	adult	male	2017.10.25	NA	NA	NA	NA	NA
G018	BC	B2	adult	female	2017.10.25	NA	NA	NA	NA	NA
G021	BC	B2	adult	female	2017.10.25	NA	NA	NA	NA	NA
G026	BC	B1	adult	male	2017.10.25	NA	NA	NA	NA	NA
G027	BC	B2	adult	female	2017.10.28	0.1802	0	0.8198	0	0
N001	NK	A3	junior	female	2017.10.4	0.1109	0	0.8891	0	0
N002	NK	A3	junior	female	2017.10.4	0.1109	0	0.8891	0	0
N003	NK	A3	junior	female	2017.10.5	0.035	0	0.965	0	0
N004	NK	A3	junior	female	2017.10.5	0.035	0	0.965	0	0
N005	NK	A2	adult	female	2017.10.5	NA	NA	NA	NA	NA
N006	NK	A4	junior	NA	2017.10.6	0.2202	0	0.7321	0.0477	0
N007	NK	A4	junior	NA	2017.10.6	0.2202	0	0.7321	0.0477	0
N008	NK	A2	adult	female	2017.10.7	NA	NA	NA	NA	NA
N009	NK	A3	junior	female	2017.10.7	NA	NA	NA	NA	NA
N011	NK	A2	adult	female	2017.11.9	NA	NA	NA	NA	NA
N012	NK	A3	junior	female	2017.11.8	NA	NA	NA	NA	NA
N013	NK	A1	adult	male	2017.11.9	0.2238	0	0.7293	0.0469	0
N014	NK	A1	adult	male	2017.11.9	0.2238	0	0.7293	0.0469	0
N031	NK	A3	junior	female	2017.11.9	NA	NA	NA	NA	NA
N032	NK	A2	adult	female	2017.11.9	0.0349	0	0.9154	0.0496	0
N039	NK	A2	adult	female	2017.11.14	NA	NA	NA	NA	NA
N040	NK	A1	adult	male	2017.11.14	NA	NA	NA	NA	NA
N041	NK	A2	adult	female	2017.11.14	0	0	0.7916	0.2084	0
N042	NK	A4	junior	NA	2017.11.14	0.013	0	0.8514	0.1355	0
N043	NK	A1	adult	male	2017.11.14	0	0	0.8105	0.1895	0
N044	NK	A4	junior	NA	2017.11.15	NA	NA	NA	NA	NA
N045	NK	A1	adult	male	2017.11.15	NA	NA	NA	NA	NA
N046	NK	A2	adult	female	2017.11.15	NA	NA	NA	NA	NA
X001	BC	B1	adult	male	2018.9.13	NA	NA	NA	NA	NA
X002	BC	B2	adult	female	2018.9.13	NA	NA	NA	NA	NA
X003	BC	B1	adult	male	2018.9.13	NA	NA	NA	NA	NA
X004	BC	B2	adult	female	2018.9.13	NA	NA	NA	NA	NA
X005	BC	B2	adult	female	2018.9.16	0	0	0.9408	0.0592	0
X006	BC	B1	adult	male	2018.9.16	0.0561	0	0.8774	0.0665	0
X007	BC	B2	adult	female	2018.9.16	0	0	0.9408	0.0592	0
X008	BC	B1	adult	male	2018.9.16	0.0561	0	0.8774	0.0665	0
X009	BC	B1	adult	male	2018.9.17	0.1374	0	0.8428	0.0198	0
X010	BC	B1	adult	male	2018.9.17	0.1374	0	0.8428	0.0198	0
X011	BC	B2	adult	female	2018.9.17	0.1666	0	0.8135	0.0198	0
X012	BC	B1	adult	male	2018.9.17	0.1374	0	0.8428	0.0198	0
X014	BC	B2	adult	female	2018.9.18	0.1701	0.023	0.763	0.0439	0
X015	BC	B1	adult	male	2018.9.18	0.0375	0	0.9224	0.0401	0
X016	BC	B2	adult	female	2018.9.18	0.1701	0.023	0.763	0.0439	0
X017	BC	B1	adult	male	2018.9.19	0.0471	0	0.9529	0	0
X018	BC	B2	adult	female	2018.9.19	0.1089	0.038	0.8532	0	0
X019	BC	B1	adult	male	2018.10.25	NA	NA	NA	NA	NA
X020	BC	B2	adult	female	2018.10.25	NA	NA	NA	NA	NA
X021	BC	B2	adult	female	2018.10.25	NA	NA	NA	NA	NA
X022	BC	B2	adult	female	2018.10.26	0.2278	0	0.7722	0	0
X023	BC	B1	adult	male	2018.10.26	0.1777	0	0.8223	0	0
X024	BC	B2	adult	female	2018.10.26	0.2278	0	0.7722	0	0
X025	BC	B1	adult	male	2018.10.26	0.1777	0	0.8223	0	0
X026	BC	B1	adult	male	2018.10.27	0.0388	0	0.9015	0.0597	0
X027	BC	B2	adult	female	2018.10.27	0.1135	0	0.7404	0.146	0
X028	BC	B1	adult	male	2018.10.27	0.0388	0	0.9015	0.0597	0
X029	BC	B2	adult	female	2018.10.28	0.0223	0.0079	0.8743	0.0955	0
X030	BC	B1	adult	male	2018.10.28	0.0199	0	0.7993	0.1808	0
X031	BC	B2	adult	female	2018.10.28	0.0223	0.0079	0.8743	0.0955	0
X032	BC	B1	adult	male	2018.10.28	0.0199	0	0.7993	0.1808	0
X033	BC	B1	adult	male	2018.10.29	0.099	0	0.8554	0.0456	0
X034	BC	B2	adult	female	2018.10.29	0.0914	0	0.8017	0.1069	0
X035	BC	B2	adult	female	2018.10.29	0.0914	0	0.8017	0.1069	0
X036	BC	B1	adult	male	2018.10.29	0.099	0	0.8554	0.0456	0
X038	BC	B1	adult	male	2018.10.30	0	0	1	0	0
X039	BC	B2	adult	female	2018.10.31	0.0231	0	0.9636	0.0133	0
X040	BC	B1	adult	male	2018.10.31	0.0275	0.0435	0.8179	0.111	0
X041	BC	B2	adult	female	2018.11.22	NA	NA	NA	NA	NA
X042	BC	B2	adult	female	2018.11.22	NA	NA	NA	NA	NA
X043	BC	B1	adult	male	2018.11.22	NA	NA	NA	NA	NA
X044	BC	B2	adult	female	2018.11.23	0	0	0.6198	0.3802	0
X045	BC	B1	adult	male	2018.11.23	NA	NA	NA	NA	NA
X046	BC	B1	adult	male	2018.11.24	0	0.2206	0.6112	0.1682	0
X047	BC	B2	adult	female	2018.11.24	0	0	0.6671	0.3329	0
X048	BC	B1	adult	male	2018.11.25	0	0	0.6956	0.3044	0
X049	BC	B2	adult	female	2018.11.25	0	0	0.7836	0.2164	0
X050	BC	B1	adult	male	2018.11.26	0	0	0.6519	0.3481	0
X051	BC	B2	adult	female	2018.11.26	0	0	0.6289	0.3711	0
X052	BC	B2	adult	female	2018.11.27	0	0	0.7793	0.2207	0
X053	BC	B1	adult	male	2018.11.27	0	0	0.7825	0.2175	0
X055	BC	B2	adult	female	2018.12.11	0	0	0.5397	0.4603	0
X056	BC	B1	adult	male	2018.12.11	0	0	0.2367	0.7633	0
X057	BC	B2	adult	female	2018.12.13	0	0	1	0	0
X058	BC	B1	adult	male	2018.12.13	0	0	1	0	0
X059	BC	B2	adult	female	2018.12.14	0	0	0.423	0.577	0
X060	BC	B1	adult	male	2018.12.14	0	0	0.5734	0.4266	0
X062	BC	B1	adult	male	2018.12.15	0	0	0.7016	0.2667	0.0318
X063	BC	B1	adult	male	2018.12.16	0	0.32	0.3245	0.3009	0.0546
X065	BC	B2	adult	female	2018.12.17	0	0	0.5261	0.4739	0
X066	BC	B1	adult	male	2018.12.17	0	0	0.5344	0.4656	0
X067	BC	B1	adult	male	2018.12.17	0	0	0.5344	0.4656	0
X068	BC	B1	adult	male	2018.12.18	0	0	0.7151	0.2849	0
X069	BC	B2	adult	female	2018.12.18	0	0	0.2388	0.74	0.0213
Y001	NK	A1	adult	male	2018.9.27	0	0	0.9755	0.0245	0
Y002	NK	A4	junior	NA	2018.9.27	0.0113	0	0.9614	0.0273	0
Y004	NK	A4	junior	NA	2018.9.28	0	0	0.9422	0.0578	0
Y005	NK	A2	adult	female	2018.9.28	0.0302	0	0.9514	0.0185	0
Y006	NK	A2	adult	female	2018.9.28	0.0302	0	0.9514	0.0185	0
Y007	NK	A4	junior	NA	2018.9.28	0	0	0.9422	0.0578	0
Y008	NK	A4	junior	NA	2018.9.29	0.1288	0	0.8712	0	0
Y009	NK	A1	adult	male	2018.9.29	0.1228	0	0.8772	0	0
Y010	NK	A1	adult	male	2018.9.30	0.0735	0	0.8064	0.1201	0
Y011	NK	A1	adult	male	2018.9.30	0.0735	0	0.8064	0.1201	0
Y012	NK	A2	adult	female	2018.9.30	0.1235	0	0.7403	0.1362	0
Y013	NK	A4	junior	NA	2018.10.1	0.1025	0	0.8975	0	0
Y014	NK	A2	adult	female	2018.10.1	0.0965	0	0.9035	0	0
Y015	NK	A2	adult	female	2018.10.2	0.0732	0	0.9076	0.0192	0
Y016	NK	A1	adult	male	2018.10.2	0.068	0	0.932	0	0
Y017	NK	A1	adult	male	2018.10.2	0.068	0	0.932	0	0
Y018	NK	A1	adult	male	2018.10.3	0.006	0	0.9016	0.0924	0
Y019	NK	A2	adult	female	2018.10.3	0.1627	0	0.7956	0.0417	0
Y020	NK	A2	adult	female	2018.10.3	0.1627	0	0.7956	0.0417	0
Y021	NK	A2	adult	female	2018.10.3	0.1627	0	0.7956	0.0417	0
Y022	NK	A1	adult	male	2018.10.3	0.006	0	0.9016	0.0924	0
Y023	NK	A4	junior	NA	2018.10.3	0.0083	0	0.9917	0	0
Y024	NK	A1	adult	male	2018.10.4	0.0961	0	0.8123	0.0916	0
Y025	NK	A2	adult	female	2018.10.4	0.0654	0	0.7399	0.1947	0
Y026	NK	A4	junior	NA	2018.10.4	0.094	0	0.8237	0.0823	0
Y027	NK	A2	adult	female	2018.10.4	0.0654	0	0.7399	0.1947	0
Y028	NK	A1	adult	male	2018.10.5	0.0983	0	0.9017	0	0
Y029	NK	A1	adult	male	2018.10.5	0.0983	0	0.9017	0	0
Y030	NK	A2	adult	female	2018.10.5	0.2098	0	0.7902	0	0
Y031	NK	A4	junior	NA	2018.10.5	0	0	1	0	0
Y032	NK	A2	adult	female	2018.10.5	0.2098	0	0.7902	0	0
Y033	NK	A1	adult	male	2018.10.6	0	0	1	0	0
Y034	NK	A2	adult	female	2018.10.6	0.0944	0	0.8918	0.0138	0
Y035	NK	A2	adult	female	2018.10.6	0.0944	0	0.8918	0.0138	0
Y036	NK	A2	adult	female	2018.10.7	0.0162	0	0.9517	0.0321	0
Y037	NK	A1	adult	male	2018.10.7	0	0	1	0	0
Y038	NK	A4	junior	NA	2018.10.7	0	0	1	0	0
