# Supplementary material for: Gut microbiome responds compositionally and functionally to the seasonal diet variations in wild gibbons
Source: NPJ Biofilms Microbiomes. 2023 Apr 21;9:21. doi: 10.1038/s41522-023-00388-2 (PMC10121652; doi:10.1038/s41522-023-00388-2)
Supplement: Supplementary file 10 — Supplementary Table 9 [file 41522_2023_388_MOESM10_ESM.xlsx]

## Sheet: Sheet1
Supplementary Table 9 The abundance of selected KEGG pathways in Fig 5 and Fig. S10
Pathway and related metabolism		KO/COG	Gene	Product	EC number	B098	G027	B005	B010	B023	B026	B030	B035	B042	C021	C027	C033	C045	C051	C065	C068	X049	X052	X057	X069	A010	A028	A038	A052	A058	A063	A067	A069	A079	A083	A089	A094	A103	A110	A114	A124	D010	D016	D026	E020	D048	D072	Y006	Y012
Starch and sucrose metabolism	Cellulose	K01179	-	endoglucanase	E3.2.1.4	314.822	265.207	121.76	117.85	332.548	120.586	442.348	477.005	426.044	301.412	704.099	569.926	298.955	173.734	75.9172	267.828	805.488	131.723	480.865	351.505	664.629	305.579	734.122	1141.55	487.785	787.653	1025.97	548.995	1509.74	214.011	180.008	353.084	373.058	264.072	343.58	289.814	478.878	364.119	451.344	248.926	656.882	183.588	239.27	246.05
		K01222	celF	6-phospho-beta-glucosidase	EC:3.2.1.86	238.077	226.714	78.0419	85.1852	91.9478	39.7805	100.508	66.8769	71.4636	60.1396	41.5049	69.576	90.7259	14.3806	8.77741	48.9795	103.344	26.9477	134.519	245.397	117.995	88.5482	118.607	169.626	129.761	43.2055	122.885	35.6954	139.776	53.5126	215.117	230.459	122.954	75.9089	30.7586	14.7192	285.195	91.9076	11.9936	238.437	197.637	120.777	71.2588	32.9128
		K01223	bglA	6-phospho-beta-glucosidase	EC:3.2.1.86	6309.29	3232.08	1854.62	1527.38	2904.19	1377.03	2383.56	2122.32	1828.14	1292.59	2754.7	3854.8	3123.72	1133	733.016	1809.88	3147.82	888.749	1696.08	2372.26	3250.45	1001.62	1203.14	2612.76	1109.17	1948.18	2771.19	2350.84	3282.83	1011.17	3323.73	4350.27	3372.27	4303.36	3562.31	1615.67	1429.2	724.415	948.211	1301.44	1915.58	1291.43	1386.83	424.056
		K05350	bglB	beta-glucosidase	E3.2.1.21	4663.95	1031.89	628.858	418.571	427.25	523.015	869.765	842.345	730.612	809.518	2110.45	1627.38	653.289	418.261	388.273	993.648	1194.15	355.06	513.903	1068.01	1104.31	564.299	913.922	1352.88	672.607	877.986	1392.31	1286.4	1998.27	675.21	723.989	790.955	1598.69	833.779	804.706	268.148	697.559	510.566	631.119	511.631	779.483	342.839	293.498	351.244
	Starch	K01176	amyA	alpha-amylase	EC:3.2.1.1	4323.15	2048.9	2167.1	3629.28	4352.9	5091.85	2282.48	4094.08	4908.23	2629.51	2783.2	3281.79	5351.65	2125.86	2405.82	5742.62	3632.78	4969.99	4299.88	3110.16	2779.71	3059.25	2644.82	2069.86	784.13	2388.08	1792.57	3315.96	2677.93	2792.5	2168.42	2119.75	5109.94	6803.83	6988.74	9498.77	1803.84	2664.23	5712.82	1053	3197.73	773.959	3133.35	2944.29
		K01208	ma	maltogenic alpha-amylase	EC:3.2.1.133	12757.1	10510.9	9795.81	12695.6	11691.4	12139.3	11298.6	10495.6	12405.7	9598.62	14601.6	14103.9	9055.87	5246.02	3832.34	7247.92	10834.6	8790.9	10541.7	10796.1	11828.9	8705.86	10521.5	12766.4	13620.3	12725.6	12749.9	12416.2	14080.5	11106.6	13517.9	14647.1	10006.5	9457.79	10539.5	9163.55	13615.2	10083	9543.86	10383.8	13968	11767.9	6490.2	5865.17
		K00691	mapA	maltose phosphorylase	EC:2.4.1.8	130.642	55.4299	27.54	16.8473	84.1448	174.914	446.486	192.449	331.639	41.3589	70.922	94.7356	40.7354	23.8949	58.2098	32.8714	242.437	22.6929	44.6868	102.568	102.011	16.9755	105.722	151.656	196.937	127.512	115.651	85.2065	209.998	128.301	121.597	178.429	40.3452	15.2051	13.6884	9.85965	188.771	122.894	64.8922	43.7942	129.377	138.371	22.5571	14.1824
		K05988	dexA	dextranase	EC:3.2.1.11	2831.93	2076.17	2252.7	2452.21	2082.76	2859.11	2318.01	2706.67	3098	1961.17	2096.51	2281.25	4207.37	2193.48	1089.4	2388.27	2946.7	3748.35	3736.76	3479.8	3112.19	2226.07	3287.07	4256.26	2893.82	2645.7	2534.06	2315.06	3801.12	3158.04	4224.65	4318.74	3363.26	3067.44	2799.43	3701.23	4177.19	3194.39	3551.57	3649.93	4249.61	3584.22	1987.98	1931.61
		K01182	malL	oligo-1,6-glucosidase	EC:3.2.1.10	2371.42	1680.85	491.625	401.787	1548.12	1344.41	3843.45	1752.3	2176.25	924.979	1961.55	1853.62	1367.04	645.294	699.378	959.542	2090.18	488.491	1426.76	3130.17	3202.76	1631.06	2457.75	3556.58	1878.69	2514	3112.09	2270.57	3411.42	2381.87	3162.92	3865.22	2447.1	1313.13	1593.34	846.798	4025.25	2191.46	1813.28	3410.36	4737.86	3843.47	1221.26	1206.29
Central carbohydrate metabolism	Glycolysis	K01835	pgm	phosphoglucomutase	EC:5.4.2.2	101.305	607.427	179.322	150.929	48.1405	70.5217	239.965	311.996	204.324	330.052	234.221	218.647	61.4629	24.2583	32.5124	51.2686	158.088	129.922	172.881	181.418	191.521	201.805	217.672	200.213	89.5118	175.846	242.494	134.744	209.859	140.859	124.944	177.774	262.894	163.858	181.739	115.437	141.316	233.514	210.581	125.615	276.909	89.2461	246.119	144.584
		K15779	PGM2	phosphoglucomutase / phosphopentomutase	EC 5.4.2.2, EC 5.4.2.7	14081.5	9685.26	8077.07	9573.25	9378.06	9671.72	10529.4	10482.9	10609.7	9427.13	13499.4	11790.4	8182.15	6375.03	5591.69	8484.99	8460.15	7431.05	9360.56	9432.91	8072.5	6606.12	7411.37	7730.33	7714.51	7799.17	7643.33	7829.66	8285.65	7201.23	9396.92	8946.25	8160.62	7578.92	7260.62	7424.2	8088.43	6710.01	7756.36	6383.88	8258.95	7296.58	6630.09	6907.95
		K15778	pmm-pgm	Phosphomannomutase / phosphoglucomutase	EC 5.4.2.2	522.09	763.356	403.444	203.574	225.583	518.331	1091.7	559.424	645.838	525.861	470.999	654.912	480.876	126.956	102.903	249.795	486.917	334.156	553.505	855.804	784.212	545.632	762.728	694.992	464.619	563.409	1070.32	601.588	890.741	779.756	763.66	944.664	383.182	286.411	398.754	208.561	1060.61	917.394	575.506	844.659	787.139	600.319	160.474	186.502
		K01810	pgi	Glucose-6-phosphate isomerase	EC 5.3.1.9	7304.04	7941.13	7065.7	9464.41	9431.48	9640.62	9323.75	9860.2	9433.84	8159.36	11678.6	9991.94	8340.03	5860.36	5758.66	7956.49	7253.12	7189.04	8857.76	8164.09	7165.66	6161.91	6762.27	7503.52	7122.12	7132.2	6413.47	6177.19	7372.25	6742.25	8535.57	7924.93	6725.04	6325.82	6830.63	7644.89	7028.22	5823	6980.96	6544.66	7983.37	6599.71	5569.08	5046.01
		K06859	pgi1	Glucose-6-phosphate isomerase, archaeal	EC 5.3.1.9	11.2526	13.4358	4.61009	0.967326	4.78948	4.53819	17.3774	2.37833	5.13724	5.8982	18.2115	38.3434	5.79382	12.8273	10.7732	5.90392	11.5305	2.64088	8.36727	16.2666	29.8311	10.2447	6.72727	18.5187	12.4196	6.88573	14.249	3.81562	31.2354	12.2501	7.45813	19.506	39.2983	3.96992	6.5238	7.0223	10.565	2.28443	7.07221	10.5366	7.36109	3.31094	3.22852	0
		K13810	tal-pgi	transaldolase / glucose-6-phosphate isomerase	EC 2.2.1.2, EC 5.3.1.9	358.581	299.026	53.3519	28.7381	89.902	83.283	258.282	123.136	131.485	94.827	211.781	235.175	138.353	90.549	48.144	170.691	244.127	59.2163	107.129	166.883	628.023	153.426	143.945	353.814	201.107	189.631	259.005	181.842	238.645	240.704	327.909	460.393	210.044	350.918	278.203	91.7678	303.696	151.216	149.465	135.807	192.588	244.181	43.1101	57.9489
		K00845	glk	Glucokinase	EC 2.7.1.2	9227.55	8848.77	6665.37	8388.85	7744.92	9944.8	9179.9	7929.41	9281.7	6454.86	9542.42	9297.13	8459.55	4129.24	3426.34	6488.38	8687.89	6790.85	9092.09	9309.63	7311.54	6122.47	6537.34	7216.47	5435.39	6146.11	7346.93	6401.14	8247.44	6752.74	7241.87	8290.4	7251.49	6476.05	6652.8	6629.97	8870.28	6885.36	6834	5972.14	8746.8	5219.27	4277.39	4239.52
		K00918	pfkC	ADP-dependent phosphofructokinase/glucokinase	EC 2.7.1.146, EC 2.7.1.147	17.4794	285.679	22.0865	52.4556	1.63348	0.772559	8.22767	29.6998	11.1289	53.2289	33.9743	15.7364	5.18291	2.95055	1.13686	2.18974	2.14341	0.577089	0.218816	3.39466	8.45116	0.749922	1.50423	2.67016	2.92921	7.31348	7.60423	2.53036	2.89688	0.354767	0.300154	0.252086	3.33717	0.431383	2.00897	0	1.22311	0.650916	0	2.89799	3.37231	0.781023	0	0
		K00850	pfkA	6-phosphofructokinase 1	EC 2.7.1.11	6468.83	6814.8	4745.23	5162.78	3958.4	4989.68	5223.85	5473.68	5834.24	4934.27	6300.12	5948.88	5637.95	2988.18	2547.22	4314.78	5652.84	3831.54	5855.36	6510.68	4814.77	3750.98	4277.75	5260.9	4010.06	4251.06	4481.37	4250.21	5265.31	4602.64	5896.52	5263.43	4728.5	4679.71	4803.54	4839.12	4998.53	3898.63	4302.51	4549.53	5924.24	4486.44	3860.6	3592.82
		K16370	pfkB	6-phosphofructokinase 2	EC 2.7.1.11	51.0655	28.2089	14.4824	5.57515	8.24751	17.2493	29.7986	6.05085	11.1181	8.11739	15.3917	45.2261	52.7689	15.6915	18.4579	23.6388	23.6822	24.3457	9.30806	13.8742	25.8049	9.4224	15.6092	38.9426	66.944	52.4332	30.1083	43.5759	41.554	5.72293	27.0629	57.4402	40.9034	16.9519	41.7933	15.9005	17.4123	6.10052	9.84089	9.54001	14.6035	12.3037	17.2052	21.796
		K00918	pfkC	ADP-dependent phosphofructokinase/glucokinase	EC 2.7.1.146, EC 2.7.1.147	17.4794	285.679	22.0865	52.4556	1.63348	0.772559	8.22767	29.6998	11.1289	53.2289	33.9743	15.7364	5.18291	2.95055	1.13686	2.18974	2.14341	0.577089	0.218816	3.39466	8.45116	0.749922	1.50423	2.67016	2.92921	7.31348	7.60423	2.53036	2.89688	0.354767	0.300154	0.252086	3.33717	0.431383	2.00897	0	1.22311	0.650916	0	2.89799	3.37231	0.781023	0	0
		K21071	pfk	ATP-dependent phosphofructokinase / diphosphate-dependent phosphofructokinase	EC 2.7.1.11, EC 2.7.1.90	4939.95	5427.34	4622.09	5918.75	6860.29	4959.83	8502.32	7124.36	6863.6	6661.86	11742.3	9360.96	3819.46	4046.9	3938.62	4491.97	5264.24	2549.06	4646.15	5933.87	5648.29	3829.46	7615.18	9575.4	5546.23	5344.46	7402.82	3956.6	7830.97	6220.72	9745.73	7560.21	4394.76	3464.95	4657.91	5087.15	7759.67	4107.64	4475.41	4476.29	6162.2	7412.68	6318.78	5260.44
		K01623	ALDO	fructose-bisphosphate aldolase, class I	EC 4.1.2.13	549.21	273.417	688.39	646.965	508.406	488.261	682.13	692.71	765.344	260.87	448.167	412.365	74.3977	272.224	60.6255	73.2997	205.477	107.451	108.444	310.227	167.211	83.0805	280.079	220.174	361.997	294.51	424.254	413.155	741.626	484.646	444.855	389.892	112.191	274.131	800.968	595.148	257.735	184.224	50.0303	17.9461	110.335	225.561	210.276	131.87
		K01624	fbaA	Fructose-bisphosphate aldolase, class II	EC 4.1.2.13	11466.6	7995.64	7544	7793.72	9642.46	8757.42	12445.6	13957.6	11814.1	9968.67	12868.3	11612.1	8490.66	7457.42	8502.86	10467.3	7963.51	6371.42	9549.8	9703.42	8617.39	6678.86	8538.88	8744.28	6007.69	6639.6	7313	6523.16	8625.99	8802.9	11326.8	9452.55	7603.75	6930.79	7994.04	8705.93	9790.87	6346.65	8105.81	5806.24	8510.41	7940.74	7946.99	8167.42
		K11645	fbaB	Fructose-bisphosphate aldolase, class I	EC 4.1.2.13	0.402979	6.43646	4.05645	2.72963	0.458409	9.13367	3.97883	0.560019	7.63424	2.31571	0.711876	1.65445	0.278785	0.547923	0	0	10.5076	4.16007	8.97816	16.5941	2.08168	1.34545	8.54919	29.2238	6.56143	2.59992	12.895	0.323251	0.601157	6.59911	9.34705	17.6324	0.138645	0	0.408811	1.18697	33.7295	13.4501	10.1821	19.2547	2.11562	3.92575	0.452743	0
		K16306	K16306	Fructose-bisphosphate aldolase / 2-amino-3,7-dideoxy-D-threo-hept-6-ulosonate synthase	EC 4.1.2.13, EC 2.2.1.10	20.3584	6.59385	4.65723	2.98931	3.27357	8.54954	20.5413	10.4008	4.83472	6.75183	10.4513	8.30885	13.692	1.78378	1.18819	9.7875	10.3529	3.87535	9.36752	20.4891	33.1237	13.1521	15.3395	41.976	17.1831	16.964	31.1802	16.7895	50.0845	16.3459	29.4135	26.8874	28.2509	8.66469	7.75616	4.31751	22.0018	9.31422	9.94324	23.6877	14.4726	12.6847	3.9471	2.76259
		K00134	GAPDH, gapA	Glyceraldehyde 3-phosphate dehydrogenase	EC 1.2.1.12	8601.37	11800.6	9697.91	9924.17	9267.12	9074.24	10677	11505.7	11709.4	10707.8	11923.5	11074.5	5707.58	5838.28	5011.17	6956.63	6762.58	6916.63	7729.04	8074.85	8634.56	6850.88	9139.87	8649.57	11802.1	8652.73	8243.12	8149.61	9973.1	9355.44	13773.6	12484	7811.8	7204.02	8532.36	9240.77	14457.6	8735.28	9435.08	8286.79	9367.69	11359.7	7626.44	7221.03
		K00150	gap2	Glyceraldehyde-3-phosphate dehydrogenase (NAD(P))	EC 1.2.1.59	23.8861	1.75258	7.25314	1.98648	0.312882	2.05562	22.9953	8.15749	11.6227	3.15856	10.3765	5.64646	74.3655	59.6991	1.4099	6.18329	7.05154	11.415	7.96227	20.268	39.13	22.3928	21.2255	93.2479	40.6279	26.275	24.3269	6.97975	104.177	4.1332	12.9287	34.6659	63.7406	0.181551	2.55635	1.19867	10.1233	2.13243	3.76254	11.996	25.5802	2.68092	0.353288	0.363093
		K00927	PGK	Phosphoglycerate kinase	EC 2.7.2.3	9169.41	11893.8	9676.08	10514.3	9268.63	9054.27	10751.6	11734.1	11561.4	10853.5	12536.9	11613.2	7508.04	6516.73	5526.31	7393.76	7550.53	6643.22	8781.19	9659.16	7873.41	6374.57	7717.52	8294.78	9481.75	7614.69	7371.69	7381.38	8123.92	7706.78	10871.5	10397.1	7367.42	6883.57	8001.17	8614.75	11255.1	7519.85	8405.47	7658.41	9308.24	9278.16	6375.23	6028.17
		K15634	gpmB	2,3-bisphosphoglycerate-dependent phosphoglycerate mutase	EC 5.4.2.11	3123.8	1914.97	928.657	760.951	957.332	1207.44	3006.23	1884.29	1906.36	1180.27	2105.58	2192.38	1937.72	1023.3	918.529	1399.29	2232.53	1268.84	1304.47	2012.56	2419.35	1491.39	1779.33	2190.53	1084.77	1529.29	2826.2	1567.36	2897.62	1441.96	1953.71	2331.04	2198.63	1615.06	1487.67	740.862	2510.89	1707.68	1593.53	1603.11	2631.87	1925.31	949.498	1440.06
		K15633	gpmI	2,3-bisphosphoglycerate-independent phosphoglycerate mutase	EC 5.4.2.12	7369.35	5713.64	5275.66	5275.57	5825.75	6570.01	6563.81	8329.63	7548.54	5931.65	7579.21	7072.19	6582.54	4753.92	4322.79	6603.04	6258.4	5343.09	6361.09	7256.62	6672.94	5415.23	7087.54	6954.58	5043.42	5494.48	6349.57	4712.74	6666.59	5713.36	7230.64	6654.22	5689.32	5483.72	5521.68	6631.56	6904.9	5408.26	7140.2	5178.38	7160.27	4967.95	6131.25	5642.5
		K01834	gpmA	2,3-bisphosphoglycerate-dependent phosphoglycerate mutase	EC 5.4.2.11	843.101	4235.22	2772.42	4231.78	2831.35	2946.41	3425.92	2527.95	2952.36	3603.01	4098.92	3840.28	1283.75	1394.43	787.685	873.4	1319.35	980.775	1781.73	2137.46	1773.75	1551.74	1843.11	2027.91	4247.38	2492.89	1422.06	2127.61	1198.3	2391.69	4576.05	3722.97	1171.33	1324.05	1764.96	1747.65	2052.05	1369.72	621.438	2750.97	2721.03	5691.48	1197.19	1056.09
		K15635	apgM	2,3-bisphosphoglycerate-independent phosphoglycerate mutase	EC 5.4.2.12	2535.97	1615.18	1398.69	2207.56	2415.47	2879.81	1273.44	2227.53	2426.68	1480.65	1410.41	1431.4	3860.8	1647.99	1662.85	3355.6	2694.94	3717.29	3837.02	3029.61	2050.33	3060.11	1998.49	1608.44	805.853	1794.21	1314.13	1841.43	1797.29	1887.72	1317.18	1196.09	2410.58	2799.38	2474.36	3671.68	1709.23	1659.19	3009.5	1126.3	2408.57	690.229	2679.86	3272.3
		K01689	ENO	Enolase	EC 4.2.1.11	8765.23	11836.5	9647.92	10491.5	9620.54	9753.89	9686.84	11875.5	11989.2	10925.1	12470.7	11437.8	7606.23	6517.43	5376.94	7448.33	8208.06	6888.81	7948.5	8723.35	8372.9	6727.69	8564.49	8133.16	10277.5	8614.16	7846.59	8090.36	9591.39	8305.33	11482.4	10292.3	7717.44	7345.03	8715.28	9203.23	9758.7	8013.25	7925.56	6304.64	8728.95	9391.77	8018.01	7143.39
		K00873	PK, pyk	Pyruvate kinase	EC 2.7.1.40	8218.28	10617.5	9380.59	11026.3	10728.8	9406.49	11851.9	13578.2	12257.6	11983.3	14761.6	12923.4	7702.86	8464.24	8197.95	9952.14	8303.47	7749.67	9822.7	8797.19	8516.25	7654.54	9413.36	8888.34	9582.17	8642.46	7847.59	7709.1	9209.69	8278.24	11162.4	9709.07	8147.84	7249.58	7464.08	8957.16	9698.56	6870.59	9246	6329.56	8817.76	8933.31	9508.33	9908.77
		K01006	ppdK	Pyruvate, orthophosphate dikinase	EC 2.7.9.1	8742.6	12245.5	9456.64	10542.2	7573.87	9205.37	8718.45	8671.61	9433.37	8470.85	9558.17	9096.51	7364.74	4452.23	3527.18	6119.52	7077.01	6897.23	8283.05	9047.89	7983.62	7005.67	7343.08	7855.09	10221.6	8381.14	7091.46	7774.96	9565.16	8637	11030.8	11284.4	6731.44	7082.66	7819.09	8242.3	13321.7	8623.46	7946.09	8531.01	10782	10085.6	5050.17	5203.54
		K01007	pps, ppsA	Pyruvate, water dikinase	EC:2.7.9.2	1118.77	426.181	136.287	100.395	120.352	158.963	274.543	204.296	223.438	214.623	470.434	393.633	479.121	184.052	112.995	220.549	243.33	76.8698	232.659	410.463	397.355	277.215	171.861	279.619	176.545	191.854	417.836	493.074	375.901	214.81	171.884	222.453	812.194	380.794	418.278	231.568	131.079	142.244	207.098	92.4587	78.9872	65.4849	118.447	98.4847
		K01803	TPI, tpiA	Triosephosphate isomerase (TIM)	EC 5.3.1.1	5078.23	7572.38	7534.8	7719.38	7604.85	7342.77	9646.45	9626.35	8628.58	7614.64	9474.34	8664.75	5435.21	4535.35	4302.64	5072.37	5375.88	4246.18	6529.86	7938.53	7740.35	5433.13	8414.94	9927.95	9391.64	7452.16	7824.94	6153.39	8195.06	8712.36	12954.9	11286.1	5192.42	4498.81	5646.85	5899.77	10870.1	6237.8	6400.94	7410.69	8685.89	10645.2	6927.28	6587.52
Pyruvate metabolism	Pyruvate → Acetyl-CoA	K00169	porA	Pyruvate ferredoxin oxidoreductase alpha subunit	EC 1.2.7.1	1455	1159.41	412.878	309.844	1458.22	543.351	2076.29	1657.76	2097.76	850.688	2306.7	2362.44	952.025	529.864	378.263	781.374	1289.73	309.201	539.253	729	1785.42	678.097	1090.79	1622.96	551.489	889.909	1645.35	804.631	1835.89	577.92	1023.56	1696.51	980.309	858.456	699.002	285.986	997.921	602.256	487.047	459.797	606.221	506.28	701.251	588.464
		K00170	porB	Pyruvate ferredoxin oxidoreductase beta subunit	EC 1.2.7.1	1112.89	880.164	330.618	262.053	1192.16	459.33	1827.58	1427.77	1846.03	707.589	1676.6	1901.03	849.778	516.201	340.436	694.755	887.315	253.646	421.555	579.914	1516.64	534.746	822.422	1204.42	405.519	645.411	1242.89	513.695	1320.35	501.262	837.369	1364.89	890.832	669.221	539.893	209.522	730.187	426.727	343.231	357.882	502.111	409.306	533.819	474.176
		K00171	porD	Pyruvate ferredoxin oxidoreductase delta subunit	EC 1.2.7.1	914.35	575.515	214.385	153.796	1118.08	307.844	1439.78	1094.44	1385.73	478.885	1150.74	942.225	453.596	333.166	191.919	432.752	671.885	192.086	296.214	341.37	928.087	351.99	682.463	887.612	289.586	466.541	951.975	354.364	1096.54	335.533	424.984	582.895	358.647	295.156	193.318	114.927	632.328	363.185	272.376	309.196	411.137	269.124	380.072	413.603
		K00172	porG	Pyruvate ferredoxin oxidoreductase gamma subunit	EC 1.2.7.1	1193.85	1023.18	373.298	278.402	1151.4	483.574	1829.7	1520.1	1957.91	783.962	2018.9	2150.87	925.262	473.283	306.851	645.706	1228.47	280.85	518.909	748.587	2067.3	551.916	884.851	1659.83	594.156	980.588	1359.95	1115.85	1854.59	637.916	1028.43	1663.78	1405.48	939.753	915.631	491.442	1144.29	498.289	555.386	497.911	660.031	518.478	777.144	643.148
Fermentation	Lactate	K00016	ldh	L-lactate dehydrogenase	EC 1.1.1.27	4697.66	2800.15	2829.95	3075.04	3973.95	2975.52	3934.39	3403.56	3843.55	2084.82	4406	4092.51	1700.81	1010.59	639.353	1187.02	2573.09	1196.96	1609.21	2739.24	2453.63	1806.36	2367.47	3306.74	2453.42	2532.63	3352.07	3014.68	3917.95	1945.59	2672.43	3101.76	2677.87	2056.18	2755	1804.6	2742.54	1872.19	1281.64	2626.8	2130.78	1827.51	1186.09	1092.28
	Acetate	K13788	pta	phosphate acetyltransferase	EC 2.3.1.8	6294.48	4273.28	3752.03	4255.35	4690.26	5694.59	3651.7	5203.9	5233.57	2456.73	3985.19	4037.01	6973.96	2564.19	2443.82	4652.05	4649	5219.46	5716.7	5609.58	4681.44	4679.29	3517.72	3490.26	1807.19	3583.92	3121	4177.94	4501.1	3215.15	2973.87	3184.55	4831.38	5028.69	4740.44	5439.01	3096.4	2819.16	4967.96	2775.2	4073.14	2108.84	4051.75	4561.67
		K00925	ackA	acetate kinase	EC 2.7.2.1	5870.71	8869.63	6512.19	7728.42	9028.07	7916.49	10149.7	11727.1	11439.6	9003.81	10352.2	9567.59	8229.02	6072.28	5793.31	7850.8	6961.99	7164.9	8896.83	8496.21	8084.6	7538.28	8189.56	7664.02	7548.91	7419.59	6945.43	6842.65	7635.96	7817.16	10341.6	9097.7	7295.54	6609.39	6883.2	7776.9	7345.59	5877.19	7250.7	6504.19	8342.4	8347.48	7707.16	8254.39
		K01512	acyP	acylphosphatase	EC 3.6.1.7	437.439	394.19	143.222	106.395	271.293	116.171	270.071	332.939	348.122	320.669	695.687	574.41	391.948	174.756	65.7903	281.969	638.462	105.81	274.68	213.631	689.275	207.079	581.344	830.629	396.358	666.403	844.716	713.336	1067.9	154.741	294.2	500.055	685.429	408.497	519.265	359.167	449.13	284.954	388.765	261.64	410.338	163.512	355.22	196.025
		K01895	acs	acetyl-CoA synthetase	EC 6.2.1.1	39.7271	154.228	37.2863	62.2568	223.812	177.051	192.72	71.004	81.7483	65.9949	129.743	105.769	238.947	91.4201	35.916	139.694	172.421	173.365	54.7737	108.192	64.9426	24.2829	43.4887	73.0193	47.4077	41.0416	51.9687	26.7119	46.1513	37.5944	86.2447	77.458	40.1807	24.2154	28.5806	46.6792	54.6226	39.8412	39.1965	43.1709	41.3707	37.5576	25.8295	14.4183
		K01905	acdA	Acetyl-CoA synthetase (ADP-forming) alpha chain	EC 6.2.1.13	14.5596	1.3568	0.897222	4.23923	0.21798	3.02327	18.3061	7.06129	2.99553	0	3.04661	2.06119	12.7292	0	0	0.668412	1.38567	0.427851	8.01046	14.2542	52.6323	26.9044	12.2315	26.3053	17.8607	10.1328	10.7973	4.48971	30.544	7.0719	13.4788	19.8213	13.3589	8.73893	2.58932	0.485264	15.6371	3.87191	7.19795	13.5815	14.6868	3.27346	2.49568	0
		K01026	pct	propionate CoA-transferase	EC 2.8.3.1	188.853	91.1124	53.5882	49.9934	31.9704	55.1063	258.813	107.961	142.091	90.6779	196.095	194.594	253.751	107.711	12.1496	58.5344	92.9845	64.0006	99.0295	164.045	439.491	249.367	277.904	470.529	114.245	124.272	271.998	72.9801	390.967	99.6768	121.389	164.566	226.523	58.5982	52.3781	26.2048	119.21	28.8892	41.3827	77.4789	113.446	48.5657	30.7488	31.2718
		K24012	acdAB	acetate---CoA ligase (ADP-forming)	EC 6.2.1.13	74.9325	183.315	164.956	72.8734	33.3964	39.8618	118.086	95.1404	77.8544	188.242	98.1801	87.2543	109.19	24.4216	10.1845	28.7335	118.922	12.7273	60.2435	108.286	112.56	57.2315	34.3867	101.401	59.9187	88.6354	105.108	39.615	70.7061	39.1388	56.8451	99.8417	57.2688	17.0773	31.3017	16.2574	70.9584	20.109	26.1828	59.8356	55.423	35.3472	15.2134	9.94979
		K22224	acdB	Acetyl-CoA synthetase (ADP-forming) beta chain	EC 6.2.1.13	1.46706	3.38796	2.55995	3.90332	0	0.280756	0	1.12377	0	0	0	1.33768	0.555835	0.784375	0	0.813194	0.334335	0	0	1.10632	2.48731	1.11379	0.391983	10.6174	2.3268	1.01716	3.31773	0	0.216241	4.53392	4.56797	9.91515	0	0	1.06154	0.661611	11.5316	0.693061	0.86823	6.37665	7.49617	0.68312	0	0
	Ethanol	K00128	ALDH	aldehyde dehydrogenase (NAD+)	EC 1.2.1.3	248.078	66.3561	48.6196	35.3318	65.9134	63.9849	333.894	82.5452	52.9392	59.178	112.347	145.562	110.776	36.8731	25.5749	37.2293	107.246	60.3692	41.2028	94.4038	204.225	89.0011	82.9793	185.719	64.3689	75.9534	124.223	56.1526	237.97	65.1519	95.9563	161.273	129.54	42.1934	59.9083	28.0436	89.459	45.144	42.7477	58.7256	41.0313	49.7817	11.658	9.12037
		K00138	aldB	aldehyde dehydrogenase	EC 1.2.1.-	335.358	67.6855	71.7267	51.5806	85.1123	53.8941	195.31	101.875	67.7523	74.6438	156.411	139.295	255.838	49.8362	45.7788	62.4053	54.6573	60.2804	136.47	161.944	245.831	167.538	119.965	259.943	89.3563	93.4031	163.037	56.716	224.853	125.327	131.269	148.334	243.573	95.2934	154.553	120.696	80.5478	63.0518	75.9383	83.3276	43.0875	49.876	160.399	77.4784
		K13953	adhP	alcohol dehydrogenase, propanol-preferring	EC 1.1.1.1	11.3035	6.0697	4.0019	0.836016	13.3391	5.25502	13.1595	13.7156	12.2425	3.8042	5.22344	12.0799	9.22427	0.65443	0	4.6118	7.55713	7.39132	17.6826	24.1793	56.1873	37.0593	82.1223	166.207	22.9633	8.1622	88.2016	3.86006	49.1854	55.204	55.935	67.4834	15.2268	5.41056	10.5636	0.392522	24.1869	11.3794	13.1433	57.4867	75.41	71.6502	5.85597	7.28677
		K13954	yiaY	alcohol dehydrogenase	EC 1.1.1.1	1491.63	1546	742.286	646.612	1228.92	988.859	3202.73	1635.34	1590.87	1170.24	2262.67	1777.05	1218.17	628.272	477.945	955.645	2899.27	463.874	1450.59	2091.4	3257.58	1557.4	1885.3	2760.55	1920.49	2329.14	2798.39	1201.12	2700.61	1754.99	2504.33	2943.9	1540.33	851.304	969.047	818.499	3642.6	1907.08	1425.36	2991.46	3261.11	3211.54	885.993	878.715
Butyrate metabolism		K00626	atoB	Acetyl-CoA C-acetyltransferase	EC 2.3.1.9	2699.55	1044.86	447.559	326.987	588.15	569.862	1302.21	646.403	641.181	688.411	1609.72	1537.21	1724.57	456.941	286.508	796.049	1458.9	387.552	876.609	1400.96	1343.57	958.261	1023.56	1760.62	699.227	918.359	1847.19	929.951	2149.04	535.061	923.207	1280.85	1573.81	848.877	856.39	365.743	926.591	604.348	626.876	598.988	933.004	347.839	567.392	321.792
		K15016	-	Enoyl-CoA hydratase / 3-hydroxyacyl-CoA dehydrogenase	EC 4.2.1.17, EC 1.1.1.35	3.3057	1.18145	1.0604	0.409798	1.42284	1.82309	23.4532	1.0783	0.222494	1.13187	1.50949	6.95238	0.629069	0.420851	0	2.3098	3.36324	4.10752	2.94176	0.43429	8.7074	25.6012	5.17943	17.8887	29.1262	20.9594	11.2465	10.2509	49.1091	11.2323	12.9561	26.3582	7.60395	0.395378	2.29741	0	8.148	4.92684	3.25989	4.76463	2.62547	2.31964	4.09482	0.790737
		K00074	paaH, hbd, fadB, mmgB	3-hydroxybutyryl-CoA dehydrogenase	EC 1.1.1.157	4170.13	1351.06	612.676	439.546	643.549	665.994	1712.08	1089.29	1244.22	771.554	1819.95	1672.74	1563.29	619.842	280.571	840.014	1784.9	533.999	1229.6	1787.28	1643.43	1373.45	1265.37	1890.78	841.421	1233.78	2334.27	1755.6	2866.56	751.128	1042.18	1391.71	2183.84	1360.46	1108.28	403.315	970.415	709.338	869.346	684.868	1087.66	430.335	497.687	291.92
		K01715	crt	Enoyl-CoA hydratase	EC 4.2.1.17	3101.12	1252.28	540.454	455.78	584.695	594.857	1338.36	953.376	1044.76	813.69	1650.82	1466.67	1343.51	423.91	252.756	663.474	1373.54	441.117	1091.56	1530.36	1433.12	1195.14	990.539	1988.81	802.371	904.083	1503.49	962.343	2093.44	674.884	874.015	1068.23	1609.48	828.263	765.774	370.552	961.923	531.64	673.443	591.306	972.169	353.49	578.069	350.826
		K00248	ACADS, bcd	Butyryl-CoA dehydrogenase	EC 1.3.8.1	3936.97	1045.48	575.861	396.346	725.717	744.625	1404.54	888.498	1130.83	811.051	1819.76	1598	2187.94	654.803	300.811	809.223	1518.72	579.224	1013.73	1817.66	1949.53	1193.95	1283.86	2432.61	972.753	1382.93	2434.94	1863.73	2918.47	688.633	858.109	1253.02	2545.69	1175.94	1152.39	513.323	1199.22	753.406	963.565	679.041	1200.02	386.877	608.664	400.517
		K00249	ACADM, acd	Acyl-CoA dehydrogenase	EC 1.3.8.7	1.66724	2.80434	4.77613	5.84041	5.70939	2.02067	4.31387	0.985764	2.49688	3.41252	12.4875	2.79131	8.88621	6.92699	8.27233	0.625075	1.55747	0	0.619846	0.61707	0.576627	3.16328	5.50685	2.56463	5.51193	3.24678	1.26792	3.27617	4.30792	1.92444	2.17597	2.99904	5.68964	0.468211	2.63211	5.79809	4.61926	0	6.2727	1.43406	0.311653	3.55432	6.21264	2.13805
		K01897	ACSL, fadD	Long-chain acyl-CoA synthetase	EC 6.2.1.3	9474.68	8194.4	6807.17	9595.96	10981	14011	9387.22	10940	12810.3	5853.01	6878.12	7348.06	15286.9	5789.59	6062.21	11536.2	10123.4	14013.3	14145.1	11602.3	8207.73	10839.1	7781.22	4453.71	3336.47	7478.83	4738.53	7814.11	7103.42	9784.37	7055.98	6711.41	8661.12	11124.6	10303.3	14053.7	8778.11	9571.36	12888.6	4183.36	10189.5	3304.6	9450.19	11363.8
		K03521	fixA, etfB	Electron transfer flavoprotein beta subunit	-	1509.12	814.458	672.527	1276.77	1729.52	2213.1	712.948	1270.26	872.683	745.811	584.918	517.814	4003.03	782.426	952.66	1791.98	1116.07	1907.06	2067.4	1541.55	1990.42	2447.97	1207.95	618.475	573.975	1610.84	653.58	1703.47	1313.64	1280.96	636.97	564.203	1640.55	1506.7	1090.86	1342.93	860.357	1009.61	1586.66	380.648	1205.1	340.594	1902.02	2434.1
		K03522	fixB, etfA	Electron transfer flavoprotein alpha subunit	-	4928.97	3088.67	2716.85	3510.21	3626.87	5407.64	2399.51	3439.02	3781	2323.25	2910.91	3162.52	6616.85	2207.57	2090.17	4443.77	4359.96	5375.8	5163.49	4425.55	4317.57	4557.14	3218.36	2827.63	1303.09	3221.65	3316.42	4193.29	3999.76	2920.57	2268.07	2211.89	5064.57	4963.34	4624.58	5372.24	2710.51	2888.78	4736.87	1347.43	3475.78	949.95	3585.47	3875.96
Acylglycerol degradation		K01046	lip	triacylglycerol lipase	EC:3.1.1.3	206.472	535.046	63.146	26.2397	129.641	98.2261	240.665	106.975	196.941	135.04	295.774	331.773	219.733	31.0691	36.8402	120.392	404.468	49.549	481.774	1092.82	740.76	543.204	333.488	559.049	448.971	373.407	456.89	501.241	451.831	165.005	553.435	628.055	778.082	246.996	411.138	270.683	973.697	274.738	226.367	310.893	909.291	264.457	176.089	178.679
		K01054	MGLL	acylglycerol lipase	EC:3.1.1.23	4519.56	4252.59	3335.28	4660.67	3254.15	3008.4	5686.08	4129.96	4424.66	4728.75	6188.91	6342.06	2120.03	1801.57	1098.74	1929.09	3605.5	1502.45	3678.51	4098.48	4318.51	2177.74	2950.93	5092.22	4551.92	3912.93	4025.46	3391.31	4568.19	2855.91	4385.11	5310.73	2752.8	1862.48	2284.58	1430.23	4150.49	1992.72	1662.8	4167.54	4523.16	4763.8	1442.13	1481.71
Histidine metabolism		K01745	hutH	histidine ammonia-lyase	EC:4.3.1.3	726.446	492.435	597.745	509.025	339.686	1592.66	1228.83	414.816	709.249	156.388	342.408	490.124	957.668	315.04	148.21	388.663	566.506	722.325	874.037	1291.89	881.022	641.934	635.054	535.446	292.636	571.906	675.43	495.141	647.062	1353.68	858.406	1178.33	488.334	456.753	454.031	299.42	1352.77	1383.88	1078.45	609.772	1176.72	122.69	235.851	229.68
		K01712	hutU	urocanate hydratase	EC:4.2.1.49	451.36	365.597	440.904	402.032	242.967	1219.78	785.857	287.237	416.131	95.1397	224.851	295.026	595.98	178.21	86.1779	258.916	333.867	305.44	576.805	681.125	475.176	357.81	341.648	333.293	174.907	326.05	385.112	263.53	375.774	689.521	541.666	716.171	320.297	286.296	280.608	170.475	743.096	717.723	583.65	330.251	644.769	78.5158	121.24	122.648
		K01468	hutI	imidazolonepropionase	EC:3.5.2.7	395.329	359.009	457.296	406.683	207.649	1178.63	716.253	264.503	409.427	82.118	207.669	286.382	555.452	161.098	88.3078	259.227	323.21	286.501	505.918	608.725	423.686	344.866	283.753	266.315	173.194	281.753	316.953	247.751	311.473	622.591	446.15	611.666	270.451	236.609	226.633	148.019	633.954	609.401	508.34	285.874	516.69	72.9927	103.071	100.016
		K01479	hutG	formiminoglutamase	EC:3.5.3.8	46.8968	9.87522	9.58399	12.1156	8.57986	7.67642	35.6856	6.93205	11.8379	5.40493	22.7031	32.6597	46.026	17.6401	8.468	20.7582	42.361	3.48778	49.1801	24.8192	59.4309	89.4574	17.8517	40.5363	50.5254	36.8541	28.9935	19.9944	34.12	35.6532	55.4418	75.4773	40.4864	13.118	14.6673	10.7527	32.0918	4.84814	13.8576	25.4754	72.014	10.7098	10.6841	8.27541
Oxidative phosphorylation	V/A-type ATPase, prokaryotes	K02117	ATPVA, ntpA, atpA	V/A-type H+/Na+-transporting ATPase subunit A	EC 7.1.2.2, EC 7.2.2.1	1117.24	1446.49	565.984	425.387	1413.8	1036.17	3770.44	1976.43	1500.72	1022.99	1671.1	1390.97	1387.82	213.042	219.852	709.8	927.713	601.523	1761.75	2593.89	2638.81	1653.33	1776.29	2997.66	2114.74	2174.01	2141.61	1145.38	2083.9	1811.52	2558.8	2943.66	1085.07	655.31	615.193	355.206	3100.49	1642.21	1277.82	2855.7	2920.08	1813.76	504.299	661.651
		K02118	ATPVB, ntpB, atpB	V/A-type H+/Na+-transporting ATPase subunit B	-	1022.88	1353.43	525.021	395.552	780.315	881.077	3144.76	1616.59	1244.88	914.539	1456.26	1242.11	1380.33	215.345	201.155	677.74	847.245	547.975	1624.4	2364.58	2608.61	1384.47	1595.49	2897.84	1835.12	2132.25	2056.3	1193.2	1988.15	1785.61	2395.08	2931.71	1226.89	773.991	734.826	454.55	3087.62	1590.91	1311.01	2804.98	2888.96	1800.92	487.192	647.329
		K02119	ATPVC, ntpC, atpC	V/A-type H+/Na+-transporting ATPase subunit C	-	743.908	976.466	351.55	265.59	419.788	539.456	2438.85	1280.25	855.331	696.228	1085.61	867.688	993.306	148.599	146.684	559.765	624.437	268.013	1136.73	1544.55	2320.82	1175.51	1409.36	2661.13	1869.61	1932.46	1804.09	1085.77	1822.11	1291.54	2038.98	2351.54	1117.23	493.549	541.969	328.788	2432.81	984.924	867.261	2612.81	2333.73	1776.22	417.573	592.793
		K02120	ATPVD, ntpD, atpD	V/A-type H+/Na+-transporting ATPase subunit D	-	918.529	1281.03	448.644	361.946	680.92	823.948	2884.87	1534.03	1158.62	781.905	1291.62	1118.21	1252.25	208.262	211.908	594.212	805.779	471.065	1606.38	2177.55	2228.61	1172.65	1550.26	2495.9	1765.88	1877.48	1742.53	971.502	1781.39	1632.07	2235.6	2511.88	790.363	502.206	469.043	272.885	2885.25	1454.72	1128.81	2632.22	2559.87	1600.85	424.519	608.517
		K02121	ATPVE, ntpE, atpE	V/A-type H+/Na+-transporting ATPase subunit E	-	1082.5	1346.8	530.033	353.219	885.438	947.744	3176.67	1763.68	1312.03	893.311	1535.08	1241.5	1271.11	204.4	199.071	635.865	897.222	529.719	1661.74	2329.9	2645.44	1336.05	1659.37	2928.84	1921.49	2134.98	2048.42	1382.85	2033.96	1760.55	2393.67	2854.89	1449.04	750.271	848.508	504.57	3096.72	1584.11	1232.38	2736.32	2875.95	1769.93	507.935	665.824
		K02122	ATPVF, ntpF, atpF	V/A-type H+/Na+-transporting ATPase subunit F	-	631.015	862.712	253.644	235.156	524.367	503.666	2057.77	1096.77	781.747	574.972	885.215	746.913	776.699	122.368	122.687	449.92	457.838	252.794	1018.91	1469.21	1842.55	912.319	1038.18	1899.98	1310.26	1562.87	1362.91	909.994	1199.19	1002.06	1640.65	1875.31	903.477	345.863	372.117	295.098	1963.65	820.18	686.473	2075.28	1873.02	1301.21	351.242	503.75
		K02123	ATPVI, ntpI, atpI	V/A-type H+/Na+-transporting ATPase subunit I	-	1162.47	1429.22	534.011	413.601	1022.93	959.411	3475.6	1888.93	1400.52	969.014	1575.68	1333.89	1383.72	211.424	202.899	666.784	886.109	535.141	1631.76	2344.26	2819.17	1485.24	1808.75	3134.78	2027.85	2236.17	2235.65	1337.33	2340.31	1927.7	2578.6	3110.33	1376.26	770.168	775.369	471.261	3299.78	1624.29	1369.46	2909.81	3016.24	1938.35	546.534	704.873
		K02124	ATPVK, ntpK, atpK	V/A-type H+/Na+-transporting ATPase subunit K	-	883.075	1035.43	421.719	311.627	1410.3	1033.88	3464.27	1457.2	1165.17	734.326	1183.47	971.745	1211.27	178.324	181.422	546.235	674.934	380.048	1360.51	2136.22	1941.23	977.294	1145.22	1718.09	1371.51	1581.47	1286.98	788.878	1006.27	1481.91	1660.13	1983.64	570.074	281.526	338.198	212.639	2187.44	1280.32	978.677	2252.17	2098.43	1406.66	332.2	429.941
		K02107	ATPVG,ntpH,atpH	V/A-type H+-transporting ATPase subunit G/H	-	1282.49	744.325	234.827	144.271	193.924	273.049	1092.4	539.091	464.104	421.683	1004.78	942.99	541.073	174.665	135.311	503.394	499.374	217.623	727.893	1058.14	1067.51	653.479	764.357	1953.94	1010.3	813.365	1033.29	828.312	1413.32	571.032	1017.85	1132.57	1105.63	415.437	498.02	292.035	1339.09	548.096	465.875	1741.11	1182.27	689.433	208.69	331.317
	Complex I	K00330	nuoA	NADH-quinone oxidoreductase subunit A	EC 7.1.1.2	2464.3	1903.23	1587.32	2399.89	2309.26	3438.5	755.139	1843.62	2177.25	1021.82	1146.07	1519.92	3786.71	1573.9	1441.63	2786.02	2403.14	3441.47	3389.96	2192.42	1433.82	2598.3	1498.99	394.442	340.609	1428.25	600.746	1892.06	1284.61	1876.67	899.555	573.953	1975.28	2755.88	2549.24	3377.52	1053.15	1648.3	2954.77	433.942	1706.48	264.291	2285.87	2806.29
		K00331	nuoB	NADH-quinone oxidoreductase subunit B	EC 7.1.1.2	1676.98	1568.68	1456.37	1970.16	2014.76	3302.6	695.36	1426.08	1564.78	720.558	865.53	1060.45	3455.12	1206.96	1221.13	1848.25	1708.56	3218.99	2836.03	2031.84	1149.49	2273.41	1126.32	217.941	299.879	1222.11	388.045	1370.21	846.084	1237.59	519.27	430.267	1398.61	1305.2	1053.19	1279.23	727.536	1238.43	1730.9	272.161	1365.06	181.065	1610.63	2048.09
		K00332	nuoC	NADH-quinone oxidoreductase subunit C	EC 7.1.1.2	71.8735	150.713	16.774	9.60535	11.6025	16.2318	13.1136	55.9558	74.0673	36.7398	7.22684	4.40644	9.80427	21.3031	11.9444	25.7826	58.0875	5.60905	14.0622	16.1135	22.3324	14.2933	13.3519	8.26326	55.9193	32.7186	8.98692	24.5951	14.7886	6.58201	13.4737	12.6482	15.6613	5.85504	10.2232	14.1322	8.89452	6.17261	7.63316	5.4122	3.77277	9.24949	5.43427	4.58736
		K00333	nuoD	NADH-quinone oxidoreductase subunit D	EC 7.1.1.2	83.1194	143.55	18.1711	6.04012	11.38	19.5104	9.8691	65.7648	85.1531	35.8499	9.14114	6.94869	10.0594	22.6366	10.0133	26.8235	54.0464	5.2143	13.3567	15.1076	27.3688	15.8263	6.39932	7.3624	80.3497	48.9308	13.8872	29.0941	17.2483	11.0903	13.9055	9.65717	19.7778	6.37745	15.752	21.3724	6.51695	3.85698	3.47683	3.41843	3.80816	13.6988	2.03733	5.83089
		K00334	nuoE	NADH-quinone oxidoreductase subunit E	EC 7.1.1.2	0	7.42997	1.91652	4.19597	3.23759	4.06335	10.1844	0.74121	5.71338	5.2832	7.06791	11.6891	7.09467	1.10325	4.0352	5.59609	5.89145	0.902765	7.74758	21.9418	4.30139	3.92221	14.6458	12.2586	14.3581	24.524	17.0415	5.20594	17.2701	4.16997	17.0088	4.75389	8.94582	2.03829	4.37085	6.55515	10.999	5.01876	3.43147	16.0085	55.5867	30.0112	9.53134	4.86713
		K00335	nuoF	NADH-quinone oxidoreductase subunit F	EC 7.1.1.2	193.232	84.881	36.4698	44.2268	240.174	81.4232	148.362	68.2807	74.162	65.2155	168.219	106.794	130.669	74.9221	28.6146	94.9041	340.286	52.3061	113.835	112.249	244.903	133.099	85.3749	256.51	85.2199	117.705	163.527	76.0614	150.805	64.6982	95.7998	146.164	248.415	182.455	264.887	247.321	80.8579	46.4176	128.59	90.4487	74.1162	37.6459	120.882	62.8382
		K00336	nuoG	NADH-quinone oxidoreductase subunit G	EC 7.1.1.2	78.6232	127.85	11.7271	15.7187	20.7522	22.7655	24.5085	33.5483	55.6241	7.19791	25.9716	22.7289	18.2031	31.8165	14.2113	38.006	80.1929	9.43995	40.5503	41.8206	49.8949	32.2983	20.0048	43.4332	91.9766	44.8523	34.6665	71.9232	29.0492	20.2083	25.8363	32.7554	34.7181	15.5632	35.4585	18.8446	20.8757	12.6306	11.9616	18.5326	18.216	19.6016	9.8602	8.22017
		K00337	nuoH	NADH-quinone oxidoreductase subunit H	EC 7.1.1.2	2660.75	2121.14	2006.69	2897.42	2749.7	4309.85	844.655	2225.83	2612.99	1346.03	1415.17	1691.52	4109.9	1857.76	1701.26	3210.28	2775.15	4723.19	3890.44	2775.07	1668.61	2750.08	1651.29	521.873	416.066	1558.18	760.097	2035.69	1186.47	1875.33	1041.56	678.584	2285.02	2890.14	2757.62	3950.24	1115.33	1980.31	3531.58	510.794	2060.84	293.594	2500.53	2905.7
		K00338	nuoI	NADH-quinone oxidoreductase subunit I	EC 7.1.1.2	2607.92	1959.22	1860.33	2666.01	2588.41	4074.06	863.932	1911.74	2536.9	1171.08	1336.91	1708.71	4105.01	1927.85	1770.88	3414	2779.6	4095.94	3975.51	2621.19	1628.37	3055.59	1568.84	428.603	400.551	1655.33	770.03	2058.34	1284.25	1745.52	874.49	642.369	2186.5	2324.31	2052.68	2721.89	1088.66	1802.6	3076.4	484.836	1898.21	286.548	2476.72	2947.46
		K00339	nuoJ	NADH-quinone oxidoreductase subunit J	EC 7.1.1.2	1005.35	1282.49	1244.71	1552.55	1406.95	2232.34	535.902	984.331	1216.06	328.331	625.64	999.471	1632.02	845.963	1106.31	1321.57	1334.73	2535.32	2322.16	1664.34	823.63	2049.04	711.183	205.226	215.766	982.496	315.516	1371.03	548.05	1014.38	524.299	419.791	1254.62	976.398	734.88	895.759	558.686	924.936	1647.34	261.657	1028.82	136.497	1763.61	2399.11
		K00340	nuoK	NADH-quinone oxidoreductase subunit K	EC 7.1.1.2	1603.18	1572.08	1383.39	1978.42	2082.85	3063.73	598.62	1301.37	1832.31	897.03	973.108	1375.14	2124.29	1461.44	1287.79	2484.08	2207.67	3528.74	2924.29	1745.95	1189.74	2218.34	1311.65	393.383	260.992	1244	590.072	1699.3	927.309	1534.06	809.95	571.741	1989.57	2325.8	2344.98	3170.12	951.196	1600.09	2860.16	459.187	1763.25	235.288	2257.07	2538.23
		K00341	nuoL	NADH-quinone oxidoreductase subunit L	EC 7.1.1.2	2689.86	2235.04	2100.73	3109.29	3136.49	4426.88	870.071	2268.71	2695.93	1371.3	1430.72	1728.62	4509.64	2058.42	1988.4	3712.27	2866.31	4881.43	4069.49	2953.01	1820.44	3141.65	1823.36	612.48	583.564	1860.34	863.466	2213.08	1621.47	1954.02	1242.88	912.386	2512.04	3082.66	2752.75	3987.86	1190.38	2117.97	3579.38	574.203	2221.73	333.601	2632.54	2994.78
		K00343	nuoN	NADH-quinone oxidoreductase subunit N	EC 7.1.1.2	2589.83	2296.21	2003.65	2949.73	2401.02	3899.13	844.52	2175.06	2503.79	1209.23	1331.08	1668.52	4213.52	1755.96	1714.48	3244.33	2617.84	4435.12	3718.87	2687.01	1707.52	2828.61	1573.83	446.203	410.752	1584.77	737.288	1989.8	1314.38	1716.39	960.597	665.521	2231.01	2702	2432.64	3413.94	1103.09	1783.99	3166.12	439.919	1886.8	268.381	2463.66	2802.37
		K00342	nuoM	NADH-quinone oxidoreductase subunit M	EC 7.1.1.2	2577.88	2100.39	1861.42	2633.53	2200.61	3761.66	809.383	2045.23	2466.81	1165.66	1284.51	1644.74	3847.87	1589.74	1428.35	2727.16	2512.68	4078.69	3508.5	2636.4	1435.3	2271.71	1262.32	334.538	339.092	1269.21	570.763	1737.92	1095.31	1481.14	725.834	488.853	2081.01	2462.8	2238.06	3200.04	929.616	1435.88	2704.03	388.733	1566.36	187.539	1821.65	2267.56
	Complex II	K00239	sdhA,frdA	succinate dehydrogenase / fumarate reductase, flavoprotein subunit	EC 1.3.5.1, EC 1.3.5.4	3588.1	3060.96	2530.67	3220.89	3230.99	5808.98	2533.04	2757.61	2919.14	1640.01	2285.58	2543.17	6459.07	2388.18	1671.23	3298.9	3568.87	4837.06	4633.54	4190.28	3765.43	4438.45	2905.02	2395.89	1522.47	3199.49	2478.68	2971.87	3177.93	3079.67	2476.68	2516.23	3690	3093.49	2960.43	2944.66	2868.85	2958.86	3937.26	2729.3	3685.15	1274.94	3089.8	3226.19
		K00240	sdhB,frdB	succinate dehydrogenase / fumarate reductase, iron-sulfur subunit	EC 1.3.5.1, EC 1.3.5.4	4090.91	2645.37	2526.59	3566.44	3630.74	5595.83	1994.66	2808.38	3090.47	1552.8	1944.26	2271.02	6259.05	2214	2132.99	4169.54	3570.75	5114.32	4524.38	3676	3154.03	3579.49	2179.08	1233.83	788.284	2705.21	1590.25	2886.44	2704.18	2873.75	1620.5	1470.58	3995	4652.98	4457.28	5273.45	1970.53	2488.71	4281.75	1055.34	2686.09	498.645	2871.87	3041.98
		K00241	sdhC,frdC	succinate dehydrogenase / fumarate reductase, cytochrome b subunit	-	3355.32	2403.82	2332.76	3526.39	3502.01	5432.04	1502.87	2622.99	2897.93	1371.96	1643.02	2059.14	6037.24	2006.94	2014.08	4031.58	3286.52	4344.79	4611.39	3322.77	2414.57	3417.53	2154.58	725.632	513.205	2221.73	1084.4	2704.11	1992.76	2678.07	1383.96	1195.05	3189.64	4247.5	4257.74	5070.56	1709.91	2428.48	4173.02	885.939	2462.34	369.37	2885.65	3066.39
		K00242	sdhD,frdD	succinate dehydrogenase / fumarate reductase, membrane anchor subunit	-	0	1.20537	2.84343	3.20709	3.17697	3.44309	2.33884	0.504656	2.69371	2.61161	4.92368	5.23605	2.02738	4.23548	2.96154	3.61323	2.29373	0	2.55359	0	0	2.7493	3.45011	2.49315	1.922	2.88194	0.451697	4.1263	1.30695	0.366537	1.83568	1.19032	3.68836	0	0.737177	3.53576	0.766429	0	0	2.66222	0	5.06103	2.75126	0.894521
Mobility	Flagella	K02408	fliE	flagellar hook-basal body complex protein FliE	-	531.03	500.208	334.751	232.231	451.87	165.772	268.378	509.356	592.477	428.118	943.98	776.117	319.131	129.15	105.53	298.971	1019.67	126.453	457.813	460.191	687.372	392.305	779.798	943.973	445.695	612.711	874.609	361.503	1265.69	223.727	182.379	338.707	257.747	241.087	337.58	237.339	560.082	395.012	318.505	266.146	486.047	227.874	398.831	371.425
		K02409	fliF	flagellar M-ring protein FliF	-	690.187	688.394	459.89	312.102	523.921	202.007	379.236	596.699	689.389	544.744	1211.02	939.648	395.526	187.761	139.095	400.069	1543.99	157.262	591.827	579.597	827.553	424.786	825.264	1211.27	546.648	843.229	1067.96	428.055	1469.76	311.369	227.763	408.881	332.091	286.465	429.359	318.156	649.591	444.721	453.983	300.073	703.386	257.674	701.711	397.146
		K02410	fliG	flagellar motor switch protein FliG	-	622.763	528.028	291.283	269.731	499.668	173.69	308.113	526.03	678.332	411.135	1065.42	870.575	359.921	195.378	131.882	374.615	1336.54	165.797	555.333	522.884	873.746	441.669	879.836	1235.29	574.626	841.776	1055.36	483.294	1458.41	342.962	246.531	441.763	373.397	323.654	493.515	386.695	667.955	499.185	486.918	314.502	730.824	265.137	756.662	455.018
		K02411	fliH	flagellar assembly protein FliH	-	580.89	915.726	302.441	315.706	536.611	178.293	310.819	563.715	533.555	490.532	894.825	751.463	307.093	190.609	129.439	350.608	1191.8	132.892	545.426	497.427	729.024	435.531	830.632	1215.97	522.152	737.867	1101.99	448.749	1266.21	278.347	191.017	346.67	368.594	317.094	479.613	321.773	404.745	327.462	297.535	219.201	540.853	221.322	566.953	332.444
		K02412	fliI	flagellum-specific ATP synthase	-	647.831	690.924	449.317	314.526	594.996	219.592	374.746	625.037	710.696	531.733	1165.7	920.271	419.158	205.181	132.004	395.284	1502.68	171.534	603.861	601.071	935.087	503.442	1083.75	1511.9	582.913	911.792	1295.85	539.404	1574.19	338.228	277.556	480.846	403.613	329.767	527.845	404.645	713.084	518.516	536.969	392.253	787.641	290.124	781.666	440.874
		K02413	fliJ	flagellar protein FliJ	-	554.508	514.361	357.432	238.344	509.127	161.81	325.355	529.185	584.777	469.459	1151.78	958.643	368.475	142.989	90.5167	363.319	1436.42	144.691	563.217	528.629	763.09	444.123	1023.43	1299.76	507.688	858.958	1198.12	476.117	1416.36	287.258	253.836	422.962	333.16	284.021	479.94	314.536	657.987	478.864	478.499	331.473	712.179	273.166	692.119	375.715
		K02414	fliK	flagellar hook-length control protein FliK	-	618.092	546.619	275.516	217.476	530.861	183.171	346.273	579.072	736.422	430.864	1254.11	963.813	440.215	187.898	130.144	433.151	1901.91	158.984	755.288	594.86	906.83	445.625	1005.14	1427.01	597.355	915.417	1234.29	498.205	1488.64	318.239	215.678	405.371	345.158	261.812	388.054	323.056	620.189	483.213	451.748	286.772	737.198	267.081	687.617	495.563
		K02415	fliL	flagellar protein FliL	-	441.423	350.692	181.1	91.4474	391.559	153.191	217.083	463.863	613.914	299.436	651.825	564.815	155.65	107.753	75.9714	150.294	1022.73	132.432	460.063	443.832	570.211	290.842	572.343	775.39	247.284	551.363	622.985	371.402	1006.95	238.386	210.456	302.618	356.761	271.578	464.243	308.437	453.738	278.556	356.73	233.856	558.193	214.373	671.945	279.444
		K02416	fliM	flagellar motor switch protein FliM	-	581.37	1009.66	346.33	358.623	521.172	176.19	319.106	598.596	692.285	430.276	1074.65	790.629	372.213	173.697	120.898	384.106	1425.99	149.913	595.881	535.604	667.658	424.808	803.326	1028.79	515.864	677.902	971.199	250.312	1158.38	309.167	225.11	389.067	332.155	291.871	458.464	322.005	685.924	517.551	514.504	365.159	685.995	302.877	725.892	429.382
		K02417	fliN	flagellar motor switch protein FliN	-	396.883	534.145	236.514	226.385	426.563	138.41	297.628	474.087	590.961	330.624	906.132	699.892	263.814	119.387	82.0921	250.891	1227.99	121.472	548.113	553.475	802.502	392.477	979.789	1302.88	467.61	809.386	1213.72	459.701	1375.87	294.022	208.28	371.373	343.185	291.571	426.925	319.071	659.942	485.487	470.783	315.954	670.769	234.434	723.164	412.385
		K02418	fliO, fliZ	flagellar protein FliO/FliZ	-	335.095	383.686	250.802	199.458	242.716	89.5984	249.04	357.802	480.573	353.549	740.366	542.595	234.676	53.9366	72.157	188.295	896.679	82.4439	456.412	445.58	299.765	156.406	430.977	789.21	313.896	377.983	422.897	94.6378	738.198	161.454	83.7159	167.218	82.2663	50.4483	60.7749	42.6181	313.965	202.461	218.127	131.719	466.028	105.042	425.016	204.785
		K02419	fliP	flagellar biosynthesis protein FliP	-	624.365	655.934	418.911	280.347	501.876	192.716	366.445	606.046	687.784	501.944	1160.38	905.756	371.527	171.946	131.917	365.518	1444.16	134.069	595.566	526.805	802.815	404.345	842.251	1107.61	540.041	812.781	1132.39	438.901	1472.48	317.522	257.235	423.365	357.221	301.005	470.967	336.157	691.71	470.611	475.507	317.053	678.508	290.627	701.023	425.376
		K02420	fliQ	flagellar biosynthesis protein FliQ	-	424.724	515.27	327.875	242.324	378.992	123.997	268.641	443.775	509.292	406.102	825.265	638.85	242.202	129.648	93.029	287.948	1015.83	96.0445	404.898	366.744	555.421	262.192	642.095	885.957	381.627	540.319	835.404	334.151	1140.91	209.232	146.992	267.133	213.715	212.315	279.942	211.628	477.397	340.657	311.521	218.581	442.855	219.607	467.641	242.757
		K02421	fliR	flagellar biosynthesis protein FliR	-	630.1	637.178	394.752	268.935	518.425	173.678	345.65	581.835	683.521	541.842	1107.1	914.915	381.474	173.655	124.314	348.266	1384.28	140.702	605.063	563.829	627.001	365.224	834.559	955.897	265.461	665.844	1047.36	366.346	1048.45	249.13	194.976	381.083	347.364	284.139	460.838	321.458	619.901	473.448	469.748	332.819	675.884	289.002	611.381	350.232
		K02386	flgA	flagellar basal body P-ring formation protein FlgA	-	261.674	198.469	71.2235	80.9512	281.535	86.7013	37.6417	104.093	128.726	118.627	201.975	109.92	86.7082	96.7048	46.7106	90.2529	338.098	43.6822	51.8536	32.926	274.098	104.746	109.925	132.03	153.297	152.821	89.6397	161.153	87.0808	145.163	145.809	201.788	303.521	264.429	475.473	330.122	128.37	90.4196	142.664	62.2735	43.1773	97.439	201.089	98.825
		K02387	flgB	flagellar basal-body rod protein FlgB	-	515.921	570.794	370.043	232.079	476.115	137.531	297.339	488.864	562.826	412.16	864.708	662.759	292.696	122.6	110.805	300.611	1106.34	131.722	455.934	438.25	698.215	371.982	729.21	1125.77	503.191	677.708	758.531	420.601	1357.6	281.171	213.586	368.207	296.691	290.093	472.84	316.628	486.182	322.323	348.615	280.048	543.716	240.939	628.551	353.556
		K02388	flgC	flagellar basal-body rod protein FlgC	-	581.719	625.608	427.712	261.875	534.024	199.534	278.952	538.17	627.53	462.905	950.823	735.616	332.13	139.903	125.838	313.964	1209.32	118.104	523.711	496.829	541.351	304.396	672.971	901.715	481.565	589.556	775.812	200.686	1070.37	299.188	187.913	327.653	335.535	284.191	464.315	313.802	569.435	402.576	438.129	301.382	579.347	243.748	640.207	319.353
		K02389	flgD	flagellar basal-body rod modification protein FlgD	-	539.274	430.961	221.383	165.28	451.546	130.304	227.863	411.209	547.364	331.417	691.6	589.65	254.109	116.927	101.602	275.287	1125.44	124.808	461.016	437.491	563.608	300.188	578.672	882.036	435.898	564.273	535.507	208.777	806.02	258.122	220.691	289.221	301.015	260.85	408.338	276.848	408.32	275.569	314.258	231.707	375.397	212.965	638.058	339.747
		K02390	flgE	flagellar hook protein FlgE	-	859.482	884.157	511.754	334.524	825.45	259.742	398.254	732.506	901.562	622.663	1287.63	976.686	475.798	248.425	161.398	462.128	1810.94	184.073	656.068	579.131	1123.41	466.052	1003.96	1355.77	694.414	987.465	1313.9	602.38	1623.57	442.255	377.233	617.552	670.88	640.528	975.117	787.137	857.169	594.423	670.863	377.024	759.803	335.839	930.984	518.638
		K02391	flgF	flagellar basal-body rod protein FlgF	-	678.362	732.844	430.261	297.445	578.158	215.039	348.834	589.12	706.128	506.848	1203.6	874.476	443.264	195.906	138.462	404.326	1572.81	154.318	659.546	610.784	807.319	449.402	856.463	1184.32	539.469	698.021	1036.66	306.156	1234.27	327.237	259.516	406.005	380.343	347.146	532.628	397.502	734.613	499.507	489.42	332.404	831.162	294.127	803.197	472.945
		K02392	flgG	flagellar basal-body rod protein FlgG	-	687.514	689.56	458.908	287.481	614.616	196.645	354.037	606.998	698.775	573.817	1200.18	896.772	415.705	206.123	135.52	380.309	1620.45	158.898	620.462	586.119	855.929	446.514	821.8	1148.55	500.927	755.903	1047.33	289.986	1238.64	336.335	247.667	423.254	389.46	338.732	515.11	348.172	786.954	525.18	524.404	355.514	813.732	331.744	834.181	500.377
		K02393	flgH	flagellar L-ring protein FlgH	-	279.182	195.671	74.0947	69.6813	262.754	85.3925	27.4172	91.0228	138.463	123.785	198.314	108.41	77.5136	94.2456	52.3049	104.821	361.101	41.4474	54.813	33.275	275.331	103.577	121.024	145.258	115.891	135.998	90.8169	120.661	83.4572	128.587	145.529	207.736	279.715	262.763	440.567	294.854	120.348	97.8835	144.776	66.2587	41.5999	100.639	195.014	110.157
		K02394	flgI	flagellar P-ring protein FlgI	-	266.186	197.598	90.9591	88.0496	306.521	101.451	38.1121	121.407	152.435	130.013	184.797	101.888	83.5079	96.5798	55.9529	101.676	401.893	51.211	56.376	44.5117	308.535	120.654	113.923	173.934	150.117	172.057	92.9477	159.881	98.9732	134.274	175.566	209.62	298.777	280.011	460.735	325.336	146.528	98.3591	163.278	87.6508	41.3772	110.095	231.434	102.004
		K02395	flgJ	peptidoglycan hydrolase FlgJ	-	2940.16	1991.14	1830.17	2789.09	2958.71	3073.64	1123.16	2275.11	2596.36	1593.67	2142.52	1960.93	4285.08	1604.58	1771.99	3412.82	3403.43	3801.86	4453.81	2669.83	2175.09	2851.65	2185.03	1355.68	528.431	1938.18	1557.38	2089.76	2361.56	1914.05	853.218	798.276	2340.77	3156.65	3057.08	4231.4	1471.41	1847.23	3120.98	687.755	2119.35	439.467	2846.54	3374.7
		K02396	flgK	flagellar hook-associated protein 1	-	1007.35	918.922	517.293	379.986	872.365	284.714	678.311	1148.25	1315.8	732.354	2168.28	1831.45	693.1	275.871	199.863	645.246	2617.18	270.448	1174.59	1133.53	1661.6	833.248	1917.9	2497.73	786.099	1703.54	2473.43	1119.38	3472.59	534.056	327.071	682.352	424.349	324.385	486.834	378.525	1242.3	853.438	742.528	610.315	1561.11	476.778	1374.18	791.591
		K02397	flgL	flagellar hook-associated protein 3 FlgL	-	573.542	519.866	302.528	217.519	541.909	170.36	301.12	557.532	710.642	388.006	1095.46	872.503	394.484	171.465	126.785	361.954	1488.26	164.997	645.625	582.111	903.07	502.888	1009.22	1346.42	547.505	893.955	1279.78	474.207	1647.8	350.278	250.168	431.029	356.317	294.443	457.515	366.423	697.588	484.07	469.633	342.392	772.605	292.085	780.285	437.943
		K24344	flgO	flagellar H-ring protein FlgO	-	41.6145	6.49459	6.96825	14.9458	10.5597	13.8484	1.49431	6.93452	2.97647	15.5686	6.38187	10.2186	5.65902	2.6208	14.0896	6.6271	13.5578	9.62637	2.97372	2.84316	48.6507	16.4373	22.178	6.9202	4.99111	23.5076	8.95786	15.8829	15.2806	19.5575	15.1694	16.5675	60.5637	36.8876	37.7435	27.2391	10.1973	22.5447	10.7214	11.4567	8.52657	3.23196	79.7044	33.2097
		K09860	flgP	outer membrane protein FlgP	-	68.1244	26.3893	12.0104	20.1173	20.0485	17.9063	24.1767	16.4369	13.5656	43.9126	51.3573	44.2594	8.00263	22.5483	19.6649	10.7252	39.8415	26.4637	26.0514	10.5523	105.894	91.0009	72.5558	54.257	90.1889	45.2558	48.63	71.4947	53.9303	69.5799	107.059	96.7293	70.6517	64.248	159.189	59.6569	71.4843	64.8684	48.8474	43.368	83.3588	94.4206	73.8684	41.5363
		K24346	flgQ	flagellar motility protein FlgQ	-	62.9774	143.392	6.49653	5.16363	10.9447	19.5276	10.9324	23.6341	48.3353	23.8883	52.1712	31.6037	7.81329	17.0449	17.0602	31.1224	56.4605	10.4608	16.4509	14.9796	91.6408	57.5303	46.108	38.9079	104.394	52.8469	36.7149	61.4654	36.2906	48.6775	69.7511	77.5769	48.9469	36.0204	105.531	37.879	69.8007	32.5456	30.5554	40.8789	12.8762	102.212	11.7248	24.3796
		K24343	flgT	flagellar H-ring protein FlgT	-	41.8914	4.83568	7.55289	16.4977	17.3702	12.1237	1.88799	8.96882	2.35914	13.1862	8.56483	8.76801	5.77503	2.45253	19.2508	8.08685	12.9148	12.5204	3.87363	5.83578	56.4692	20.5884	27.7145	11.41	6.50219	27.0633	13.9879	17.0533	20.8335	24.6779	27.0321	17.1008	68.3241	46.5361	47.9516	36.4221	15.7479	31.9398	14.8941	13.4198	9.44808	4.78107	96.29	35.0114
		K02406	fliC, hag	flagellin	-	2911.94	1937.96	1289.54	895.243	2293.08	781.465	1461.85	2340.77	2269.2	1581.34	4420.54	3656.58	1750.32	802.206	535.172	1733.82	5790.74	571.302	2310.71	1798.56	4510.39	2272.96	5466.95	5333.21	1473.58	3825.65	8011.64	2883.82	8455	1344.74	1055.12	1992.86	1815.55	1508.52	2247.98	1664.93	3590.24	2810.75	2229.08	1621.13	2638.74	1194.76	3155.93	1751.52
		K02407	fliD	flagellar hook-associated protein 2	-	806.857	797.203	418.061	239.35	727.973	258.064	570.174	967.73	1224.16	630.348	1801.97	1441.13	526.441	222.231	134.684	505.572	2484.21	237.606	1037.87	1075.26	1224.2	730.307	1556.35	2105.88	632.915	1183.93	1695.59	544.97	2290.93	430.004	330.064	622.77	385.915	318.519	490.154	368.691	1187.32	757.384	688.88	551.093	1553.02	452.413	1378.85	783.002
		K02422	fliS	flagellar secretion chaperone FliS	-	989.914	814.314	429.254	345.151	775.976	223.521	556.871	895.456	1053.92	513.009	1656.97	1480.73	653.387	221.51	193.374	617.546	2257.03	196.885	1050.36	960.216	1353.58	668.204	1345.73	1747.46	614.729	1202.15	2001.39	828.353	2544.83	408.995	219.36	498.824	448.517	309.743	429.697	404.581	985.432	735.818	512.967	442.757	1167.38	344.508	971.419	729.625
		K02423	fliT	flagellar protein FliT	-	119.045	31.4005	19.3256	23.8706	209.092	42.6292	27.3312	27.6414	35.959	33.4997	106.327	51.9332	50.8392	44.1915	18.7102	45.6919	228.591	10.1864	42.2803	9.26141	48.3052	5.62554	23.4796	35.4082	7.85531	34.1316	9.2081	35.3408	19.3864	26.0791	24.8258	34.623	78.2711	100.745	121.822	107.413	17.3949	6.7291	51.091	8.44272	10.7151	4.39286	42.6777	14.1594
		K02398	flgM	negative regulator of flagellin synthesis FlgM	-	550.426	352.268	212.546	155.978	432.676	148.618	255.909	417.907	456.505	279.965	909.562	705.112	322.101	109.18	80.9057	298.979	1098.97	96.4458	481.939	392.114	578.605	293.894	750.55	1093.06	322.847	560.187	860.869	353.673	1217.26	193.712	132.304	245.281	260.662	232.047	288.739	246.123	467.881	310.595	373.92	231.631	580.869	160.348	624.744	353.349
		K02399	flgN	flagellar biosynthesis protein FlgN	-	539.282	464.944	303.53	198.573	651.716	201.468	396.118	689.651	946.953	433.832	1399.85	1153.24	446.59	158.57	120.626	416.048	1748.13	188.151	764.223	884.983	884.15	501.34	1099.87	1556.14	531.441	1067.71	1331.63	484.675	2056.15	356.957	228.967	419.224	336.542	267.994	346.368	313.384	919.738	607.776	539.153	410.195	998.583	286.571	892.115	558.043
		K02424	fliY, tcyA	L-cystine transport system substrate-binding protein	-	3652.15	1423.56	656.102	544.135	974.231	699.336	1860.1	1461.56	1124.93	962.419	2187.26	2792.04	1798.38	787.135	389.594	1104.93	1286.41	427.003	1230.63	1487.33	2130.14	1294.64	1528.77	2763.53	907.963	1231.29	2822.59	1056.45	2797.61	1027.85	2144.83	2993.36	2087.89	1662.43	1847.2	1149.37	1614.76	1031.83	957.75	1273.56	1269.33	948.509	563.937	449.091
		K02425	fliZ	regulator of sigma S factor FliZ	-	0	0	0	0	0	0	0	0	0	0	0	0	0	0	0	0	0	0	0	0	0	20.4024	0	0	0	0	0	0	0	0	0	0	0	0	0	0	0	0	0	0	0	0	0	0
		K02398	flgM	negative regulator of flagellin synthesis FlgM	-	550.426	352.268	212.546	155.978	432.676	148.618	255.909	417.907	456.505	279.965	909.562	705.112	322.101	109.18	80.9057	298.979	1098.97	96.4458	481.939	392.114	578.605	293.894	750.55	1093.06	322.847	560.187	860.869	353.673	1217.26	193.712	132.304	245.281	260.662	232.047	288.739	246.123	467.881	310.595	373.92	231.631	580.869	160.348	624.744	353.349
		K02399	flgN	flagellar biosynthesis protein FlgN	-	539.282	464.944	303.53	198.573	651.716	201.468	396.118	689.651	946.953	433.832	1399.85	1153.24	446.59	158.57	120.626	416.048	1748.13	188.151	764.223	884.983	884.15	501.34	1099.87	1556.14	531.441	1067.71	1331.63	484.675	2056.15	356.957	228.967	419.224	336.542	267.994	346.368	313.384	919.738	607.776	539.153	410.195	998.583	286.571	892.115	558.043
		K02424	fliY, tcyA	L-cystine transport system substrate-binding protein	-	3652.15	1423.56	656.102	544.135	974.231	699.336	1860.1	1461.56	1124.93	962.419	2187.26	2792.04	1798.38	787.135	389.594	1104.93	1286.41	427.003	1230.63	1487.33	2130.14	1294.64	1528.77	2763.53	907.963	1231.29	2822.59	1056.45	2797.61	1027.85	2144.83	2993.36	2087.89	1662.43	1847.2	1149.37	1614.76	1031.83	957.75	1273.56	1269.33	948.509	563.937	449.091
		K02425	fliZ	regulator of sigma S factor FliZ	-	0	0	0	0	0	0	0	0	0	0	0	0	0	0	0	0	0	0	0	0	0	20.4024	0	0	0	0	0	0	0	0	0	0	0	0	0	0	0	0	0	0	0	0	0	0
Riboflavin metabolism		K01497	ribA	GTP cyclohydrolase II	EC 3.5.4.25	131.677	148.848	23.108	18.9238	23.2056	34.6089	22.9386	40.8685	50.6917	43.8447	53.5748	42.2624	14.8335	24.2376	29.5264	32.5049	70.0729	27.0582	33.104	22.9664	153.306	96.7216	91.5584	83.8499	108.687	61.4633	79.1656	83.0543	70.5918	88.7617	101.693	126.948	74.8974	84.3325	178.656	76.5286	96.1593	69.1489	45.7486	45.5122	26.4186	105.361	97.898	60.3186
		K02858	ribB	3,4-dihydroxy 2-butanone 4-phosphate synthase	EC 4.1.99.12	49.6889	4.37427	10.8607	19.7708	22.0866	12.4638	5.77995	7.36591	7.96058	14.092	4.42594	4.24744	7.20655	3.59297	16.5216	9.90929	18.364	17.2813	6.22638	18.111	55.4652	17.7694	27.3067	12.8434	6.79585	21.1735	13.4744	14.0692	20.5097	26.1537	16.266	26.1396	59.8753	54.9401	49.9685	34.3768	8.63871	33.5483	13.0748	12.4726	8.24748	4.90168	102.823	45.3442
		K11752	ribD	diaminohydroxyphosphoribosylaminopyrimidine deaminase / 5-amino-6-(5-phosphoribosylamino)uracil reductase	EC 3.5.4.26, EC 1.1.1.193	3681.37	3008.28	2675.8	3760.4	3994.41	5802.99	1786.41	3060.27	3361.59	2055.64	2453.54	2675.53	6832.93	2509.59	2257.38	4565.95	4075.25	5573.62	4756.79	4025.09	3358.03	3502.47	2228	1611.51	890.396	2463.82	1675.85	2910.59	2505.12	2188.71	1435.22	1374.41	4121.18	3966.73	3953.66	4755.8	1733.8	2232.51	4181.64	798.226	2484.98	570.467	3036.17	2929.97
		K20862	yigB	FMN hydrolase / 5-amino-6-(5-phospho-D-ribitylamino)uracil phosphatase	EC 3.1.3.102, EC 3.1.3.104	305.606	537.159	623.067	870.532	876.323	1522.22	327.449	618.541	540.145	281.218	242.598	442.411	655.394	462.825	694.329	674.519	611.655	734.433	763.202	555.162	393.623	867.557	562.487	108.936	107.967	539.058	192.58	486.757	249.423	567.087	259.75	227.071	322.805	403.261	368.497	446.519	344.718	638.202	751.006	161.238	643.3	98.4459	1033.18	1245.98
		K00794	ribH	6,7-dimethyl-8-ribityllumazine synthase	EC 2.5.1.78	3256.59	2533.91	2243.73	2996.64	3086.76	4714.99	1456.9	2518.32	2964.37	1626.13	1997.71	2025.23	5239.13	1846.51	1766.81	3718.1	3077.26	4246.5	4394.08	3143.98	2844.8	3004.2	2251.35	1443.99	715.254	1913.75	1489.29	2360.07	2334.88	2279.25	1394.37	1217.29	3441.45	3820.01	3903.12	4882.14	1594.06	2013.94	3726.17	704.657	2325.84	522.772	2744.02	2601.35
		K00793	ribE	riboflavin synthase	EC 2.5.1.9	3321.03	2510.93	2318.37	3153.3	3178.32	4362.79	1475.92	2501.37	3001.83	1682.63	2053.21	2256	5137.53	1935.14	1925.78	3743.06	3333.41	4282.21	4448.8	3138.97	2942.17	2621.47	2156.29	1687.23	753.51	1947.37	1634.73	2258.66	2327.77	2131.45	1344.33	1369.97	3638.91	4086.48	3933.94	4893.44	1722.32	2119.74	3722.97	736.564	2513.76	527.026	2404.49	1979.25
		K07732	rfk	riboflavin kinase, archaea type	EC 2.7.1.161	0	0	1.07851	0	0	0.697504	4.81602	0	0	0	0.528003	0	0	0	0	0	0	0	0	0	3.88034	0.588635	1.31505	2.14902	1.20242	0	4.44554	0	0.711226	0	0.624737	0	0.365606	0	0	0	0	0	0	1.37984	0.883537	2.49721	0	0.397207
		K14656	ribL	FAD synthetase	EC 2.7.7.2	501.469	50.5069	120.385	289.163	308.907	285.239	76.9215	381.456	567.426	368.965	249.9	324.097	110.613	118.212	194.403	809.563	334.184	409.103	139.316	133.749	222.973	179.624	260.888	91.1947	34.5778	114.1	74.3314	277.239	136.128	393.371	233.855	81.3952	602.638	1392.9	1463.51	2196.44	207.295	341.582	997.103	58.118	371.114	39.0799	389.043	349.996
		K11753	ribF	riboflavin kinase / FMN adenylyltransferase	EC 2.7.1.26, EC 2.7.7.2	7955.98	5820.17	4360.58	5835.4	6142.27	7079.85	6603.86	6687.95	6445.7	5713.54	8690.21	8138.56	7565.67	4808.54	4601.84	7250.56	6906.98	6725.76	7833.93	7143.99	6910.86	5717.5	5783.68	6496.94	3968.54	5582.44	5834.37	5529.09	6708.56	5451.95	6206.74	6249.99	7014.88	6769.74	6803.51	7336.53	5441.12	4825.92	6353.86	4396.68	7057.77	4093.2	4522.69	4128.72
[truncated: 93 more columns]
