# Supplementary material for: Gut microbiome responds compositionally and functionally to the seasonal diet variations in wild gibbons
Source: NPJ Biofilms Microbiomes. 2023 Apr 21;9:21. doi: 10.1038/s41522-023-00388-2 (PMC10121652; doi:10.1038/s41522-023-00388-2)
Supplement: Supplementary file 11 — Supplementary Table 10 [file 41522_2023_388_MOESM11_ESM.xlsx]

## Sheet: Sheet1
Supplementary Table 10 The abundance of GH families associated with carbohydrate degradation
Sample ID	Cellulase								Hemicellulase												Pectinase	Amlyase			Debranching enzymes			Oligosaccharide
	GH5	GH8	GH9	GH44	GH48	GH51	GH74	GH124	GH5	GH8	GH10	GH16	GH26	GH30	GH43	GH44	GH51	GH53	GH98	GH141	GH28	GH13	GH31	GH97	GH51	GH67	GH78	GH1	GH2	GH3	GH29	GH35	GH38	GH39	GH42	GH43
A010	10543.5	369.271	1495.68	54.5898	40.0106	8242.95	1311.36	9.01857	10543.5	369.271	3241.79	4071.34	2441.76	4532.91	18527.1	54.5898	8242.95	3429.03	15.2035	567.431	16236.6	34931.2	7486.36	6867.8	8242.95	1237.37	9124.7	5090.13	26238.9	30299.5	3054.27	3198.45	2049.78	2374.81	622.366	18527.1
A013	10132.9	495.259	1724.22	93.5366	39.6916	8060.36	1029.75	6.11863	10132.9	495.259	3058.63	4637.75	1990.29	4544.61	19040.5	93.5366	8060.36	3826.44	14.913	598.369	15840	37142.2	7035.04	6756.68	8060.36	946.192	9996.77	3514.94	27500.6	31759.4	3642.69	2850.17	1848.6	2292.18	751.844	19040.5
A020	9332.75	228.185	805.173	10.9964	16.8859	7964.31	829.254	1.97216	9332.75	228.185	3386.14	4677.03	2374	4730.2	20242.3	10.9964	7964.31	4334.3	30.9799	872.627	11735.2	30864.5	7105.37	9442.85	7964.31	981.918	10827.6	2656.05	27828	25298.9	3897.18	3126.56	1933.16	2190.76	982.776	20242.3
A023	14921.4	113.076	495.189	19.9719	13.8813	14283.8	1179.91	2.51768	14921.4	113.076	7043.04	6406.04	5718.62	5452.62	35937.1	19.9719	14283.8	6735.79	2.71485	1247.05	22745.4	27296.9	10152.3	15596.1	14283.8	2862.43	10374.2	1245.36	34833.2	31583	2603.26	4484.25	307.276	1197.04	289.341	35937.1
A028	10756	102.193	511.053	72.1078	13.4885	8668.44	836.313	1.25089	10756	102.193	4564.96	4522.54	3060.96	4778.75	22050.5	72.1078	8668.44	3960	0.594292	558.927	17349.3	27860.9	7064.06	10972.8	8668.44	1745.37	7404.05	1802.37	24729.8	24932.3	3104.41	3881.48	1164.25	1085.41	388.119	22050.5
A038	9247.6	428.128	1102.16	13.9296	52.2039	7474.43	953.961	16.1108	9247.6	428.128	3085.52	2580.83	2844.12	3458.88	21118.1	13.9296	7474.43	3193.94	11.0639	431.435	19091.4	29799	7134.81	6569.34	7474.43	1008.53	8652.73	2737.59	22454	30472.8	1954.68	2669.78	1553.32	1881.73	721.677	21118.1
A052	9625.69	396.691	1513.57	14.1627	36.1722	4034.47	923.422	14.0842	9625.69	396.691	1275.89	2140.03	2157.9	2171.36	14687.5	14.1627	4034.47	2036.62	7.30845	482.973	11467.1	34035.8	5702.39	2285.44	4034.47	286.234	8961.97	4759.65	18306.2	28698.4	1617.83	1693.93	1678.79	2644.81	880.725	14687.5
A058	8646.6	96.5981	440.767	16.8916	34.0511	2442	584.079	52.5421	8646.6	96.5981	798.317	2489.96	1472.7	2563.48	7992.27	16.8916	2442	907.117	1.42793	110.057	9604.91	33848.7	3292.28	1750.08	2442	199.087	5069.29	1920.4	11759.1	23636.5	1538.73	1349.91	1623.45	1005.02	523.24	7992.27
A063	10784.4	284.196	1159.93	62.5782	57.2263	7292.32	1114.49	77.3445	10784.4	284.196	3341.84	3517.92	2957.29	4371.54	17189	62.5782	7292.32	3091.14	1.15969	315.29	14564.9	35894.7	6863.36	6618.12	7292.32	1082.32	7079.9	3401.41	21961.1	29040.2	2338.53	3338.05	1458.77	1559.53	638.79	17189
A067	9557.87	382.301	1626.63	36.8218	26.9265	5991.67	873.006	7.79084	9557.87	382.301	1405.93	2103.63	1857.52	2810.45	15747.4	36.8218	5991.67	2887.9	4.91845	512.311	13199.1	33933	6755.08	3251.15	5991.67	409.084	9198.1	5004.34	22455.4	33635.3	2185.2	2501.96	1922.97	3020.52	1300.11	15747.4
A069	12245.3	316.865	1586.39	6.48059	85.454	8535.7	825.637	127.186	12245.3	316.865	3740.27	3610.07	3471.41	3958.85	18592.1	6.48059	8535.7	4420.83	0.929042	356.373	15775.3	37725.3	6962.6	7905.78	8535.7	1550.42	8780.18	4165.58	25670.4	36948.7	1559.49	3292.73	665.556	2180.69	447.103	18592.1
A079	13998.6	599.781	1535.95	56.7401	28.5014	8587.88	1564.94	7.57562	13998.6	599.781	2690.9	3061.25	3453.44	4037.79	21661.6	56.7401	8587.88	4692.66	7.58299	678.28	13781.7	39800.6	8362.98	5703.39	8587.88	999.971	10593.1	6389.85	27713.9	45369.6	1971.89	2759.92	1093.84	2868.08	956.975	21661.6
A083	9507.03	93.1107	491.446	26.5753	11.7305	6299.69	728.543	1.34429	9507.03	93.1107	2840.5	3941.12	2573.44	3603.64	17672.3	26.5753	6299.69	3029.1	11.0838	435.656	15416.5	32310.2	5710.66	8167.52	6299.69	1162.27	7583.27	1847.52	21035.8	35499.9	2130.17	2469.96	1421.88	1279.98	349.764	17672.3
A089	5696.73	66.8302	530.741	13.7985	13.7595	3483.07	524.705	4.41696	5696.73	66.8302	1304.63	3468.43	1038.96	2903.85	12845.1	13.7985	3483.07	1820.81	24.719	384.199	14707.7	37077.7	4448.78	3969.07	3483.07	460.149	7131.61	4448.82	18749.4	34410.1	2658.05	1765.38	2318.83	1820.58	433.792	12845.1
A094	6276.93	129.714	909.772	24.9288	8.20105	3129.08	568.793	2.63739	6276.93	129.714	1042.32	3475.21	686.528	3137.66	11196.1	24.9288	3129.08	1636.94	25.5354	371.963	9304.62	39570.8	4572.39	3324.49	3129.08	237.025	7342.85	5770.74	18453.2	35690.7	2612.32	1797.96	2512.26	1923.36	537.112	11196.1
A103	14885.4	222.215	1982.06	20.1744	49.7488	10797.8	1266.86	18.5363	14885.4	222.215	4675	5197.31	3395.3	5563.88	26958.4	20.1744	10797.8	5039.32	4.11528	1135.46	19949.5	36607	8126.19	10229.2	10797.8	2177.19	11143.1	5768.01	35217.9	41281	2177.12	3504.1	789.53	2971.41	771.438	26958.4
A110	15014.8	107.478	891.232	7.15106	9.08511	12668.9	920.66	2.09319	15014.8	107.478	5780.16	4650.79	4973.16	4686.78	31510.4	7.15106	12668.9	5462.99	0.970636	811.703	24800.6	34096.8	9156.99	12758.9	12668.9	3228.26	8994.02	5740.67	31646.2	38015.4	1800.88	2720.45	260.06	1710.75	377.165	31510.4
A114	14372	99.2215	1230.63	1.58336	10.8559	11558.7	698.342	2.22431	14372	99.2215	5048.37	4179.17	4672.41	3855.01	29330.6	1.58336	11558.7	5019.77	1.27225	595.296	24493.9	36180.6	8484.29	11896.8	11558.7	2922.1	8400.17	5201.02	29471.1	44294.6	1623.32	2287.47	219.917	1533.02	300.785	29330.6
A124	17985.2	100.621	935.056	0.191663	19.3781	15859.8	952.604	0.471081	17985.2	100.621	7519.91	4975.81	7217.38	3954.02	42227.1	0.191663	15859.8	6039.36	0.76513	944.754	35189	36079.2	11900.2	16368.9	15859.8	4296.02	8556.52	2479.73	33755.3	43076.2	1858.03	2566.1	98.5864	815.636	139.756	42227.1
B005	7204.75	44.0951	351.553	17.57	18.9682	5525.62	540.892	0.404331	7204.75	44.0951	2187.15	6402.41	1317.92	2750.64	15030.4	17.57	5525.62	3806.89	0	474.878	11762.1	30948.5	3584.17	6335.74	5525.62	1023.97	7406.57	2722.67	22462.9	41056.7	2979.62	1734.8	435.461	1000.28	686.818	15030.4
B010	11116.3	61.9418	320.101	30.2366	25.8978	9064.33	545.239	0.734418	11116.3	61.9418	4294.67	8217.79	2368.25	3977.92	23056.4	30.2366	9064.33	5502.48	0	455.995	18165	42284	4740.91	9738.98	9064.33	1829.54	8942.2	2126.09	29573	49391.9	3645.49	2380.33	264.036	1255.31	839.479	23056.4
B012	11184	24.5139	453.748	61.9043	13.4515	9609.06	981.476	0	11184	24.5139	3521.5	8127.15	1736.17	5247.25	23729.3	61.9043	9609.06	5007.58	0	896.149	14845	49691.9	6846.91	8501.22	9609.06	1709.73	16920.5	3723.03	40167.3	68236	3581.41	3222.43	425.738	3221.47	1847.27	23729.3
B023	10561	61.6609	753.501	7.6201	19.339	9236.09	713.507	0.277506	10561	61.6609	4661.78	6037.06	2206.4	3862.86	26891.9	7.6201	9236.09	5892.46	0	502.234	20772.7	38236.1	5370.15	9680.36	9236.09	1726.42	9093.61	4160.49	28938.2	51310.2	2930.04	2681.89	327.621	770.239	1218.06	26891.9
B026	11424.2	40.8289	613.339	3.35905	9.04094	11757.5	752.902	0	11424.2	40.8289	6273.73	9071.46	1973.66	6377.19	31945.1	3.35905	11757.5	7830.49	0	669.108	19831.9	44131.9	6465.54	15159.6	11757.5	2357.65	11681.5	2157.64	42076	56446.6	5743.8	3739.06	734.714	1691.29	989.868	31945.1
B030	7597.81	110.87	1132.1	43.5909	59.4839	4632.58	988.147	0.368628	7597.81	110.87	1547.85	5652.5	977.033	3190.9	15607.6	43.5909	4632.58	2265.14	2.05859	239.738	13045.1	38858.7	5390.01	4872.85	4632.58	618.639	8924.12	3516.9	22172.2	49511.2	2764.19	1987.7	2847.23	1503.47	862.354	15607.6
B035	10754.2	129.126	879.55	44.1005	48.9488	8983.26	1050.3	1.90423	10754.2	129.126	4130.11	5878.09	2361.77	4081.94	26038.1	44.1005	8983.26	4103.45	2.82241	446.628	23750.7	35790.9	6724.74	8494.93	8983.26	1659.12	8469.08	3301.26	26501.8	37820	2904.7	2558.82	1482.73	1627.23	1110.52	26038.1
B039	12196.9	71.9961	809.949	16.488	34.9293	10191.2	952.903	3.08337	12196.9	71.9961	4976.08	6511.3	2822.23	4778.61	29411.7	16.488	10191.2	4971.3	3.64897	450.824	21472	40620.4	7325.13	11076.7	10191.2	1983.18	8608.58	3394.38	29719.3	42897	3604.03	2115.49	1668.45	1457.52	1192.86	29411.7
B042	12300.6	144.741	1072.63	35.1057	117.601	9208.98	1210.58	12.9565	12300.6	144.741	4096.26	6641.4	3454.07	3877.51	26444.5	35.1057	9208.98	5002.02	0.586815	520.23	20237.3	42328.7	7775.14	9299.24	9208.98	1701.58	7931.09	2961.83	28029.4	39849.4	3233.04	2115.29	1541.7	1187.99	1368.6	26444.5
B047	11555.6	101.06	602.884	27.7241	12.1428	10470.6	1277.71	1.87987	11555.6	101.06	3652.04	6669.69	2855.7	5355.89	27427	27.7241	10470.6	6359.13	1.08232	836.394	13794.9	44907.2	9540.59	9097.45	10470.6	1298.34	13362.4	5706.66	37132.3	45415.9	4123.23	3651.16	780.093	2565.16	2291.15	27427
B050	13950.5	400.853	1823.86	75.6073	48.7117	12367.4	1535.89	36.1669	13950.5	400.853	4068.86	4899.29	2581.58	5770.85	29209.4	75.6073	12367.4	5226.55	6.72932	766.61	17156.5	40988.6	10757	9021.19	12367.4	1875.54	14671.8	8832.75	40741.8	37557.7	3825.32	4512.14	1272.3	4184.88	2732.58	29209.4
B053	13002.1	185.973	1055.76	42.6357	16.9809	10692.5	1157.36	6.25052	13002.1	185.973	4413.51	5977.85	2505.7	5829	31533	42.6357	10692.5	5839.14	1.32598	855.211	19011.6	36356.3	9218.45	10956.4	10692.5	1758.09	13141.7	6149.74	39426.6	32805.2	5284.41	3990.52	1510.03	2818.59	1731.45	31533
B056	12731.3	228.09	1187.55	43.4859	10.2977	10577.2	1444.99	8.36432	12731.3	228.09	4513.52	5538.74	2632.81	5887.71	31121.4	43.4859	10577.2	5386.88	3.07805	977.617	18187.3	36868.9	9809.36	10686.2	10577.2	1918.19	12754.7	5797.43	37314.4	33099.1	4715.07	3984.61	1556.8	2662.55	1771.02	31121.4
B058	15490.3	148.012	1065.15	35.1863	11.8759	14719	1047.37	7.93774	15490.3	148.012	6771.54	4957.81	3884.49	6225.14	38393.1	35.1863	14719	6289.74	3.17046	750.287	23295	37668.7	11076.7	14105.3	14719	3054.8	12647.4	5130.18	41971.6	34632.9	4543.8	4223.91	1224.44	3080.21	1859.62	38393.1
B063	12885.6	223.494	791.559	35.6418	8.10858	12275.9	1249.78	14.3513	12885.6	223.494	4869.01	4923.04	2709.31	6328.47	31405.6	35.6418	12275.9	4633.01	4.84583	921.751	20476.9	39736.5	10291.6	10679.4	12275.9	2081.36	15173.2	5973.83	40867.6	38037	4158.58	4594.42	1827.13	4311.91	2288.14	31405.6
B071	10588.9	69.3922	826.189	8.7521	14.3939	11440.7	669.707	6.22807	10588.9	69.3922	3548.29	7213.74	1729.25	5660.83	25090.3	8.7521	11440.7	5391.37	0	370.715	17016.9	43519.6	7657.27	8046.11	11440.7	1818.38	13076.9	7780.97	39650.5	42645.5	3627.79	4022.74	670.176	4715.43	2320.37	25090.3
B078	14984	51.1496	900.63	17.7692	14.8511	16204.2	545.619	9.35774	14984	51.1496	7830.2	4573.11	4197.7	6295.53	38150.5	17.7692	16204.2	5828.93	0	391.666	26222.6	35450.5	9550.79	15489.5	16204.2	3429.57	10520.4	4704.01	38691.6	32355.8	3802.1	3668.24	561.973	2950.25	1563.69	38150.5
B084	19328.6	20.3802	470.618	19.6732	9.2895	21664.1	1110.89	8.09033	19328.6	20.3802	10938.4	7018.22	5610.38	8586.82	52490.5	19.6732	21664.1	9053.66	0.805712	1062.11	31591.6	37768	11716.6	21501.1	21664.1	4956.55	12545.9	2651.24	50971.7	36656.9	5186.94	4567.29	390.183	2210.88	1795.61	52490.5
B092	16255.6	123.815	1339.33	20.2722	26.4566	16355.1	992.524	13.4421	16255.6	123.815	6202.19	5969.97	2965.21	7039.98	36032.8	20.2722	16355.1	5580.86	0	807.082	21118.4	42223.5	10772.1	11678.3	16355.1	3599.94	17460.4	10508.9	50080.8	48048.6	2776.36	5682.83	711.623	4860.15	3359.19	36032.8
B098	15853.6	116.714	874.967	29.8307	13.5815	14256.7	961.556	7.08755	15853.6	116.714	5047.59	5676.24	2728.86	6416.94	31254.2	29.8307	14256.7	4148.46	0.771214	851.548	18725.8	40717.2	9766.01	10588.5	14256.7	3093.94	18235.5	11711.3	45947.7	46514.2	3083.54	4375.38	803.911	5088.36	3202.79	31254.2
B100	16749.7	84.9335	519.317	37.846	6.55296	18211.1	1072.91	6.13024	16749.7	84.9335	9000.8	5374.89	4136.92	8282.06	42850.7	37.846	18211.1	6330.23	0	985.113	27433.5	38379.1	10805.5	16394.2	18211.1	4200.75	15622.7	5451.74	49786.5	43538.3	3734.55	4950.52	780.324	4519.19	2141.15	42850.7
C005	17535.8	75.7118	734.252	10.8291	9.93482	19330.8	1664.32	4.29315	17535.8	75.7118	11275.4	7376.29	3061.12	11261.7	48215.5	10.8291	19330.8	7520.47	0	1531.34	26972.4	38967.1	10490	19071.8	19330.8	4691.79	16246.6	5552.31	53684.7	46345.8	4002.8	5689.98	550.446	3986.51	2208.97	48215.5
C010	23121.7	54.8538	479.489	9.46346	11.695	18527.3	2703.18	1.22674	23121.7	54.8538	9112.47	9297.85	6016	8334.57	53509.1	9.46346	18527.3	9383.99	0	2405.69	28105.4	45456.6	13354.4	18883.3	18527.3	4160.38	18498.1	3211.01	53256.7	63426.8	2841.71	4096.42	136.825	1133.93	3024.24	53509.1
C012	15069.3	597.571	1787.36	230.019	19.4781	12773.9	1420.64	3.17379	15069.3	597.571	4138.64	4696.99	2055.26	6569.61	27288.9	230.019	12773.9	4222.23	1.42872	639.421	15380	46202.2	10624.5	7503.5	12773.9	2300.16	18330.9	11945	44714.4	49546.3	2941.98	4969.99	761.222	6787.03	3011.74	27288.9
C021	6699.02	101.23	511.389	13.0616	13.2446	6233.25	430.123	15.3441	6699.02	101.23	2930.81	6121.51	1516.31	3344.4	18629.2	13.0616	6233.25	2477.76	0.584968	204.339	20914.3	32973.4	4190.57	5374.9	6233.25	1105.11	5732.42	2342.35	17362.4	22745.1	1505.07	1683.4	698.673	1733.66	754.276	18629.2
C027	10120.4	229.978	1121.57	128.459	20.0122	6733.66	762.147	26.52	10120.4	229.978	2265.09	4135.7	1922.51	2698.33	19156.1	128.459	6733.66	3180.71	0.232757	310.276	22913	42365.3	5809.52	4569.38	6733.66	1148.46	9756.34	5582.68	25224.2	39997.6	3062.6	2216.4	883.38	3235.08	1634.42	19156.1
C033	10201.2	216.775	1120.56	18.0317	22.1244	6067.97	583.404	25.1662	10201.2	216.775	2173.29	5424.14	1898.24	2738.83	18710.9	18.0317	6067.97	3816.13	0	279.62	18660	42455.6	5195.44	5227.64	6067.97	1057.35	8214.03	6444.17	23337.2	35049.5	2889.71	1534.83	981.378	2237.74	1164.11	18710.9
C045	15432.1	40.2966	1039.87	79.164	12.8887	17762.3	1296.87	0.107723	15432.1	40.2966	9793.2	6209.27	2395.3	11103.5	41517.3	79.164	17762.3	6825.41	0	944.42	25134.9	37864.6	8582.58	17640.1	17762.3	3967.37	13261.8	4192.77	45962	32327	5686.8	4670.38	439.929	3296.12	1527.01	41517.3
C051	6156.53	29.5624	361.145	3.19663	19.1497	5941.89	339.363	0	6156.53	29.5624	2921.78	3407.07	1464.95	2992.9	16842.9	3.19663	5941.89	3572.49	0	393.46	16545.6	19574.9	3642.82	6127.54	5941.89	1058.95	4471.04	1729.53	18351.5	17064.4	2685.97	2219.59	187.926	976.464	537.442	16842.9
C056	15390.4	35.4093	838.706	23.1016	16.3524	16059.7	1105.45	0	15390.4	35.4093	7851	8920.13	3027.62	7776.01	40280.6	23.1016	16059.7	9919.64	0	1241.73	20757.4	37347.5	10118.7	16463.4	16059.7	3326.47	11859.2	3140.2	50606.9	35854.2	7440.64	5520.06	702.517	2291.48	2165.46	40280.6
C061	14661.9	115.196	742.11	22.4909	55.6194	13601.1	974.387	0	14661.9	115.196	6592.82	7092.53	3296.74	5374.79	33304.7	22.4909	13601.1	8534.61	0	774.372	15997.3	27837.9	7330.42	13403.6	13601.1	2677.57	6858.2	1664.6	36174.6	24070.5	5668.37	3989.79	418.971	1210.77	2130.19	33304.7
C065	7206.54	49.2005	283.64	0.539375	15.5227	6306.13	214.194	0	7206.54	49.2005	3208.08	2554.48	1950.63	1857.32	18225.7	0.539375	6306.13	3423.15	0	153.05	17784.8	16038.5	3568.66	6336.16	6306.13	1398.23	2744.92	1211.68	14934	14177.8	1778.16	1632.93	292.851	614.013	967.223	18225.7
C068	14526	23.7931	789.997	38.2208	18.6412	12676.1	823.41	0	14526	23.7931	6406.81	5271.4	3939.9	4934.61	34426.1	38.2208	12676.1	6131.41	0	715.754	27927.6	29505.8	8352.8	13195.9	12676.1	2815.63	7516.58	3084.98	33129	26284.2	3894.82	3238.28	482.345	1370.32	1347.59	34426.1
D010	8393.55	197.777	1045.54	53.0084	78.4752	5430.44	857.036	0.395408	8393.55	197.777	2188.78	3398.04	1846.06	3646.49	17100.5	53.0084	5430.44	2743.89	7.31843	972.178	11064	35417.5	5840.58	5351	5430.44	591.357	7988.71	2471.53	22058.4	31199	3104.16	2583.15	2752.51	1942.81	1007.86	17100.5
D016	7523.27	150.728	529.819	13.5564	15.5638	6595.2	487.545	2.36858	7523.27	150.728	3039.26	3214.93	2166.31	3813.27	18662.2	13.5564	6595.2	3573.54	2.10842	448.053	12467.3	29375.9	5762.74	7774.72	6595.2	949.569	6499.16	1535.36	21465.6	26599	1993.61	2429.13	1407.34	1341.17	664.823	18662.2
D026	13366	206.404	1024.82	74.865	58.9383	11919.7	1137.77	1.84858	13366	206.404	5337.81	4405.51	5232.32	4455.45	30176.5	74.865	11919.7	5434.75	0.645799	732.208	23257.6	32196.1	9639.68	12841.2	11919.7	2397.61	7909.11	2009.26	31834.3	29644.2	2110.04	3274.12	775.265	1151.47	523.226	30176.5
D043	14403	379.218	1342.8	25.2689	37.5968	13655.1	938.383	0.248181	14403	379.218	6206.87	7279.92	4474.25	6673.37	34444.6	25.2689	13655.1	7443.17	15.6947	1128.08	21801.7	43604.2	11607	15570.4	13655.1	2219.03	10719.3	1758.33	41860.2	29120.2	7085.71	4028.46	2805.9	1651.47	891.432	34444.6
D046	13838.3	196.754	688.738	35.3298	27.0982	9707.75	1013.81	0.473622	13838.3	196.754	4639.85	5291.29	2799	5360.19	24315.7	35.3298	9707.75	4619.62	4.7284	902.743	14613.1	32855.8	7700.33	9772.54	9707.75	1688.03	8510.04	2336.21	28780.1	28157.9	3157.37	2954.96	1296.21	1692.88	742.58	24315.7
D048	10809.2	257.336	1099.15	30.7597	20.828	7103.14	863.056	4.61916	10809.2	257.336	3681.33	5107.87	2312.19	4529.44	22207.8	30.7597	7103.14	4077.25	11.4738	778.445	13639.7	42243.9	8132.41	7654.28	7103.14	931.79	8717.83	3035.78	27837	30720.5	3175.61	2987.44	2615.74	1882.29	864.938	22207.8
D058	9148.58	356.238	1406.03	46.2862	26.3111	6391.82	844.085	0.346299	9148.58	356.238	2767.75	4463.71	1892.91	3760.65	19824.2	46.2862	6391.82	5153.26	8.91726	1071.82	9823.33	46009.9	7770.98	5943.39	6391.82	670.377	9579.26	3357.58	28922.9	26469.3	4668.72	2852.87	4295.28	1613.59	1603.94	19824.2
D063	8396.99	208.48	957.343	20.7575	12.4054	6033.44	762.411	0.454512	8396.99	208.48	2782.96	4393	1664.13	3776.07	17932.5	20.7575	6033.44	2949.8	57.364	1126.82	9774.36	35408.9	7212.91	5941.79	6033.44	647.315	10219.2	3499.48	27257.5	24622.8	4004.22	2723.35	3048.73	2213.18	1219.08	17932.5
D068	7165.34	185.506	711.073	31.9021	8.65158	5011.9	618.363	0.672481	7165.34	185.506	2133.77	3041.78	1590.61	2944.41	15498.5	31.9021	5011.9	2391.6	31.1538	958.118	10268.6	32041.2	6088.88	4516.86	5011.9	536.683	8997.52	3691.78	21504.1	24901.4	2828.18	2185.8	2456.57	2119.78	1169.72	15498.5
D072	4310.88	115.261	472.785	8.82286	25.208	2158.23	707.703	22.5	4310.88	115.261	756.439	2646.58	473.791	2307.48	7167.95	8.82286	2158.23	1258.63	31.2648	592.939	8808.52	35401.5	3476.08	1116.06	2158.23	110.031	4603.62	1753.13	12175.8	20662.4	2056.89	1340.22	2573.65	1413.09	487.321	7167.95
D081	7621.45	286.88	968.292	57.6681	20.3542	6073.36	830.201	3.04393	7621.45	286.88	2711.77	4234.23	1667.6	3627.24	16702.1	57.6681	6073.36	3238.96	45.9691	1000.4	11017.4	36980.7	6539.02	5264.1	6073.36	620.27	8428.97	2845.08	25206.2	27663.7	4593.71	2868.26	3170.69	1835.05	1058.23	16702.1
E009	7367.28	120.14	688.353	9.70968	7.1415	5444.84	912.192	0	7367.28	120.14	2238.56	3716.27	1199.51	3947.23	16523.4	9.70968	5444.84	3152.28	3.0661	699.469	9307.77	37334.7	5862.08	5860.11	5444.84	489.515	8745.35	3103.08	25225.1	28367.9	3235.62	2302.19	2737.24	1866.93	1183.87	16523.4
E017	13440	113.416	606.45	19.4739	12.6341	14226.3	1333.43	0	13440	113.416	6245.27	6845.57	4673.85	5632.03	35227.5	19.4739	14226.3	6703.55	0.529968	1255.98	20601.3	40446	11090.4	14689.8	14226.3	2533.6	10925.9	1387.65	38964	32190.7	5321.54	3529.38	1708.87	1910.36	1352.38	35227.5
E020	8049.02	96.53	428.169	17.5397	19.7065	2908	1148.09	2.63636	8049.02	96.53	1381.05	3312.5	730.872	2545.76	10073.3	17.5397	2908	1108.83	1.44667	1000.55	6153.2	28567.1	4476.28	2282.58	2908	250.265	6566.42	1951.95	15099.9	14925	2887.66	1337.98	2027.07	1457.9	829.192	10073.3
E026	12137.8	179.47	940.705	29.7935	27.5115	9917.17	1346.22	4.95108	12137.8	179.47	4462.11	6764.39	3322.24	6286.76	26040.1	29.7935	9917.17	5318.7	1.83559	1155.47	17374.8	44219.3	8454.12	11601.4	9917.17	1598.6	9905.32	2959.67	33083.8	33051.2	4927.45	3659.39	1879.09	1634.03	1051.95	26040.1
E030	9857.81	234.322	1269.82	16.5253	16.5018	8854.64	1246.84	3.64286	9857.81	234.322	4168.11	5291.4	2597.29	4934.12	24700.8	16.5253	8854.64	4737.94	0.532174	924.183	14990.7	38163.7	7738.52	10346.7	8854.64	1393.22	8004.86	2385.15	29687.9	26848.5	4092.03	2840.47	2043.55	1542.29	954.836	24700.8
G009	12714.3	27.0582	582.142	14.7038	9.11603	14675.7	962.194	0.535158	12714.3	27.0582	7518.82	8369.26	3111.77	7132.37	37408.3	14.7038	14675.7	9481.66	0.140714	1064.05	20427.2	34315.7	7828.23	15298.1	14675.7	2224.04	10003.7	2418.01	42672.7	31011.3	6401.16	5279.05	296.318	1483.06	1385.03	37408.3
G027	7721.32	26.8867	641.129	17.8682	20.6257	6001.1	554.198	3.88732	7721.32	26.8867	2373.2	8131.48	1350.44	3934.33	16554.9	17.8682	6001.1	3942.59	0.274723	383.639	10815.9	37449.7	4714.05	6226.85	6001.1	958.273	7174.38	4476.04	24735.9	28882.8	4233.75	2375.68	1226.47	1834.9	910.344	16554.9
N041	13892.5	158.974	1453.05	176.766	14.2273	9934.97	761.764	4.20587	13892.5	158.974	4240.36	5981.98	4343.24	4320.22	25192.3	176.766	9934.97	5929.07	2.25638	552.561	18119.4	33697.9	8232.48	12335.4	9934.97	1750.61	8215.29	2943.79	32540.5	27763.2	4295.71	3097.89	1002.36	1348.67	601.895	25192.3
X007	6845.44	35.8449	591.385	176.468	23.2164	6454.96	493.507	3.2693	6845.44	35.8449	2839.43	7177.04	1559.06	4389.55	22468.6	176.468	6454.96	4467.98	0	327.331	33007.2	32708.1	3999.15	6719.3	6454.96	816.27	4253.93	1879.87	21956.5	17643.8	4049.63	2158.62	841.825	1224.69	529.331	22468.6
X011	6213.49	47.5209	542.81	76.5012	38.0973	5678.19	371.747	2.76425	6213.49	47.5209	1958.88	6508.17	1059.65	3556.58	16182.7	76.5012	5678.19	5022.69	0	282.015	13405.9	23390.6	3156.18	5536.52	5678.19	612.506	3909.98	2484.44	21559.8	14850.8	5277.26	1780.66	680.732	930.204	594.1	16182.7
X014	10854.1	88.2459	1080.94	72.8157	17.6944	11042.5	669.315	6.11509	10854.1	88.2459	5276.32	7811.24	2430.06	6337.89	30259.3	72.8157	11042.5	7619.07	0	610.569	16352	34211.9	7220.46	10495.6	11042.5	1401.22	8494.4	6704.91	38760	29381.3	6301.99	4005.61	1069.79	2443.35	1335.2	30259.3
X018	15649.1	56.2977	829.032	2.99874	7.55233	14819.7	1090.86	3.80516	15649.1	56.2977	6847.97	9755.67	3838.76	7441.1	39471.9	2.99874	14819.7	10872.1	0	1081.56	18791.9	37739.8	9293.99	15231.9	14819.7	2378.53	8372.21	4177.14	45520.2	31684	7736.98	5038.61	352.446	1367.55	1873.68	39471.9
X024	12845.8	29.5494	679.519	127.008	11.5422	11215.8	921.049	0	12845.8	29.5494	4885.55	7544.21	2864.52	5433.52	30354.9	127.008	11215.8	7953.72	0	826.129	16454.9	31150.2	6959.53	12231	11215.8	1872.18	7351.1	2626.18	35299.5	26479.8	6023.59	3908.98	288.904	1268.56	1390.01	30354.9
X027	13934.5	61.7905	967.966	109.957	12.7615	11935.7	874.964	0	13934.5	61.7905	5056.39	7176.6	2895.34	6610.39	30329.3	109.957	11935.7	6508.78	0	912.094	14157.3	36300.2	8806.89	11602.4	11935.7	2107.76	10987.3	5172.33	40862.5	34069.1	6630.93	4137.31	774.186	2082.35	1848.41	30329.3
X031	12694.4	97.7821	995.307	78.6667	23.6553	12041.1	979.824	0	12694.4	97.7821	5184.99	8636.57	2922.23	6682.46	31936.5	78.6667	12041.1	7903.59	0	807.542	14749.5	34893.2	8145.91	11523.3	12041.1	1874.62	8817.74	3281.3	40603.6	28997.4	7560.3	3529.68	686.484	1731.05	1376.09	31936.5
X034	10105.2	38.9061	721.534	51.9006	6.32662	12461.4	609.493	0	10105.2	38.9061	5811.05	6691.36	1937.38	6598.01	33791.7	51.9006	12461.4	6770.61	0	597.273	18402.2	35858.2	8107.17	10488.7	12461.4	1837.8	10631.2	8568.66	39660.9	37178.6	3382.83	4836.5	506.336	2980.32	1750.76	33791.7
X039	13538.5	35.0003	1621.19	92.8867	7.57851	10214.7	274.242	0.14473	13538.5	35.0003	1463.69	4144.73	2067.45	4657.66	16793.2	92.8867	10214.7	1285.64	0	267.927	9596.22	45345.6	9437.2	2631.73	10214.7	2560.24	19344.4	17604.9	42286.9	51775.6	1846.14	4776.49	597.671	6690.35	3428.3	16793.2
X044	16207.5	66.8322	923.005	117.364	16.6542	16543	1300.44	0	16207.5	66.8322	7737.32	10737.1	3342.16	8662.98	41817.5	117.364	16543	10846.1	0	1186.83	21047.6	42979.3	10102.5	17568.9	16543	2733.2	12342.5	3966.98	53055.4	40862.4	8689.52	5535.46	958.251	2304.83	2003.39	41817.5
X047	15866	53.5725	968.557	31.6943	11.1143	14878.9	772.093	0	15866	53.5725	6773.35	7185.79	3847.52	7549.68	34200	31.6943	14878.9	7317.34	0	728.381	18699.4	38183.3	9582.4	14730.4	14878.9	3106.8	12791.4	4700.11	45188.6	34610.5	7298.86	4512.47	1003.96	2636.01	2163.03	34200
X049	13196.5	268.552	1296.19	72.2042	16.0436	9395.22	768.695	0	13196.5	268.552	4499.19	5463.27	3842.69	4564.88	24867.9	72.2042	9395.22	5365.79	0	628.041	16833.9	35759.3	7877.3	9118.05	9395.22	1701.91	7918.41	5476.89	30223.8	28140.2	4758.82	2899.21	961.573	1390.8	1595.49	24867.9
X051	15861.5	48.944	488.876	11.4279	12.1478	17094.3	1175.14	0	15861.5	48.944	8058.18	9478.3	3849.06	6947.1	41454.3	11.4279	17094.3	11343.4	0	1096.69	19547.6	33006.9	8358.15	17331.2	17094.3	3060.9	7960.45	729.353	43030.6	26611.5	7255.15	4319.32	156.296	836.082	2022.49	41454.3
X052	13711.9	91.165	540.697	24.3124	52.3739	12906.6	1508.14	12.6362	13711.9	91.165	6208.46	9199.54	3505.76	6385.29	37208.5	24.3124	12906.6	8932.86	0	1406.81	21253.9	33127.5	8318.81	14379.6	12906.6	2257.43	9232.73	1398.55	41382.2	33158.8	5825.92	4128.64	300.258	653.726	1378.1	37208.5
X055	14460.1	163.795	1585.25	157.319	27.0578	13357.6	1384.19	0	14460.1	163.795	6524.95	6468.53	4418.56	7584.16	35026.6	157.319	13357.6	6842.5	0	970.674	17707.1	40471.8	11559	12071.2	13357.6	2041.54	11836.9	6133.05	42264.3	39113.4	4382.36	4476.35	1030.98	2804.38	2089.88	35026.6
X057	14804.3	64.4644	917.03	54.2919	17.4802	11933.4	1776.75	0	14804.3	64.4644	5861.72	9217.53	3506.45	7545.1	33952.7	54.2919	11933.4	7075.21	0	1435.58	21617	38659.6	9070.32	13546.1	11933.4	2323.72	11048.5	2499.94	39567.3	32168.1	6218.56	3916.02	733.161	1353.97	1759.57	33952.7
X059	10774	104.283	664.047	164.719	24.0191	8397.41	1211.38	4.72505	10774	104.283	3555.12	6789.42	2089.31	4883.99	25948.7	164.719	8397.41	5088.69	0.549833	952.372	18416.1	37890.1	6812.57	8732.65	8397.41	1219.62	11264.4	5165.44	32974.2	44585.5	2930.04	3178.97	720.476	2213.01	1500.37	25948.7
X065	16076.6	41.536	1112.32	18.004	14.9204	14958.5	1159.4	0	16076.6	41.536	6748.89	7004.17	4613.54	7752.2	37622.6	18.004	14958.5	7414.48	0	872.588	20285.6	37031.8	10480.1	14644.6	14958.5	2817.48	11887.2	4120.74	44175	35416.5	6349.11	4318.8	1180.28	2634.46	1841.72	37622.6
X069	11290.2	53.4395	922.714	8.74307	24.3233	9069.84	948.458	0	11290.2	53.4395	3898.89	7329.28	1865.15	6374.52	27037.1	8.74307	9069.84	5193.42	0	633.589	15166.1	38326.7	7592.9	10581.6	9069.84	1539.06	11076.2	3826.47	34887.5	39857.4	6231.19	3047.54	1581.8	2260.76	1539.47	27037.1
Y006	9393.03	158.318	740.177	22.2173	10.189	7015.29	546.304	8.70038	9393.03	158.318	3524.8	2584.86	4381.49	2047.01	19930.7	22.2173	7015.29	3706.24	1.40519	301.21	21040.6	21714.3	5905.72	9601.4	7015.29	1487.36	4826.71	1949.82	16721.4	19464.1	1604.4	3007.15	566.954	605.92	253.441	19930.7
Y012	9906.31	77.7898	667.286	13.5315	27.9454	7365.29	837.297	11.0379	9906.31	77.7898	3890.41	2744.42	5696.72	1850.47	21194.2	13.5315	7365.29	3965.8	1.15295	339.939	21517.5	20952.5	6381.56	11110.9	7365.29	1778.31	5647.27	887.762	16206.2	19274	1627	3886.56	563.47	442.859	329.712	21194.2
Y014	12523.4	65.5634	684.184	67.7241	23.3247	9628.73	871.169	5.18901	12523.4	65.5634	4721.48	4259.5	6107.54	3125.29	24997.6	67.7241	9628.73	5088.8	2.8109	466.77	21146.5	26905.9	8532.09	13268.7	9628.73	2171.84	7542.48	1109.47	25143.5	26168	3099.99	4047.04	1172.97	781.05	474.341	24997.6
Y015	10162.2	50.7205	605.436	104.131	13.4251	7228.59	768.24	7.00767	10162.2	50.7205	3431.5	3922.79	4267.81	2676.14	20442.1	104.131	7228.59	4152.38	2.35485	384.981	20440.1	26233.9	6602.66	9579.51	7228.59	1461.24	7319.21	1727.27	21313.8	25786.1	2630.93	3519.65	1143.47	1142.73	453.151	20442.1
Y021	10758	95.1903	662.233	94.7417	53.8934	7643.96	839.143	24.8057	10758	95.1903	3659.32	3829.59	4275.63	2620.42	20517.6	94.7417	7643.96	4429.48	0.324512	252.104	18127.6	22772.5	6636.39	9550.98	7643.96	1503.76	5282.7	2186.48	20842.8	26339.2	2318	3508.39	1139.53	637.824	204.188	20517.6
Y025	7973.93	114.077	429.18	25.2206	18.0152	3657.64	597.859	4.85795	7973.93	114.077	1493.46	2012.63	1084.74	1917.1	11349.9	25.2206	3657.64	1750.98	1.94482	122.277	19955.9	19724.4	3467.43	3260.37	3657.64	489.111	3971.32	1832.59	13259.6	20772.7	1660.93	1823.77	1308.73	1049.31	290.73	11349.9
Y030	4538.72	69.4361	308.234	18.6727	9.38752	1802.11	343.637	3.22649	4538.72	69.4361	650.037	2423.04	402.181	1776.3	8933.32	18.6727	1802.11	1369.67	3.99646	182.132	12654.5	32770.7	2729.05	1344.49	1802.11	117.754	4955.47	1787.88	15228.7	35864.4	1657.17	1107.16	1579.36	1275.97	424.579	8933.32
Y034	6788.44	79.3064	279.183	31.4652	24.8989	5145.18	488.349	7.59636	6788.44	79.3064	2694.04	2755.81	3282.07	2183.05	15598.4	31.4652	5145.18	3103.18	0.384009	256.336	18592.2	19601	4075.2	6780.41	5145.18	990.185	4539.52	860.847	14182.1	21926.1	1353.38	2581.72	637.82	544.596	176.012	15598.4
Y036	10161.2	28.1164	453.354	78.4366	9.48252	7808.76	910.275	2.72783	10161.2	28.1164	3766.25	6566.92	4352.28	3186.57	19289.3	78.4366	7808.76	5795.81	0.41802	482.042	15834.1	25315.5	6618.04	11666.5	7808.76	1415.73	6425.85	492.945	27655.8	24067.2	4233.05	4111.33	1100.35	581.623	162.521	19289.3
A016	18914.7	31.3545	353.787	18.4331	14.3639	17289.6	296.428	12.6213	18914.7	31.3545	7735.72	5735.69	9939.01	3860.89	47872.1	18.4331	17289.6	9907.61	196.143	800.671	34225.2	51342.7	11690	18368.4	17289.6	3623.64	8607.02	817.106	39021.4	51342.7	4635.09	6557.37	1550.54	527.952	262.78	47872.1
A017	11724.4	65.7728	517.977	39.8513	25.4245	10307.6	565.722	27.8775	11724.4	65.7728	4283.02	4508.5	4673.68	3525.58	29526	39.8513	10307.6	6711.23	166.191	588.492	19362.6	37807.1	7657.54	10721.2	10307.6	1944.63	7288.84	1611.65	28315.7	37807.1	3644.52	4378.78	1626.34	984.613	565.359	29526
A027	20777	174.827	1307.12	67.3613	61.5621	21792.5	773.462	86.945	20777	174.827	9236.91	9325.16	7296.01	8524.74	60845.5	67.3613	21792.5	10714.8	1155.45	826.696	31041.9	52641.3	11619.2	20711.5	21792.5	3692.51	12416.6	1903.33	52181.6	52641.3	10283.3	9537.15	526.258	1333.74	740.798	60845.5
A035	14806.7	296.579	1236.8	71.4977	40.6428	13775.7	1929.65	38.282	14806.7	296.579	5368.37	5080.01	3660.22	6776.85	42778.5	71.4977	13775.7	9089.46	684.174	557.933	26231.3	54419.9	10478.9	13300.6	13775.7	1664.81	11152.4	3965.04	39635.1	54419.9	6046.8	5935.24	2236.5	1743.56	2370.73	42778.5
A036	14750.7	269.101	1230.88	75.2108	45.5292	13390.3	910.641	97.4189	14750.7	269.101	5918.47	5168.31	4886.57	4684.58	45249.9	75.2108	13390.3	7139.38	310.612	366.914	28498.1	46597.9	8314.46	12990.8	13390.3	2002.23	8603.19	1528.7	31897.3	46597.9	3090	5824.47	504.721	712.781	878.008	45249.9
A037	10791.9	126.39	1045.28	90.1654	84.1086	11403.3	1286.15	76.0678	10791.9	126.39	5379.68	3519.06	3665.93	4392.94	39627.9	90.1654	11403.3	7670.01	198.291	367.405	24129.7	36515.6	8443.76	10404.9	11403.3	1312.58	5126.53	2348.22	27019.3	36515.6	2677.98	4830.06	1363.3	741.419	1257.46	39627.9
A040	19431.4	94.1588	934.136	205.159	12.4437	15853.5	1966.8	2.38167	19431.4	94.1588	5579.49	5976.41	6580.29	4998.09	45706.3	205.159	15853.5	11808.1	451.274	471.028	26508.3	54479.9	10888.4	14087.5	15853.5	2754.58	8312.26	3684.2	36662.8	54479.9	4925.46	7483.9	1463.08	1059.36	2143.47	45706.3
A042	11065.9	122.716	1304.67	107.928	77.023	7981.61	1165.29	67.066	11065.9	122.716	2884.68	4202.99	2749.13	4378.48	26005.4	107.928	7981.61	7735.84	288.964	427.284	24400.3	53987.2	7252.39	7285.49	7981.61	1059.72	8540.14	4834.92	29220.5	53987.2	3529.87	3749.22	2624.57	1967.15	1860.28	26005.4
A044	16180.2	378.823	1481.87	100.008	27.1698	13378.1	1381.24	41.09	16180.2	378.823	5365.33	6343.59	5158.04	5330.81	41172.4	100.008	13378.1	8626.58	541.009	483.582	24557.8	54917.8	9644.84	12421.8	13378.1	2220.33	10482.5	2582.75	39698.7	54917.8	5772.16	5688.79	857.943	1278.78	1448.4	41172.4
A053	12452.1	168.728	1463.88	180.361	24.854	8460.33	1518.23	7.59722	12452.1	168.728	2876.88	6065.86	3268.3	4168.52	28866.4	180.361	8460.33	8917.71	369.74	359.32	27554.7	54837.1	7196.57	7812.07	8460.33	1280.53	7296.52	3449.68	28068.2	54837.1	3747.53	3912.83	2401.54	1497.32	2053.58	28866.4
A057	13757.8	446.218	1455.45	112.798	43.5601	10736.2	1755.64	48.4913	13757.8	446.218	3790.48	4981.35	3908.11	4575.96	34209	112.798	10736.2	6656.31	419.99	364.066	25221.1	59675	8226.36	8811.69	10736.2	1579.63	10222	2642.25	32055.4	59675	4264.65	4551.41	1880.89	1394.13	1661.18	34209
A060	16965.9	176.783	1383.2	369.603	31.4517	13143.6	2088.86	8.40195	16965.9	176.783	5037.34	7079.06	4797.16	6163.25	38831.3	369.603	13143.6	9886.64	812.968	512.404	25347.9	59220.2	9395.2	12362.4	13143.6	2048.51	9335.92	3274.77	37479.7	59220.2	5989.47	6143.65	2702.16	1946.53	1998.23	38831.3
A061	12963.6	92.5198	1027.3	151.219	50.7751	9793.82	1201.63	28.4357	12963.6	92.5198	3947.02	4392.52	3852.04	4260.8	33710.3	151.219	9793.82	9152.49	305.212	599.272	27912.4	51492.2	8105.71	10585.3	9793.82	1489.47	7771.92	3592.82	33123.7	51492.2	3913.04	4549.26	2351.8	1655.19	1209.95	33710.3
A064	15090.1	87.9218	951.414	89.4149	54.7527	11145.4	784.6	38.4492	15090.1	87.9218	4513.8	5057.39	3366.42	6498.57	33224.9	89.4149	11145.4	7860.48	669.243	750.316	23237.9	51509.9	8731.37	12402.6	11145.4	1805.99	13901.7	4578.78	39888.8	51509.9	8609	6204.73	3901.52	2262.73	1375.91	33224.9
A065	18241.7	260.224	1814.36	357.403	43.1005	12891.2	2459.35	15.9296	18241.7	260.224	4568.62	6198.63	4994.08	6356.58	37247.4	357.403	12891.2	9267.97	636.383	609.843	21968.4	55975	11011.5	11590.8	12891.2	1874.6	10948.6	5879	37935.8	55975	6615.64	6058.63	1919.74	2008.93	2897.97	37247.4
A071	23505.1	193.663	720.761	42.5453	31.8512	23777.7	733.11	27.7013	23505.1	193.663	10361	7114.17	8952.67	9339.26	66316.5	42.5453	23777.7	9965.15	1589.6	789.972	36929.9	55727.7	12507.7	21950.6	23777.7	4397.81	12240.3	1398.41	52280.3	55727.7	8392.36	10049.8	334.578	1670.53	654.938	66316.5
B037	18022.2	72.8827	971.115	188.964	72.5815	12739.9	1059.51	3.33534	18022.2	72.8827	6442.19	9485.38	3785.17	7037.31	42552	188.964	12739.9	7786.92	329.09	1787.85	21179.7	40001.8	9055.74	13386.5	12739.9	2031.31	16011.8	1776.51	42186.9	40001.8	6850.31	6560.28	262.673	856.679	2443.03	42552
B041	17599.9	58.7779	1033.5	277.94	48.8644	10378.3	1989.89	1.2659	17599.9	58.7779	4478.82	8121	3618.84	5962.2	36292.7	277.94	10378.3	8515.09	223.198	1204.64	18908	45303.9	10150	10610.6	10378.3	1456.58	14105.5	6524.57	39589.1	45303.9	7915.31	5632.78	833.188	1423.43	2693.65	36292.7
B051	21900.8	143.574	4158.35	204.139	41.2096	13164.3	4522.35	5.75153	21900.8	143.574	3589.95	5420.41	2876.03	5981.66	38463	204.139	13164.3	11738.1	467.733	722.772	17189	59756.7	15259.2	7821.12	13164.3	1287.86	13903.7	8672.83	40631.1	59756.7	9140.28	5385.97	1869.44	1996.14	7228.33	38463
B055	19606.1	124.904	2882.8	182.357	140.98	11431.1	1545.18	25.3463	19606.1	124.904	5576.85	6573.35	3228.57	7270.74	36301.6	182.357	11431.1	8089.6	510.504	1193.12	21788.4	42674.9	9663.41	10872.5	11431.1	1926.68	13869.2	4408.72	39263.3	42674.9	8175.95	6062.92	1213.12	1899.28	3527.31	36301.6
B059	21104.7	82.2293	1776.3	118.148	23.1211	13803.8	1583.69	4.98605	21104.7	82.2293	7220.19	6799.03	4277.03	8233.17	44974.2	118.148	13803.8	10215.7	307.724	2154.5	21423.6	48006.6	12342.1	14244.7	13803.8	2406.55	18120.1	3454.56	50732.1	48006.6	8804.22	7454.35	1282.99	2166.39	4092.69	44974.2
N002	14729.4	55.1517	413.567	18.1264	27.892	13188.4	271.576	17.1452	14729.4	55.1517	4817.04	9921.55	4303.12	5895.87	38431.5	18.1264	13188.4	9351.51	351.131	320.87	20041.8	52115.7	8845.08	13116.7	13188.4	1913.42	10878.7	4313.62	45120.9	52115.7	10440.7	6529.89	1073.77	1615.12	595.137	38431.5
N003	22597.5	55.5135	663.597	40.0559	28.4389	20643.9	295.635	19.0482	22597.5	55.5135	8845.5	8510.19	10077.6	5517.28	55420	40.0559	20643.9	11452.3	422.493	649.128	35369.5	49397.4	13821.3	20812.5	20643.9	4142.86	9864.89	3235.82	56677.4	49397.4	8768.72	8639.68	548.535	1222.04	456.12	55420
X008	18360.3	31.0696	567.916	39.1607	26.9611	15950	321.753	0	18360.3	31.0696	8182.26	8926.18	6981.38	6729.32	51351.1	39.1607	15950	10255.3	106.508	1650.5	32015.3	39831.3	11991.5	18610.3	15950	3438.25	10635.9	983.146	48056.8	39831.3	10646.2	8049.42	213.042	463.62	1276.69	51351.1
X015	16894.9	72.172	862.185	201.69	28.8577	15327.2	686.17	0.332685	16894.9	72.172	7627.64	8892.01	5477.82	7584.43	54565.9	201.69	15327.2	11834.3	100.515	1053.53	28803.4	38884.9	11110.2	17484.2	15327.2	2589.96	7586.37	1366.97	47453.1	38884.9	10852.8	8449.35	364.285	532.246	909.487	54565.9
X023	18746.2	54.7797	568.472	50.0311	26.4136	16739.3	345.801	6.1547	18746.2	54.7797	8960.77	9986.7	5615.38	7908.57	57449.8	50.0311	16739.3	10806	197.434	1894.22	31767.4	41829.3	12385	19550	16739.3	3330.54	12243.2	1049.52	52068.9	41829.3	11719	8987.18	267.858	437.853	1532.98	57449.8
X028	17306.8	87.0243	1387.54	78.5774	45.5223	14243.1	738.279	2.9293	17306.8	87.0243	7073.1	12997.3	3557.68	8950.84	44505.6	78.5774	14243.1	12754	199.812	1524.34	23189.6	46208.4	11395.3	16998.1	14243.1	2249.95	13655.9	3898.52	58431.6	46208.4	18523.9	9779.9	997.273	1312.18	2048.17	44505.6
X038	21780.7	60.5713	845.959	80.7214	43.2321	17803.6	466.866	0.357278	21780.7	60.5713	8908.43	8748.92	6473.09	9313.71	53007.8	80.7214	17803.6	10084.7	497.202	2016.43	28957	43873.9	12964.8	18698.9	17803.6	3644.6	16011.6	2832.03	55517.5	43873.9	10796.2	8828.82	547.327	1964.49	2152.92	53007.8
Y002	21640.5	56.7283	721.933	47.242	32.1402	19021	686.153	21.2337	21640.5	56.7283	7701.19	6125.3	10295.5	3660.7	50802.5	47.242	19021	9494.99	149.473	599.552	29354	39801.6	12411.1	20294.2	19021	3945.7	8473.65	798.03	40897.3	39801.6	6552.14	8605.17	1129.21	537.488	284.672	50802.5
Y007	9240.5	113.119	704.164	47.2242	29.808	5659.31	770.511	5.84314	9240.5	113.119	2603.02	4994.24	2421.46	3368.76	20123.4	47.2242	5659.31	7266.16	74.4413	202.69	12710.2	43905.8	8103.6	5421.8	5659.31	759.612	11810.4	3023.7	32442.9	43905.8	3574.1	2922.74	3894.43	2940.11	2049.9	20123.4
Y016	23224	20.1191	343.082	25.5689	21.6357	21625.4	325.621	0.156532	23224	20.1191	9270.43	12019.2	11871.5	4401.06	55717.7	25.5689	21625.4	12914.3	167.458	726.636	37267.9	49483.5	14616.8	24351.9	21625.4	4327.19	9113.01	702.928	57636.1	49483.5	13478.9	9035.07	391.681	366.004	170.815	55717.7
Y018	16829.9	111.982	929.886	108.803	60.5628	16999.9	1444.27	23.8324	16829.9	111.982	6431.57	6587.47	5920.18	6527.51	44416.4	108.803	16999.9	8402.39	660.789	533.167	29415	40811.4	10847.9	15699.8	16999.9	2635.75	10716.7	2022.74	43738.8	40811.4	8837.88	8152.44	2538.35	1730.15	898.982	44416.4
Y023	27335.7	9.42642	147.01	5.91833	8.42643	28003	67.5006	11.3435	27335.7	9.42642	13519.3	9496.92	12559.1	8379.69	78720.2	5.91833	28003	12589.5	686.876	985.921	40562	46758.3	15566.5	27911.5	28003	6118.32	11502.1	631.872	57092.7	46758.3	9769.92	11702	172.365	679.549	93.6278	78720.2
Y028	8952.31	31.1661	599.329	21.6241	17.8584	5434.33	296.729	9.40448	8952.31	31.1661	1307.54	4637.39	1136.23	3929.99	21916.7	21.6241	5434.33	5864.22	49.0638	198.738	18640.8	43817	6791.94	3475.4	5434.33	422.818	11189.1	7462.12	30797.9	43817	3825.06	3379.12	2621.59	3687.1	1815.69	21916.7
Y031	25335.6	19.2648	670.599	27.4413	22.3881	24451.3	200.762	2.10651	25335.6	19.2648	10857.4	9628.53	11748.3	6994.85	64273	27.4413	24451.3	12630	505.597	1019.24	38272	51412.2	15362.5	24963.9	24451.3	5005.81	12675.4	1378.57	56788.2	51412.2	10409.9	10426.6	847.893	1126.03	673.105	64273
Y033	12778.9	104.446	984.603	58.7056	101.272	10537.1	454.323	26.8539	12778.9	104.446	4716.43	4824.23	5911.17	2557.58	32340.8	58.7056	10537.1	6809.62	117.555	253.668	29327.1	39281.9	7925.81	10338.6	10537.1	2039.51	5578.35	1864.15	27066.4	39281.9	2769.96	4019.16	1348.34	831.194	589.572	32340.8
Y037	25118.4	102.282	783.409	52.5995	64.7036	22637.5	405.851	13.024	25118.4	102.282	10386.8	5339.82	13863.6	3180.05	59393.9	52.5995	22637.5	10258.3	117.28	535.448	42213.2	44901.1	14444.5	23731.7	22637.5	5247.59	8629.98	729.577	42204.3	44901.1	4752.17	8468.87	398.433	287.277	211.665	59393.9
Y038	16276.1	67.7623	953.101	52.4763	48.2335	14077.9	376.196	24.6967	16276.1	67.7623	6083.81	10692	4766.66	6088.43	41517.6	52.4763	14077.9	9265.57	464.055	902.75	20860.3	42411.1	9936.22	15340.4	14077.9	2502.24	12061.3	2526.33	45046.3	42411.1	9858.04	6968.86	1194.93	1232.78	1106.48	41517.6
